# Supplementary material for: Combined transcriptome and metabolite profiling analyses provide insights into the chronic toxicity of carbaryl and acetamiprid to Apis mellifera larvae
Source: Sci Rep. 2022 Oct 7;12:16898. doi: 10.1038/s41598-022-21403-0 (PMC9543932; doi:10.1038/s41598-022-21403-0)
Supplement: Supplementary file 2 — Supplementary Table S1. [file 41598_2022_21403_MOESM2_ESM.xlsx]

## Sheet: Mapping statistics
Mapping statistics of RNA-seq data.
Sample-ID	Clean reads	Clean bases	GC Content	Q30
CR1	23626925	7042975430	0.3997	0.9586
CR2	23591368	7048322630	0.3942	0.9527
CR3	25743390	7678811122	0.3946	0.9546
CR4	25299733	7564607032	0.3928	0.957
SC1	26767913	7967359568	0.3933	0.9549
SC2	24312059	7264078166	0.3948	0.9522
SC3	24546398	7329332136	0.3892	0.9509
SC4	25908569	7731828928	0.3956	0.9538
NC1	27327851	8141315910	0.3926	0.9503
NC2	28153096	8392628242	0.3955	0.9556
NC3	24213399	7229981288	0.394	0.9525
NC4	23622816	7052783882	0.3932	0.9532
NC5	26319122	7852729884	0.3949	0.9509
ACE1	24935891	7459429688	0.3871	0.9511
ACE2	27505657	8223739196	0.3973	0.9515
ACE3	30240204	9032447610	0.3884	0.9557
ACE4	24567763	7335152146	0.3943	0.9582
ACE5	24933841	7443445702	0.3949	0.9577

## Sheet: all unigenes
Normalized transcript expression levels of our samples
#ID	gene_name	ACE1_FPKM	ACE1_count	ACE2_FPKM	ACE2_count	ACE3_FPKM	ACE3_count	ACE4_FPKM	ACE4_count	ACE5_FPKM	ACE5_count	CR1_FPKM	CR1_count	CR2_FPKM	CR2_count	CR3_FPKM	CR3_count	CR4_FPKM	CR4_count	CR5_FPKM	CR5_count	NC1_FPKM	NC1_count	NC2_FPKM	NC2_count	NC3_FPKM	NC3_count	NC4_FPKM	NC4_count	NC5_FPKM	NC5_count	SC1_FPKM	SC1_count	SC2_FPKM	SC2_count	SC3_FPKM	SC3_count	SC4_FPKM	SC4_count	SC5_FPKM	SC5_count	NC1_NC2_NC3_NC4_NC5_vs_ACE1_ACE2_ACE3_ACE4_ACE5_DESeq2_FDR	NC1_NC2_NC3_NC4_NC5_vs_ACE1_ACE2_ACE3_ACE4_ACE5_DESeq2_log2FC	NC1_NC2_NC3_NC4_NC5_vs_ACE1_ACE2_ACE3_ACE4_ACE5_DESeq2_(FDR_0.05_FC_2)_regulated	NC1_NC2_NC3_NC4_NC5_vs_CR2_CR1_CR3_CR4_CR5_DESeq2_FDR	NC1_NC2_NC3_NC4_NC5_vs_CR2_CR1_CR3_CR4_CR5_DESeq2_log2FC	NC1_NC2_NC3_NC4_NC5_vs_CR2_CR1_CR3_CR4_CR5_DESeq2_(FDR_0.05_FC_2)_regulated	SC1_SC2_SC3_SC4_SC5_vs_ACE1_ACE2_ACE3_ACE4_ACE5_DESeq2_FDR	SC1_SC2_SC3_SC4_SC5_vs_ACE1_ACE2_ACE3_ACE4_ACE5_DESeq2_log2FC
GB48955	GB48955	20.6506	1921	21.4193	2198	18.9	2123	18.8102	1714	19.3337	1789	14.5024	1277	27.5665	2284	24.6491	1750	18.9529	1793	24.462	1781	17.4174	1767	18.1302	1901	19.4361	1749	20.9823	1837	15.0304	1467	18.5523	1840	24.0403	1990	17.0884	1542	17.6008	1603	15.8673	1504	0.83407	0.0588042	normal	0.653172	0.193325	normal	0.860483	0.0892509
GB55754	GB55754	0.68725	57	0.539771	35	0.317726	32	0.292274	20	0.972168	61	0.717278	40	0.898903	70	0.606305	42	0.951631	72	0.761519	31	0.659848	51	0.927601	79	0.226753	19	0.625598	49	0.591491	52	0.807473	61	0.498144	28	0.677139	47	0.687579	43	0.573162	44	0.781583	-0.158097	normal	0.935711	0.136277	normal	0.930545	-0.107061
GB48964	GB48964	1.46763	12	1.15741	11	1.00949	10	1.0015	8	1.67435	14	1.08412	9	1.4397	11	1.18729	10	1.39642	12	1.52679	11	1.18047	11	1.03356	10	1.08308	9	1.33233	11	1.62098	14	0.959273	9	2.09262	15	1.14207	9	0.866629	7	0.788715	7	--	--	--	--	--	--	--	--
GB40157	GB40157	79.4569	10581	92.51	11720	120.595	18841	114.749	14537	79.9095	10019	93.8506	11084	106.418	11725	79.3628	10469	96.8145	12547	76.3099	7303	107.504	14856	94.6566	13512	151.659	19125	100.125	12137	123.565	16225	110.998	13934	154.757	17477	144.886	17533	148.016	16900	128.664	16051	0.475848	-0.251058	normal	0.490228	-0.283443	normal	0.310374	-0.353257
GB50519	GB50519	29.4154	2735	25.4089	2607	25.312	2842	24.4955	2231	23.7711	2198	29.03	2554	32.5657	2859	24.4937	2332	30.2011	2856	21.0764	1628	41.9097	4249	24.0128	2516	30.3542	2729	23.1943	2030	25.146	2453	26.4684	2623	22.8504	1890	27.4293	2473	25.1784	2292	26.5683	2517	0.58791	-0.199283	normal	0.997131	0.00506776	normal	0.99253	-0.0105675
GB42455	GB42455	114.694	32804	102.547	32283	127.641	44790	113.648	31787	117.429	33434	85.7812	23411	100.985	27700	105.009	31216	76.7548	22684	129.428	30896	87.6045	28772	94.8736	32139	107.142	29672	74.2684	27896	95.5175	29443	107.559	32863	103.232	27337	93.5707	26270	93.4287	27675	95.8519	28815	0.455516	0.137955	normal	0.92015	0.0639092	normal	0.465471	0.174874
GB50435	GB50435	5.13685	1730	5.98985	2144	11.2327	3601	6.53753	1809	8.5898	2232	8.14101	2039	5.56003	1135	5.58651	1587	4.91404	1483	9.29669	2206	3.78855	1629	4.14275	1789	8.60813	2543	6.54537	1735	6.66311	2166	9.01446	2462	7.73834	1806	6.45579	1681	5.58512	1462	4.94116	1289	0.877296	0.0848394	normal	0.990734	-0.0225098	normal	0.745733	0.216221
GB53835	GB53835	10.2182	1350	9.90129	1500	7.88089	1280	10.5184	1513	10.5378	1397	6.15356	758	8.28169	1154	9.56571	1444	5.41486	714	12.7328	1406	5.69559	804	7.25912	1081	8.66642	1190	10.8409	1433	8.89927	1288	9.14431	1352	15.7339	1976	9.25961	1257	12.1365	1628	11.4674	1622	0.706136	0.150937	normal	0.96496	0.071942	normal	0.578292	-0.218848
GB46784	GB46784	8.13347	899	6.88613	840	5.65424	758	7.3054	798	7.94549	874	4.2285	443	5.77823	604	5.30093	601	5.13104	578	6.77245	624	5.73632	692	5.82956	726	6.88603	737	8.01424	838	6.20038	722	6.62321	781	8.71176	865	5.26932	565	6.20489	671	5.73168	648	0.844589	0.0657127	normal	0.530501	-0.18876	normal	0.826263	0.127534
GB53381	GB53381	13.3528	1726	9.10244	1298	8.46678	1322	9.54649	1209	9.72031	1250	9.42456	1153	10.1678	1241	11.4522	1373	9.98551	1313	10.921	1173	8.7086	1228	11.9504	1741	0.421539	53	11.2253	1366	10.6573	1445	13.3639	969	12.9793	1493	11.0381	1384	10.932	1384	11.1418	1468	0.954249	0.0386829	normal	0.93897	0.130775	normal	0.941696	-0.0719397
Apis_mellifera_newGene_3245	--	1.49223	68	0.088532	7	1.15337	86	0.650753	23	0.212704	14	0.67182	40	0.490107	29	0.222724	15	0.514011	33	0.598381	31	0.343895	24	0.606895	43	0.802278	48	0.898427	53	0.304842	20	0.550796	37	0.505591	28	0.785513	48	0.32237	20	0.277076	18	--	--	--	--	--	--	--	--
GB53128	GB53128	19.6676	888	19.7001	982	17.5121	955	18.5424	820	21.9693	987	19.2275	822	20.6286	880	17.1528	793	22.9894	1056	19.8311	744	18.6974	921	18.6315	948	18.8113	822	20.9779	892	18.0203	854	17.0323	820	21.514	864	20.7537	909	19.1809	848	16.6983	769	0.905374	-0.0300517	normal	0.711632	0.137169	normal	0.967804	0.0292554
GB51168	GB51168	0.178653	8	0.143572	7	0.15643	8	0.119804	5	0.251828	11	0.101404	4	0.046099	2	0.144229	7	0.127646	6	0.143402	5	0.129636	6	0.209783	10	0.188667	8	0.101478	4	0.31986	14	0.172695	8	0.228202	9	0.058163	3	0.311311	13	0.525131	23	--	--	--	--	--	--	--	--
GB44885	GB44885	1.58379	290	1.78288	360	1.72306	379	1.84446	329	2.02824	368	1.48077	255	1.317	228	4.00164	737	1.54362	288	4.2911	651	1.65088	331	1.42124	294	2.45366	434	1.30893	226	1.85922	355	1.63471	318	2.36023	385	1.66065	292	1.79908	324	1.97502	367	0.973739	-0.0189562	normal	0.581755	0.365011	normal	0.934345	-0.062553
GB54778	GB54778	15.2184	6275	13.9636	6162	11.7889	5994	17.1475	6921	18.6749	7600	19.0064	7221	16.8536	6612	11.6828	4979	17.4386	7088	12.9909	4412	18.3815	7553	15.8716	7419	17.2087	6714	17.4974	6800	15.6029	6670	17.6549	7836	16.517	6076	17.0699	6719	15.3652	6273	15.2298	6269	0.447817	-0.167546	normal	0.993009	-0.0116353	normal	0.872065	-0.0959502
GB42966	GB42966	14.7603	1001	13.8597	1094	14.5124	1289	15.6106	1118	15.2939	1046	9.64982	636	12.4201	816	6.12121	441	7.61494	520	17.0432	956	15.7166	1240	13.0537	1058	10.7987	726	15.8571	1101	8.77462	650	12.7227	972	17.2702	1092	13.6932	924	14.1303	1004	8.646	614	0.822339	0.102268	normal	0.790712	-0.227015	normal	0.849202	0.136671
GB44592	GB44592	38.0931	4090	33.9878	3886	33.5836	4402	32.8196	3522	31.85	3692	26.6359	2804	29.0378	3039	31.3758	3543	28.8078	3291	36.0149	3238	32.146	3758	29.791	3621	31.0197	3365	29.1086	3034	28.4024	3340	30.4658	3586	39.9268	3675	29.3714	3286	33.0234	3620	30.6563	3508	0.464403	0.097835	normal	0.675645	0.0834487	normal	0.883595	0.0414852
GB46678	GB46678	1.23027	139	1.90452	229	2.05553	309	2.01128	213	1.77531	231	1.53488	184	1.68312	168	0.624359	117	1.0284	191	1.13277	124	2.68248	356	1.41824	291	2.51553	274	1.78914	215	1.1365	216	1.43931	204	2.59953	303	2.90296	322	7.32819	875	1.15006	214	0.478122	-0.273443	normal	0.164315	-0.476058	normal	0.426629	-0.393103
GB42178	GB42178	0.254963	5	17.146	334	0.281238	6	0.291112	6	0.339323	6	0.305985	6	0.388662	7	0.344506	7	0.355445	7	0.344283	6	0.306827	6	0.32102	7	0.347975	6	0.433241	8	0.254593	5	0.284195	6	0.354798	6	0.440138	8	0.281991	5	0.248637	5	--	--	--	--	--	--	--	--
GB44099	GB44099	1.12682	95	0.341949	49	0.224394	37	0.58819	70	1.34396	157	0.654596	74	0.287783	37	0.303902	44	0.357033	50	0.602716	67	0.682093	101	0.532408	80	0.718904	87	0.544472	69	1.2215	75	0.57816	82	0.760503	91	0.45854	53	0.772331	70	0.650457	89	0.955559	-0.042098	normal	0.673331	-0.293633	normal	0.998524	0.00170238
GB40769	GB40769	444.353	17207	490.206	20943	644.182	30126	473.923	17979	336.301	12953	240.279	8804	402.279	14707	480.981	19075	237.119	9339	523.269	16833	404.897	17099	567.873	24782	602.043	22546	597.901	21789	491.411	19962	540.307	22299	809.861	27898	446.137	16754	552.035	20927	701.159	27665	0.686783	-0.166722	normal	0.361137	-0.371922	normal	0.633175	-0.254082
GB43894	GB43894	13.3045	789	13.2702	868	14.4556	1035	11.5335	670	13.5072	796	10.3613	581	9.9442	557	11.941	725	11.6382	702	12.3229	607	13.8002	892	13.125	877	14.5635	835	12.0262	671	2.22475	139	10.9825	694	13.3734	705	12.7808	735	15.4113	894	14.6521	885	0.886562	0.0945823	normal	0.981927	0.0503697	normal	0.98496	-0.0220631
GB44170	GB44170	5.49572	200	3.16076	124	3.86874	168	6.66786	233	5.21544	183	4.47415	153	5.14738	176	5.08605	190	3.25731	121	5.8779	173	5.1163	200	6.16004	248	5.30556	185	4.51932	155	4.87452	185	3.95133	153	10.0873	324	3.27164	118	6.39115	224	3.62273	133	0.778171	-0.136489	normal	0.966696	-0.0542177	normal	0.947309	-0.0906684
GB45947	GB45947	61.8708	1734	39.4786	1220	41.1125	1392	58.33	1601	42.6481	1188	35.1859	932	48.1518	1274	61.0199	1751	40.6759	1157	62.7221	1459	58.3709	1784	50.359	1590	42.4953	1151	47.7054	1257	59.0086	1735	67.4442	2015	68.8029	1716	44.2552	1202	71.1723	1953	55.0292	1570	0.720099	-0.135572	normal	0.997004	-0.00500956	normal	0.482918	-0.280653
GB47436	GB47436	66.5073	4967	31.1401	5580	42.4936	4779	49.8063	4017	42.2468	3711	28.5507	3099	47.3266	3560	47.5373	3645	42.1212	3229	31.4977	5011	48.0903	4168	52.3618	4326	44.7729	3550	39.5534	4286	51.9213	3993	30.8142	4504	62.6124	4294	40.5178	3299	38.7938	4377	42.4714	4338	0.800439	0.0787585	normal	0.962517	0.0545324	normal	0.962287	0.0394261
GB42929	GB42929	193.737	7481	202.443	8648	193.483	9003	172.743	6543	196.479	7569	190.891	6988	179.662	6556	198.842	7869	257.148	10081	166.56	5353	218.708	9246	181	7883	194.414	7237	188.546	6861	184.27	7469	173.741	7147	201.574	6937	215.076	8090	215.443	8162	196.774	7753	0.781471	-0.0714197	normal	0.894895	0.107124	normal	0.909232	-0.06411
GB47212	GB47212	4.40074	172	4.38738	189	0.000207	1	7.27078	279	0.177712	7	3.17897	118	0.121204	5	3.65841	147	0.170409	7	0.181407	6	4.97916	213	0.105184	5	0.130468	5	4.75143	175	5.34358	219	9e-06	1	5.80584	202	1e-05	1	0.087458	4	0.140171	6	0.999217	0.000286944	normal	0.885418	-0.137307	normal	--	--
GB50237	GB50237	3.94883	830	3.01973	717	3.1381	817	3.78771	1117	3.59624	769	2.15087	436	3.02267	621	2.64734	587	2.2462	484	3.83144	681	1.90381	689	2.91638	702	2.4137	503	3.13598	640	3.10513	701	2.91868	664	4.23254	960	2.43312	494	2.65639	573	2.83289	622	0.372059	0.264861	normal	0.993009	-0.0108614	normal	0.766284	0.203279
GB45349	GB45349	8.19719	891	7.026	843	6.71157	881	7.51329	800	7.94285	859	5.25359	541	6.16739	633	6.16628	687	6.03786	668	8.17385	738	5.50994	653	6.36755	780	7.08534	745	7.6794	786	8.04343	917	6.84284	793	9.51363	920	5.31233	560	7.31528	779	7.23892	802	0.909115	0.0404099	normal	0.94641	-0.0591593	normal	0.957491	0.0447616
GB53969	GB53969	0.109722	5	0.089227	4	0.643999	16	0.255332	10	0.141117	6	0.534983	12	0.391692	7	0.025033	2	0.075622	4	0.378003	12	0.070521	4	0.039769	2	0.247244	10	0.519343	6	0.427581	14	0.155812	4	0.161672	6	1.0272	14	0.336959	13	0.106892	5	--	--	--	--	--	--	--	--
GB44544	GB44544	15.8879	3368	17.6217	7325	11.7974	3324	9.63778	2371	18.4591	7684	16.8943	6720	12.5884	5992	10.1086	2440	11.0416	4055	15.6443	3712	16.8705	6384	17.7019	6511	16.5557	8487	15.2012	5462	15.6855	8744	8.37302	2382	18.2135	6396	10.9804	1859	22.7754	9314	15.2591	6618	0.324807	-0.391767	normal	0.66015	-0.306542	normal	0.941982	-0.095353
GB44937	GB44937	4.24315	308	3.40086	303	3.65349	359	4.53345	363	4.97033	372	3.40767	272	4.49007	335	3.24328	249	4.27224	356	1.21336	83	2.12446	181	3.02772	252	4.178	301	3.61388	265	3.29128	286	3.46931	284	2.596	188	2.08031	151	3.32971	239	3.54572	266	0.452413	0.254554	normal	0.93897	0.125921	normal	0.239638	0.400455
GB44494	GB44494	2.3454	303	2.11193	291	5.74478	646	1.39356	169	1.66384	210	8.48133	923	1.51047	177	1.52044	196	0.800062	99	5.33509	544	2.02934	278	1.77019	238	3.3169	377	1.57612	189	1.88959	252	2.60407	349	3.11884	353	2.68523	319	2.52687	295	1.52668	195	0.899876	0.0855091	normal	0.673827	0.334497	normal	0.99253	-0.0193351
GB53910	GB53910	5.70143	797	5.50171	842	6.37876	1074	4.43564	604	5.08257	707	3.7114	488	3.74316	491	4.31252	616	3.71305	525	6.16365	714	3.52679	536	5.07724	796	5.48292	741	4.89186	641	4.37312	624	4.96655	740	6.9561	863	4.92324	664	4.5377	569	4.59207	654	0.700617	0.141597	normal	0.974703	-0.0432278	normal	0.928661	0.0787204
GB51821	GB51821	1.63796	132	3.07131	312	1.98727	300	2.16889	171	1.5536	188	2.91432	220	1.73919	200	2.21631	181	2.63363	223	1.8331	190	2.43814	206	3.32472	325	3.26463	249	2.0395	255	3.27351	281	2.01368	279	0.844541	103	2.06929	254	1.69874	148	2.21586	182	0.557619	-0.251988	normal	0.795699	-0.160212	normal	0.980249	0.0414069
GB50722	GB50722	0.661544	74	1.09277	134	0.948524	127	0.57525	63	0.97675	108	1.14223	120	0.169794	18	0.630998	72	1.21902	138	0.736287	68	1.28526	156	0.220511	28	1.20158	129	0.65622	69	1.08009	126	0.522565	62	0.16035	16	1.76562	190	0.750157	82	0.779086	88	0.940116	-0.0518746	normal	0.987068	-0.0395089	normal	0.99253	0.0225441
GB42654	GB42654	13.8105	3621	17.3719	4572	11.8958	3767	18.2306	4172	11.9377	3114	16.1898	3338	11.9263	2953	11.5556	3103	13.311	3550	13.1473	2864	15.3271	4171	10.7306	3171	11.1917	2838	11.6453	2874	16.6152	4014	17.8963	4263	21.6586	4406	12.2473	3115	18.9178	4293	19.2296	4574	0.863154	0.0740358	normal	0.921905	0.0807003	normal	0.70143	-0.175789
GB53668	GB53668	24.3455	1406	21.4571	1129	21.7025	1590	18.8633	1121	16.9846	1025	10.3104	592	18.8003	1077	16.0868	1000	15.2997	944	14.895	751	22.2995	1476	21.9187	1499	24.1396	1416	25.8934	1219	30.9976	1566	24.427	1580	29.8177	1609	20.7643	1222	26.6912	1585	20.8799	1291	0.196278	-0.268102	normal	0.0145956	-0.489361	normal	0.310374	-0.288631
GB42278	GB42278	0.004398	1	0.004967	1	0.00178	1	0.001071	1	0.080463	2	0.002602	1	0.0071	1	0.078343	2	0.007619	1	0.000357	1	0.000157	1	0.000181	1	0.055689	2	0.620251	15	0.368723	10	0.001519	1	0.001542	1	0.002242	1	0.029833	1	0.012336	1	--	--	--	--	--	--	--	--
GB45492	GB45492	5.01708	1182	4.51851	1199	4.53919	1323	7.54219	1041	4.95433	1193	6.19025	605	8.31982	798	9.32537	917	6.90646	1011	10.2902	907	8.16199	914	8.65139	1030	10.3677	1057	5.77103	1120	7.7427	1103	4.13363	888	5.1192	1074	4.93641	1122	3.97659	894	10.3858	1138	0.763928	0.0798706	normal	0.852438	-0.114787	normal	0.862967	0.0965291
GB45436	GB45436	17.7949	2410	19.5461	2919	20.0842	3281	16.2451	2162	18.287	2464	14.03	1794	15.5206	1988	17.3284	2400	16.4709	2268	20.5199	2309	14.4652	2136	15.8975	2424	18.0103	2358	18.3546	2336	16.5817	2356	15.9173	2301	21.1927	2555	16.5999	2184	18.0002	2383	18.1562	2504	0.775824	0.0809211	normal	0.866881	0.0721756	normal	0.957718	0.0367982
GB50945	GB50945	2.43769	455	6.8259	1397	1.53588	349	8.23534	1488	1.3401	243	4.69831	833	6.03366	1054	2.8036	536	5.41956	1017	7.30849	1110	6.9401	1421	6.73049	1422	1.66834	301	7.12578	1248	6.18799	1197	7.97356	1554	9.12971	1532	0.568445	103	7.1739	1289	6.65409	1283	0.693952	-0.197171	normal	0.980821	-0.0537374	normal	0.890057	-0.12012
GB42012	GB42012	3.24702	666	2.85983	592	2.00082	448	2.79905	568	3.13924	564	2.27027	391	1.96821	385	2.70473	434	2.8493	533	2.66	434	2.891	563	2.39633	530	2.64992	522	2.78958	394	2.4153	481	2.51066	574	2.4525	476	1.96698	314	2.30673	427	2.09393	447	0.822339	0.0897375	normal	0.99798	-0.0024434	normal	0.714718	0.205545
GB41490	GB41490	15.1069	1420	26.8516	2758	13.9523	1681	17.0037	1662	17.9983	1789	13.6416	1275	15.7416	1508	11.6565	1150	14.0499	1433	15.5017	1296	14.2467	1494	17.0055	1800	15.6449	1570	19.9331	1730	14.5044	1499	16.8603	1677	18.1859	1635	17.3492	1551	15.5774	1512	15.3517	1516	0.849815	0.0891787	normal	0.894895	-0.0833789	normal	0.898115	0.110933
GB55817	GB55817	10.0735	688	9.35015	705	9.48577	782	9.01205	603	10.3839	705	8.21053	531	9.28878	599	9.3714	656	11.3246	787	9.00238	511	8.93849	666	9.73753	750	9.7246	642	10.3459	665	7.77592	557	9.48594	691	11.6636	709	9.73875	645	8.76857	586	8.36194	582	0.981335	-0.00817542	normal	0.897527	0.0904282	normal	0.99253	0.00957164
GB41268	GB41268	1.22237	95	0.644292	44	0.201689	28	0.469133	38	0.403638	36	0.074228	8	0.106531	12	0.568959	59	0.331025	38	0.327518	18	0.575393	65	0.521771	57	0	0	0.219442	20	2.19694	167	0.379403	34	0.381884	31	0.454384	37	0.610364	43	1.08636	103	--	--	--	--	--	--	--	--
GB53729	GB53729	241.354	61719	195.851	55102	231.14	71576	195.491	48992	212.862	53687	236.534	57369	241.029	58107	201.365	52676	320.447	83501	175.098	36718	171.071	47626	200.274	57710	217.111	53706	220.336	53050	202.14	54332	224.811	61433	181.959	41347	239.478	59305	216.877	54309	203.901	53176	0.935381	0.0252802	normal	0.58561	0.260633	normal	0.998821	-0.00070695
GB52762	GB52762	8.07709	1152	11.0625	1573	9.04779	1431	8.611	1165	11.3628	1560	9.21252	1164	9.40839	1241	8.88325	1141	9.64173	1271	8.79844	945	11.4013	1652	7.47426	1172	9.09863	1119	9.4774	1099	7.50821	1041	8.67897	1199	8.16523	1027	8.59985	1196	8.31338	1132	8.45118	1142	0.867433	0.0741938	normal	0.891026	0.106963	normal	0.729095	0.150791
GB43554	GB43554	12.0217	1253	9.20084	1095	10.3969	1234	5.12965	447	8.07861	923	3.42516	268	7.32713	733	4.80361	458	7.18402	778	8.64376	537	8.44935	986	9.56062	1120	9.07716	868	11.4348	838	5.1078	432	4.70399	415	9.90636	890	6.97609	518	9.12781	951	8.45094	923	0.905374	0.0763026	normal	0.674153	-0.306458	normal	0.860483	0.176503
GB43106	GB43106	33.6334	1810	45.9473	2836	45.8042	2986	37.6329	2036	46.4246	2571	28.6146	1424	44.7142	2342	42.1591	2382	55.5483	3200	39.1337	1798	57.5691	3470	47.5361	2939	43.6725	2310	33.3268	1695	28.9172	1647	36.7561	2110	42.1357	2063	46.6219	2527	47.2819	2586	47.362	2687	0.929771	-0.0513959	normal	0.974407	0.0586437	normal	0.944022	-0.068653
GB48680	GB48680	1.74169	231	1.95141	285	2.32826	373	1.90598	248	3.65983	482	1.30567	164	1.75009	219	1.55253	211	3.14071	423	2.32854	97	2.40404	347	0.426084	64	3.45698	443	3.16268	394	2.83539	394	1.8352	259	2.94617	347	2.87482	369	3.49899	454	3.34392	451	0.929251	-0.060459	normal	0.882592	-0.195703	normal	0.769914	-0.219634
GB40362	GB40362	11.1093	689	9.42513	645	8.04288	602	8.70315	529	10.8915	672	7.99113	469	7.6358	447	6.6304	421	7.82538	494	9.05408	467	9.15602	619	9.59643	671	10.8351	650	10.6793	623	8.63981	562	8.30668	549	11.8275	653	9.2282	555	8.72245	530	9.49636	600	0.777668	-0.0825835	normal	0.24756	-0.238505	normal	0.991664	0.0146812
Apis_mellifera_newGene_4786	--	26.5848	414	3.05567	59	8.33836	158	9.14311	162	6.9094	125	3.95238	71	4.27852	65	2.92329	59	3.16917	61	4.06314	67	1.88928	39	1.34342	29	2.73039	49	0.993362	19	4.42497	85	1.75204	37	5.28096	87	3.01485	58	1.62173	30	3.61694	69	0.0261658	0.643277	normal	0.438335	0.441693	normal	0.120569	0.543513
GB53055	GB53055	0.292281	21	0.152759	12	0.128301	12	0.438275	31	0.383633	28	0.059541	5	0.209901	15	0.054918	5	0.137975	10	0.275129	17	0.378475	30	0.275736	23	0.230186	16	0.180195	13	0.261803	20	0.258802	20	0.409991	26	0.116769	9	0.187485	14	0.531572	39	--	--	--	--	--	--	--	--
Apis_mellifera_newGene_984	--	0.474184	20	0.173062	8	0.286416	15	0.397008	16	0.145154	6	0.081588	4	0.300448	12	0.397263	17	0.021479	1	0.79858	28	0.045182	3	0.393357	19	0.064197	3	0.178722	7	0.027362	2	0.092464	5	0.327722	12	0.063343	3	0.189478	8	0.236852	10	--	--	--	--	--	--	--	--
GB47048	GB47048	2.06152	266	2.73576	371	2.86123	431	3.32078	379	3.42285	409	2.57692	298	2.22134	260	1.82387	231	3.38478	409	1.90153	203	3.67252	481	2.84993	376	3.92964	461	1.96085	248	2.8115	362	3.23227	430	2.31587	259	3.98171	456	1.9532	235	3.69835	437	0.818775	-0.113541	normal	0.800528	-0.209582	normal	0.969175	-0.0522831
GB41465	GB41465	8.1857	2417	7.63638	2488	6.8365	2438	9.44238	2731	9.90574	2909	8.03451	2245	7.9543	2218	6.86732	2077	8.13058	2442	8.13796	1996	6.92382	2230	8.45606	2814	8.8172	2518	9.69552	2694	7.96519	2467	9.03336	2843	8.94101	2349	8.55819	2451	6.26429	1811	7.08225	2131	0.874691	-0.0557274	normal	0.984499	-0.0200518	normal	0.950377	0.0592324
GB53607	GB53607	26.1501	2242	25.256	2381	21.065	2181	21.5942	1843	24.6458	2109	16.6138	1346	18.98	1545	20.9881	1828	17.9169	1558	25.775	1828	15.0382	1404	19.4838	1871	20.1189	1681	20.0483	1613	19.482	1754	19.5518	1802	29.4271	2263	17.6591	1457	23.5671	1976	20.355	1767	0.113581	0.258225	normal	0.703722	0.140635	normal	0.862347	0.101573
GB47833	GB47833	9.0862	546	7.2963	483	6.65292	483	6.96358	410	7.55666	452	6.17875	352	6.25583	356	7.91734	488	8.53455	521	8.06188	401	8.07553	529	7.84904	528	8.90927	517	7.60996	430	6.47876	408	7.47116	478	9.20294	492	8.42132	489	8.67005	509	8.33379	510	0.717711	-0.107121	normal	0.999001	-0.00219418	normal	0.56854	-0.15756
GB43637	GB43637	13.3179	1446	11.5348	1382	10.4298	1367	9.97789	1061	11.4812	1240	12.4687	1281	12.3469	1266	11.5793	1287	11.0974	1225	13.011	1173	10.9948	1302	11.5542	1414	12.0258	1263	12.9835	1326	12.6312	1439	10.947	1267	13.1048	1266	12.2384	1289	11.3857	1210	11.411	1262	0.426819	-0.143614	normal	0.828337	0.0772995	normal	0.908519	-0.0590959
GB52008	GB52008	15.985	2540	14.7612	2579	13.8618	2651	10.3714	1545	16.0164	2512	12.2816	1848	14.9622	2254	12.3894	1997	14.2959	2312	15.9406	2106	13.8997	2386	15.4157	2705	15.3051	2356	15.5871	2269	14.2853	2382	15.7716	2673	17.1131	2394	13.9158	2106	15.4201	2384	16.2955	2620	0.712429	-0.118104	normal	0.987536	-0.0106019	normal	0.82595	-0.132443
GB54858	GB54858	0.234214	14	0.153987	19	0.535329	33	0.014365	3	0.635754	38	0.339122	23	0.403975	24	0.161607	11	0.534528	35	0.181483	13	0.555367	28	0.291946	23	0.545997	36	0.703701	19	0.801011	83	0.32119	16	0.210296	12	0.145171	9	0.382435	22	0.675196	42	--	--	--	--	--	--	--	--
GB47547	GB47547	1.16026	114	0.184065	20	0.869515	104	0.669365	65	0.085136	9	0.385384	36	0.104817	10	0.051611	6	0.721141	74	1.09018	89	0.048252	6	0.087484	10	0.114309	11	0.13667	13	0.846654	88	0.093665	10	0.322384	29	0.391273	38	0.228862	22	0.378659	38	--	--	--	--	--	--	--	--
GB50596	GB50596	4.51915	506	5.54146	689	5.13598	678	4.86173	539	17.1647	1964	7.38116	789	0.811516	41	10.7544	1281	14.3612	1686	6.53379	612	14.1042	1791	20.4734	2741	10.1186	1117	12.3216	1324	16.0976	1993	6.97703	843	7.54925	721	15.5697	1784	21.7331	2537	22.5317	2718	0.102417	-0.554338	normal	0.76926	-0.259686	normal	0.393521	-0.403581
GB44900	GB44900	26.5076	5209	24.7209	5384	23.6969	5628	24.6238	4773	25.9893	5040	20.7263	3880	20.4704	3825	21.6673	4354	20.8954	4253	27.9031	4550	20.7943	4455	22.1846	4891	23.5267	4485	22.6593	4149	20.8295	4376	21.6876	4532	28.2758	4962	20.0194	3762	20.9046	4038	20.806	4151	0.0989744	0.123963	normal	0.702625	0.0898983	normal	0.326545	0.169915
GB45634	GB45634	28.1738	2227	26.8972	2372	27.9449	2500	27.7933	2206	27.2223	2079	22.1618	1580	27.977	2030	23.7422	1963	21.0913	1745	31.4722	2067	29.0473	2550	30.2436	2632	29.2699	1990	28.9887	2175	30.1867	2569	30.9122	2661	33.5449	2129	27.4787	2003	29.8699	2355	31.487	2526	0.31499	-0.151011	normal	0.598007	-0.145002	normal	0.58917	-0.132255
GB52153	GB52153	5.36516	1244	4.39273	1044	4.50904	1262	5.39957	1226	4.23271	976	3.50388	769	5.58945	1053	3.90307	927	3.81861	900	4.86637	881	4.52753	1055	4.26874	1115	3.44756	773	4.03156	880	4.86693	1133	4.40126	998	5.51676	1138	3.44535	775	3.73138	847	4.74473	1121	0.703883	0.115574	normal	0.93897	0.0612599	normal	0.845899	0.121522
GB55180	GB55180	0.618947	43	0.146816	13	0.149565	13	0.503945	34	0.540639	37	0.293748	20	0.944564	58	0.379901	26	0.095159	5	0.268093	16	0.706598	53	0.545883	33	0.455695	30	0.370538	26	0.37859	28	0.402656	29	0.753223	32	0.310521	20	0.545291	34	0.418785	28	--	--	--	--	--	--	--	--
GB49413	GB49413	31.5743	2007	29.1917	1930	23.0229	1814	30.1449	1737	26.4558	1691	20.2569	1116	28.215	1596	26.5784	1738	22.6049	1505	29.9002	1564	25.8858	1692	29.9657	2076	26.3105	1631	26.214	1473	26.2252	1650	25.711	1794	30.6333	1767	28.0744	1632	29.5291	1881	26.3757	1641	0.957016	0.017545	normal	0.993009	0.00717891	normal	0.960335	-0.0274303
GB43434	GB43434	68.1936	7333	52.9081	6277	46.7376	6070	57.8719	6097	63.1205	6751	55.2174	5618	49.7748	5053	47.794	5263	59.7869	6538	48.8731	4366	53.5763	6283	53.3903	6470	53.0825	5520	53.5219	5416	57.9167	6533	58.7899	6738	55.5786	5317	53.2449	5552	52.4781	5524	55.334	6063	0.959833	0.0168076	normal	0.983793	0.0226107	normal	0.928661	0.0531107
GB47718	GB47718	3.40399	919	3.05336	1279	2.67925	975	4.80956	1669	4.28791	1316	6.16685	1791	2.42582	716	4.3672	1436	1.99076	529	2.58963	652	5.41393	1785	2.82013	832	3.88541	1198	3.86438	1262	3.21617	929	4.098	1443	3.81974	886	2.79675	616	4.87744	1674	5.76277	1754	0.961133	-0.0341789	normal	0.994684	-0.0124289	normal	0.955777	-0.078782
GB54339	GB54339	1.61724	191	0.755362	98	1.00867	144	1.20076	139	1.41336	166	0.632775	71	0.672583	75	0.622272	75	0.669739	81	1.03106	101	0.956712	123	0.918566	122	0.581473	67	0.967577	107	1.00212	124	0.681596	86	0.809848	85	0.552455	63	0.717127	83	1.29663	156	0.544713	0.255255	normal	0.803518	-0.192336	normal	0.539559	0.334944
GB51124	GB51124	13.8048	1097	8.30558	901	7.3802	1268	5.94063	988	9.35453	1059	9.39044	806	11.1364	900	9.84125	990	8.01679	795	9.89648	917	6.0116	1070	9.81817	1043	8.28586	986	6.16406	838	11.4184	1001	6.69514	967	11.828	952	10.0426	920	8.014	885	6.383	911	0.975038	0.010719	normal	0.971239	0.0274235	normal	0.851395	0.0852284
GB53821	GB53821	1.94032	478	1.62318	397	2.1147	520	3.89859	585	2.75929	607	1.74017	365	3.0961	350	2.42354	474	1.65335	388	2.49332	515	3.60396	386	2.55552	377	3.57267	458	2.19694	478	3.1785	463	2.28415	510	3.2901	489	2.3975	462	2.1993	441	1.8887	422	0.740136	0.136315	normal	0.882592	0.120136	normal	0.960074	0.0489803
GB51734	GB51734	30.2099	12391	23.8119	11252	25.0459	13053	28.0989	11256	26.1366	11715	19.1106	8095	21.8101	8840	26.3349	11809	20.1907	9221	30.4125	10760	14.883	7116	20.8235	10372	21.9516	9487	25.6825	9960	22.9629	10054	22.4496	9860	35.3093	13329	19.4937	8272	23.8233	9638	23.0132	10038	0.298366	0.227215	normal	0.536429	0.216111	normal	0.848872	0.109058
GB54993	GB54993	3.2806	101	6.272	213	7.99659	297	2.44896	74	1.43336	44	19.3821	564	4.01202	117	2.43131	77	10.1549	318	1.38496	36	6.89912	232	5.72365	199	19.2067	571	19.123	553	4.14362	134	8.32027	273	3.65546	100	3.85002	115	6.68854	202	7.52154	236	0.207645	-0.445586	normal	0.937739	-0.127458	normal	0.861091	-0.171358
GB41364	GB41364	10.1221	367	1.95625	80	11.824	523	7.5361	269	10.616	382	4.79209	165	1.57515	57	6.37456	237	2.40494	89	6.49491	200	1.12191	45	1.7223	71	1.18147	44	10.9814	382	9.10346	346	1.9733	77	0.913545	32	10.6263	377	2.17903	81	1.36999	51	0.681012	0.185518	normal	0.990626	-0.027385	normal	0.553754	0.285375
GB48912	GB48912	7.58518	1525	5.68035	1630	8.13297	1903	9.57246	2443	10.893	2434	4.21268	806	7.11137	1229	6.2805	1496	3.5258	828	10.2126	1914	5.07099	1445	8.23621	2104	10.6929	2354	5.02174	1349	9.22755	1867	9.05579	2031	12.3671	2601	7.04741	1724	7.2084	2085	8.69479	2148	0.962586	0.0299981	normal	0.701945	-0.27286	normal	0.855559	-0.146486
GB54893	GB54893	11.2721	2761	15.4804	3547	12.0861	2713	14.9419	3009	20.6255	4089	8.18063	1575	9.91943	1890	10.5617	2336	9.33626	1823	20.9008	3362	9.44641	2048	13.546	3029	12.6409	2509	12.248	2392	11.7664	2593	11.3482	2448	17.9595	3207	12.7688	2435	7.35995	1626	9.03031	1874	0.443527	0.233866	normal	0.997004	-0.00548787	normal	0.553754	0.286718
GB46693	GB46693	2.97824	537	2.71122	533	3.43311	727	3.52241	619	4.34146	759	2.75048	469	2.76066	470	3.05383	524	3.87052	707	2.90256	425	3.59044	706	2.98536	607	3.5962	627	4.77877	812	0.013153	3	3.03891	584	3.97489	638	3.80596	664	4.57822	808	3.8095	697	0.974936	0.0170099	normal	0.99221	0.0208856	normal	0.763657	-0.170748
GB41737	GB41737	16.918	838	18.6814	1086	14.209	862	26.1028	811	16.1391	833	11.7023	550	14.4604	659	14.8884	738	14.1245	721	19.3981	712	19.6658	969	19.1029	935	17.9474	788	14.4	682	16.8934	747	15.065	816	17.8308	769	15.0097	609	17.0886	854	23.2037	800	0.97315	0.0139806	normal	0.858637	-0.0901976	normal	0.881318	0.092068
GB44606	GB44606	101.538	11313	64.0781	8178	71.5103	10154	85.7089	9361	60.9265	7139	48.9868	5519	73.3778	7750	62.5503	7513	53.4685	6468	68.2447	6609	68.5288	8328	70.2351	8836	67.2953	7153	76.1805	7939	111.915	13041	84.7014	9661	94.0176	9458	68.0308	7756	104.47	11072	115.228	13087	0.91532	-0.0545919	normal	0.681646	-0.206162	normal	0.677248	-0.207734
GB50564	GB50564	1.02981	42	0.157903	15	0.490103	25	0.607554	27	1.41668	69	0.490977	39	0.878053	32	0.804494	34	1.51519	58	1.63568	64	0.921502	46	1.13991	59	1.14375	60	0.613656	28	0.510907	44	0.814545	39	0.622694	28	0.381795	22	0.537411	35	0.625423	33	0.692216	-0.20475	normal	0.964642	0.090273	normal	--	--
GB55318	GB55318	112.548	6649	114.794	7508	93.4218	6700	98.6603	5751	104.985	6233	96.3623	5428	87.9641	4937	80.1915	4875	124.278	7519	77.7604	3849	123.004	7917	98.2971	6577	110.51	6334	109.108	6122	109.825	6827	88.259	5598	111.928	5895	127.249	7335	98.5991	5725	110.758	6665	0.51213	-0.12808	normal	0.858637	-0.134831	normal	0.969175	-0.0336019
GB43311	GB43311	131.827	9748	153.505	12523	193.38	17269	166.409	12055	143.918	10585	110.306	7718	187.649	13100	139.588	10571	111.51	8386	105.741	6496	158.24	12761	186.42	15535	162.342	11609	183.272	12753	161.56	12532	179.266	14128	106.933	7034	234.697	16830	245.83	17795	151.86	11442	0.637159	-0.14782	normal	0.511661	-0.267651	normal	0.867899	-0.158072
GB46487	GB46487	4.42191	1898	3.38188	1723	3.1994	1782	3.8376	1655	4.10515	1794	3.021	1233	3.08925	1343	4.09735	1619	2.27468	990	6.02833	2025	1.92264	829	2.71522	1245	3.02974	1326	3.62117	1564	3.80399	1757	3.67215	1593	4.23985	1703	3.15081	1422	3.34767	1205	2.64902	1239	0.515547	0.237211	normal	0.787632	0.221729	normal	0.563046	0.186088
GB43539	GB43539	49.8956	300	42.4735	282	58.9009	428	39.8445	235	45.9131	275	47.9167	273	47.7176	271	39.558	244	56.1759	344	39.8708	199	47.7073	313	48.4272	328	43.0522	251	47.7102	270	43.829	277	51.7686	332	43.3227	232	56.6197	330	50.2049	296	48.9405	300	0.972896	-0.0179667	normal	0.94641	0.0745149	normal	0.946439	-0.0713829
GB42856	GB42856	16.4427	2366	14.0239	2201	16.5693	2783	15.444	2168	13.1736	1885	12.8262	1663	16.4715	2237	15.287	2164	12.3649	1810	15.5961	1865	12.4792	1880	16.3305	2643	19.4133	2365	16.3477	2176	16.1787	2372	16.6168	2450	21.4762	2748	15.042	2092	18.456	2599	18.5843	2724	0.758234	-0.0941588	normal	0.964642	-0.0415692	normal	0.334164	-0.233582
GB55224	GB55224	10.3842	1015	10.5454	1138	7.90785	934	12.4647	1194	9.84771	958	6.42834	595	8.05655	744	8.67483	869	5.83139	580	12.0043	975	7.75424	827	9.3114	1026	9.01547	853	9.21894	848	9.37906	962	9.19623	958	12.0314	1047	8.93285	847	8.36585	801	8.61726	859	0.692476	0.116826	normal	0.956411	-0.0663201	normal	0.864901	0.106064
GB44083	GB44083	8.85003	754	9.84644	923	8.30183	853	8.51177	711	8.37173	709	7.47214	601	6.32479	508	9.95457	866	8.9841	776	8.89335	627	8.64242	801	8.07379	774	9.06782	746	7.78428	623	9.0442	807	7.71005	700	9.44283	714	8.02125	660	9.47936	789	8.30768	720	0.960862	-0.0185919	normal	0.978138	0.0321493	normal	0.963197	0.0318591
GB44897	GB44897	57.3086	6264	44.9436	5420	51.9662	6860	45.3653	4858	49.7131	5405	42.2464	4369	58.0338	5989	45.1155	5050	57.2938	6369	40.8255	3707	56.6976	6759	50.7877	6256	52.5553	5556	48.4383	4983	49.1771	5639	50.5519	5889	43.2316	4204	50.6974	5374	53.8489	5762	53.1706	5922	0.634408	-0.108321	normal	0.996943	-0.00539023	normal	0.98424	-0.0216934
GB46781	GB46781	2.21511	125	1.07521	61	1.09491	87	1.64003	121	0.971311	72	1.92981	68	2.00737	107	1.99328	92	1.48547	62	1.50799	65	1.38185	83	2.03124	83	1.29881	78	0.962785	46	2.03862	68	1.60449	95	1.65277	81	1.88295	106	1.79946	83	1.6251	72	0.709088	0.189999	normal	0.709039	0.260454	normal	0.998524	-0.00463887
GB40168	GB40168	85.0503	10362	100.854	13566	104.113	15333	102.522	12215	164.943	19995	101.303	11673	93.7573	10789	76.4791	9566	85.7303	10627	108.742	11033	104.903	13973	91.0832	12537	104.735	12348	88.7392	10166	88.3445	11286	102.35	13298	67.207	7302	109.129	12883	76.0319	9062	81.674	10140	0.753003	0.129626	normal	0.975952	0.0308702	normal	0.675734	0.248209
GB49726	GB49726	4.2786	650	5.0506	913	4.16892	809	5.51021	839	4.72424	764	2.65031	421	3.36773	516	5.16704	812	3.33389	518	3.64097	464	3.89553	685	4.56426	832	3.35878	523	4.39932	674	4.0983	691	5.70566	1037	3.7684	496	4.08373	652	3.11564	510	4.9036	797	0.709336	0.122483	normal	0.893499	-0.117773	normal	0.955986	0.0692096
GB52318	GB52318	0.159102	4	0.150086	4	0.124943	3	0.146054	3	0.148514	3	0.158738	3	0.161866	3	0.15373	4	0.302147	6	0.180781	3	0.151594	4	0.120504	3	0.13128	3	0.151252	3	0.131766	3	0.138703	3	0.15296	3	0.163812	4	0.149712	3	0.151776	3	--	--	--	--	--	--	--	--
GB52677	GB52677	8.65534	1639	8.40578	1730	8.08764	1846	9.06953	1660	8.59836	1725	7.0496	1255	7.54257	1365	7.9516	1524	6.77289	1291	9.25895	1438	7.2664	1484	7.0746	1492	8.78578	1589	8.19672	1450	8.42797	1656	7.5592	1508	8.50118	1552	8.2501	1589	7.95491	1507	8.08821	1541	0.742253	0.0667346	normal	0.967398	0.0283856	normal	0.875873	0.0531532
GB55016	GB55016	148.762	24051	167.935	29955	120.369	23503	262.784	41622	207.448	33359	119.463	18275	96.9673	14801	99.3269	16446	91.09	14978	70.5995	9482	117.193	20664	165.951	30237	129.687	20277	163.809	24923	181.418	30769	145.069	24997	190.026	27330	138.803	21763	209.469	33154	238.097	39222	0.740521	0.148787	normal	0.101644	-0.488931	normal	0.99253	-0.0213
GB45345	GB45345	13.9636	1569	13.631	1693	11.9002	1610	11.4998	1270	15.0857	1685	10.1422	1060	10.7263	1132	9.33974	1072	14.181	1617	11.9824	1108	11.9324	1457	12.3019	1556	11.9874	1292	10.9022	1145	12.0399	1416	10.3598	1242	13.1587	1313	11.2714	1230	12.1595	1336	12.63	1440	0.705218	0.0925341	normal	0.997004	-0.00417292	normal	0.649062	0.13959
GB40629	GB40629	1.52499	684	1.90657	889	1.77034	966	1.20269	432	1.62005	591	0.981719	478	1.08843	431	1.26465	498	1.23015	470	2.69354	859	1.48544	635	1.71364	825	1.51914	617	1.93692	622	1.00199	418	2.14852	762	1.24148	460	1.33374	660	1.21378	606	1.28093	478	0.909845	0.0663039	normal	0.996943	0.00777162	normal	0.921306	0.106055
Apis_mellifera_newGene_7146	--	0.277825	35	0.507946	70	0.633124	95	0.48781	60	0.494931	62	0.464563	55	0.286873	34	0.52845	68	0.250656	32	0.292527	31	0.577145	79	0.320032	45	0.417514	51	0.175142	21	0.371218	49	0.44783	60	0.301166	34	0.534835	65	0.419411	51	0.566108	72	0.795469	0.152024	normal	0.991225	0.0279569	normal	0.978024	0.0436558
GB41874	GB41874	73.5403	8976	57.102	7689	55.8189	8230	59.9766	7174	64.636	7849	49.6903	5742	60.5788	6982	52.2348	6530	67.6649	8401	61.6218	6251	60.1017	8022	64.0775	8816	59.9938	7085	62.8782	7223	56.3645	7219	60.1334	7825	70.5811	7666	63.3869	7504	64.1266	7664	65.2351	8116	0.889312	-0.032753	normal	0.989816	0.0114362	normal	0.860483	-0.0609005
GB45512	GB45512	0.841674	312	0.773462	196	0.620606	231	1.0313	340	0.62491	175	0.39637	118	0.303179	117	0.735671	309	0.35437	119	0.81214	277	0.518855	153	1.06925	210	1.15752	310	0.908096	244	0.823062	315	0.904836	383	0.789627	222	0.795329	307	0.743963	191	0.979235	246	0.949451	-0.045599	normal	0.925157	-0.14323	normal	0.908519	-0.128985
GB49422	GB49422	19.6517	553	14.2288	431	18.2619	628	16.2611	453	17.2805	481	9.82676	267	17.9367	484	15.1426	439	15.6486	439	14.985	355	23.9304	559	16.0711	517	17.6715	476	14.9192	394	19.7623	405	16.3492	498	21.5107	545	18.4689	506	25.3155	491	14.0563	413	0.970294	0.0179396	normal	0.965188	-0.0535474	normal	0.955777	-0.0499979
Apis_mellifera_newGene_778	--	0.792754	23	0.725453	23	0.411534	15	1.15521	33	2.01814	58	0.392081	11	0.68285	19	0.781209	23	0.965226	29	0.984251	24	0.340159	11	0.624532	21	0.907554	26	0.739158	20	0.579372	18	1.00617	31	0.760775	20	0.255225	8	1.04214	30	1.10692	33	--	--	--	--	--	--	--	--
GB40445	GB40445	18.8884	1102	16.1757	1044	16.5191	1168	16.4393	938	14.9916	869	15.3642	850	15.064	829	16.6033	993	16.7771	996	15.2244	738	18.1423	1160	16.8383	1110	18.276	1037	18.5326	1021	16.3929	1001	17.4657	1089	15.5875	807	17.5284	992	36.2681	2077	18.3744	1101	0.387785	-0.147416	normal	0.862796	-0.081716	normal	0.70143	-0.248176
GB44398	GB44398	52.6393	3684	25.7751	2231	39.3564	3504	68.4775	3159	32.5804	2339	30.5573	2072	39.0054	2664	31.7418	2342	45.2124	3399	42.7666	2489	38.6702	3015	43.3688	3631	48.8829	2819	40.9126	2814	43.8405	3214	42.5291	3342	34.5833	2185	33.7365	2432	70.9579	3245	41.8126	3052	0.72746	-0.126885	normal	0.939489	-0.0629245	normal	0.983454	-0.0301286
GB46214	GB46214	128.201	7625	127.639	8376	106.533	7652	106.344	6196	115.317	6822	115.311	6489	88.3674	4962	73.7348	4491	172.352	10425	89.8294	4446	160.318	10399	129.612	8688	94.9293	5460	99.4772	5568	89.2312	5567	108.917	6904	91.8598	4860	168.551	9722	127.635	7432	100.58	6095	0.947818	-0.036934	normal	0.997564	-0.00499016	normal	0.976582	-0.0384715
GB46898	GB46898	15.66	1097	16.9779	1316	14.9613	1320	13.6633	939	16.3112	1143	13.8156	906	14.8502	1114	12.1954	868	15.9758	1145	15.9384	933	19.4304	1478	15.7539	1219	18.9885	1259	16.015	1056	12.9563	966	17.2166	1359	15.7188	1018	17.7652	1178	12.6831	878	14.1272	1017	0.704935	-0.122723	normal	0.944458	-0.0686117	normal	0.99253	-0.0122567
GB54032	GB54032	11.0893	938	17.8634	1485	11.9836	1083	10.1158	740	13.2264	861	12.5618	772	8.52159	639	12.0602	927	9.593	805	11.4544	736	10.175	925	12.1774	982	12.2731	896	10.0195	801	12.7842	955	13.0693	931	12.3802	854	13.0557	1003	11.8825	854	13.2981	990	0.912362	0.0547656	normal	0.964642	-0.0397439	normal	0.989552	0.0229264
GB42296	GB42296	5.62101	1416	4.49271	1079	5.94523	1762	4.66604	914	7.50371	1620	5.89024	990	4.70225	1090	4.71901	1133	5.01498	883	2.66544	492	3.80218	825	6.91462	1814	4.42565	845	7.26679	1540	4.47241	1028	4.08884	895	1.63273	352	6.27946	1213	5.38296	1293	3.71064	816	0.939062	0.0489953	normal	0.902935	-0.149828	normal	0.729095	0.254077
GB43325	GB43325	19.4716	335	16.788	319	13.94	290	17.8762	302	18.3917	315	16.8873	275	18.8327	306	16.941	299	14.9013	261	18.4253	264	26.2384	493	12.4248	241	20.9158	348	16.2589	264	17.3627	314	11.7088	215	12.6615	194	15.9773	267	12.2926	207	15.0289	264	0.764627	-0.140439	normal	0.980882	-0.0404807	normal	0.379682	0.292155
GB45218	GB45218	6.47679	592	3.31123	344	3.14635	359	5.27766	460	3.8677	363	2.25633	219	4.14352	322	4.20236	418	2.05685	195	4.50007	315	2.36023	271	3.06583	341	3.41592	282	3.07846	245	2.81456	245	2.46644	270	6.77556	551	2.46105	234	2.44704	242	3.69524	328	0.13556	0.421945	normal	0.726514	0.227453	normal	0.847859	0.182162
GB54417	GB54417	2.37938	300	6.1772	852	4.70293	712	3.42666	421	3.69919	462	1.70888	203	2.17743	258	2.45677	318	2.66181	343	1.26607	129	5.37512	729	2.11622	301	2.48802	304	1.3958	166	2.04389	276	1.99711	269	2.04765	230	2.48104	296	2.63969	320	2.7538	353	0.566698	0.270546	normal	0.883681	-0.190038	normal	0.190307	0.506577
GB41602	GB41602	29.3471	7007	28.3444	7467	35.1568	10138	36.3944	8513	36.4969	8667	21.8577	4938	20.2021	4554	26.7354	6538	18.5878	4514	32.5157	6450	22.2968	5806	42.9123	11547	41.9901	9696	55.4243	12453	47.8074	11974	39.4566	10041	62.8509	13350	48.8254	11305	48.7373	11392	47.8025	11629	0.36269	-0.312447	normal	0.0368513	-0.612444	normal	0.00144433	-0.515679
GB55661	GB55661	14.3888	1207	11.2327	1020	13.7383	1371	11.3485	950	13.024	1059	8.48834	658	9.67455	752	9.89355	853	7.87779	682	11.1068	771	9.97044	891	9.75967	912	9.37775	762	12.1252	938	10.7692	941	10.836	966	14.6464	1066	9.69313	774	14.6326	1159	13.0706	1095	0.261177	0.22046	normal	0.901453	-0.0667128	normal	0.969175	0.0362385
GB54203	GB54203	48.3608	5500	55.206	6904	57.1963	7651	49.5409	5368	57.4052	6681	48.5302	5240	45.0912	4728	44.4558	5034	60.0708	6975	40.0762	3686	53.2045	6418	55.7088	7133	58.8	6506	68.3325	7125	61.1046	7316	57.7501	6803	53.4071	5394	65.0125	7222	70.0754	7633	70.5064	8164	0.337184	-0.190444	normal	0.629479	-0.214503	normal	0.570071	-0.214233
GB44221	GB44221	5.80569	576	4.71961	513	4.54861	540	7.18608	697	5.91867	579	4.37056	407	5.18604	484	4.76228	483	5.80133	584	5.19294	426	5.63055	604	5.61076	623	5.50967	526	5.33995	495	4.82116	500	6.66034	700	7.0698	621	5.24458	501	5.17682	500	5.13	516	0.99548	-0.00297638	normal	0.987536	-0.01419	normal	0.957965	-0.0505886
GB40699	GB40699	2.56047	120	1.86702	96	2.05564	116	1.67509	77	1.90634	89	0.434891	20	1.95336	86	3.1789	152	1.01746	49	6.13268	238	1.56198	80	1.40701	74	1.56317	71	1.29965	57	0.549757	27	1.0465	52	2.76074	115	1.05914	48	0.562886	26	0.746842	36	0.357821	0.368167	normal	0.514069	0.401847	normal	0.532765	0.346368
GB51481	GB51481	4.33273	1098	4.4029	1225	2.93512	818	3.77192	972	4.74069	1231	2.49904	569	3.40061	610	3.0652	801	2.47308	605	4.7274	928	2.92706	855	3.40752	928	3.16879	801	3.89065	896	3.4882	892	3.27591	807	4.38741	1012	2.22519	601	2.91116	728	3.0666	780	0.561408	0.177752	normal	0.867669	-0.11664	normal	0.484769	0.285814
GB40333	GB40333	2.92432	334	2.04881	258	0.841202	116	2.6889	301	2.80598	317	1.95991	212	2.41346	260	2.00678	235	1.44112	168	3.41275	324	1.3944	174	2.04246	263	1.80816	200	2.72477	293	2.38541	286	2.47947	302	3.97552	404	1.99859	222	1.90264	213	2.09117	243	0.970998	0.0276809	normal	0.902083	0.136426	normal	0.954896	-0.0823437
GB45640	GB45640	1.53973	418	2.04342	612	4.51392	1478	7.41454	1970	1.80912	488	5.22628	1341	1.33838	343	1.04999	292	1.93039	502	1.38322	312	1.2354	366	1.59562	488	1.67168	415	1.38485	354	1.53114	436	1.37427	398	7.87613	1678	5.97108	1570	1.51486	403	5.3183	1469	0.0933222	0.563495	normal	0.594659	0.372836	normal	0.951131	-0.0825789
GB44046	GB44046	0.92281	106	1.07221	167	1.78632	164	0.740179	85	1.6794	106	0.81031	64	1.67039	158	3.08677	272	0.672174	83	3.00278	196	0.6183	63	0.604491	106	1.82885	121	0.976048	112	1.19556	117	1.37124	198	2.0226	192	0.873832	99	0.898546	118	0.942571	63	0.853346	0.108915	normal	0.439586	0.43943	normal	0.929722	-0.108005
GB44337	GB44337	15.0546	1047	15.1954	1095	13.5311	1059	14.1669	953	13.6078	865	11.2808	693	10.5907	675	16.6369	1137	11.447	728	14.8628	800	14.2434	1100	11.8972	938	11.9783	737	13.1451	891	12.1729	918	12.5278	896	17.056	1058	12.5784	788	13.8737	946	13.4969	952	0.918301	0.0360318	normal	0.999028	0.00223417	normal	0.99253	0.00859578
GB52512	GB52512	275.37	5226	187.603	3928	254.08	5823	213.228	3964	228.701	4317	272.711	4897	215.759	3866	254.285	4942	250.183	4828	207.792	3276	299.913	6207	221.177	4730	229.966	4220	234.582	4189	270.085	5377	227.592	4603	213.509	3604	261.831	4818	267.659	4972	272.193	5263	0.589574	-0.163865	normal	0.99221	0.0150489	normal	0.893554	-0.0979426
GB49607	GB49607	0.389627	19	1.46277	82	0.379135	22	0.459861	22	0.61467	30	1.07228	50	0.429979	20	0.377039	19	0.364324	18	0.474409	19	2.93013	161	0.448464	25	0.52354	25	0.498299	23	0.366595	19	2.97647	162	1.73112	79	0.440904	21	2.69221	127	0.426279	21	--	--	--	--	--	--	--	--
GB44766	GB44766	1.98555	230	1.49785	190	1.83408	228	1.78462	200	2.21866	220	1.31027	113	1.9227	189	1.96711	239	1.43063	175	1.77759	176	1.90621	243	2.23852	273	1.98284	229	2.89615	317	1.57616	200	2.32794	298	2.42452	251	1.27045	136	2.1331	225	2.27641	254	0.327883	-0.285824	normal	0.591243	-0.274334	normal	0.818793	-0.171786
Apis_mellifera_newGene_884	--	0.068908	5	0.093998	7	0.127567	9	0.352862	21	0.377912	22	0.073071	5	0.328807	19	0.185653	12	0.149899	9	0.124701	7	0.607525	30	0.201006	14	0.273813	16	0.195913	11	0.277796	17	0.20232	13	0.224745	12	0.319274	19	0.139598	8	0.21535	13	--	--	--	--	--	--	--	--
GB42950	GB42950	0.221765	8	0.09871	4	0.126814	6	0.139379	5	0.172337	6	0.10444	4	0.228508	8	0.179047	7	0.089226	4	0.284497	8	0.146241	6	0.04682	2	0.340363	12	0.240894	8	0.200729	8	0.262252	10	0.247942	8	0.236299	8	0.108056	4	0.180638	7	--	--	--	--	--	--	--	--
GB55618	GB55618	1.91166	590	1.94253	651	1.71971	649	2.37957	719	2.46027	744	1.58276	431	1.78205	526	1.61513	512	1.68529	541	2.02883	521	1.68915	564	1.95177	669	1.97541	583	2.0647	601	2.21524	711	1.87589	614	1.96473	560	2.21528	628	2.06398	581	2.12659	671	0.979193	0.0108156	normal	0.754656	-0.112058	normal	0.973454	0.0314367
GB43676	GB43676	12.8156	1317	11.5447	1295	11.7476	1449	13.9177	1307	11.4433	1165	10.9486	1066	12.5328	1140	12.1119	1196	11.3464	1183	13.9532	1194	11.1875	1252	14.0134	1667	12.631	1256	11.7498	1093	12.1398	1306	14.2331	1547	15.7679	1431	12.7616	1192	14.2361	1337	13.7038	1350	0.720099	-0.0919255	normal	0.99221	0.00963136	normal	0.367715	-0.165373
GB44223	GB44223	226.667	34894	224.241	38086	324.537	60342	189.235	28541	217.459	33297	432.024	62929	341.072	49572	291.194	45911	355.178	55607	84.2338	10772	266.708	44781	306.795	53228	283.816	42260	344.457	49905	290.074	46845	328.972	53978	145.241	19891	321.72	48030	251.791	37949	245.976	38586	0.219097	-0.330655	normal	0.966696	0.0797323	normal	0.937117	-0.0963995
GB41649	GB41649	28.6839	3924	23.7875	3587	24.2182	3998	27.3439	3663	25.1273	3414	23.8656	3087	27.7142	3578	21.6677	3030	26.2997	3658	29.3445	3332	23.1505	3453	23.0008	3542	27.198	3595	25.7594	3311	25.5132	3662	27.1883	3955	29.0226	3531	25.7644	3412	25.7384	3444	25.5997	3547	0.958085	-0.0132229	normal	0.699781	0.112937	normal	0.88254	-0.0468642
GB40760	GB40760	31.2905	2244	35.3145	2795	34.0597	2950	32.398	2277	35.2969	2518	31.0193	2105	31.7946	2153	29.0931	2137	42.2285	3080	29.947	1785	34.6447	2710	37.7011	3047	42.3038	2934	38.5121	2600	31.8486	2396	32.6174	2493	32.0696	2046	38.3765	2669	34.9104	2451	38.299	2799	0.338094	-0.184063	normal	0.921905	-0.0855999	normal	0.924286	-0.0657638
GB46314	GB46314	25.762	1608	24.3067	1641	25.6435	1894	24.7627	1484	21.6542	1338	16.2745	948	20.018	1167	18.4409	1171	24.263	1528	17.2508	904	30.5329	2040	26.9454	2072	25.8323	1527	30.9299	1788	26.2994	1695	27.7274	1840	29.5957	1648	29.5519	1752	34.3203	2062	31.7059	1964	0.0814367	-0.272597	normal	0.0286187	-0.446151	normal	0.0764823	-0.305382
GB55157	GB55157	33.6958	1109	48.1764	1670	30.3007	1096	35.4113	1068	36.9984	1203	35.0267	1034	37.3496	1188	32.0684	1007	42.6088	1350	29.6606	830	46.8097	1624	34.5192	1279	42.2207	1351	46.0789	1410	28.7774	1030	38.9507	1381	48.9641	1417	36.792	1106	46.1577	1489	35.9118	1131	0.618554	-0.183041	normal	0.902935	-0.105929	normal	0.792446	-0.159056
GB45350	GB45350	12.5537	1976	12.5292	2175	10.5537	2003	11.1486	1719	11.9096	1862	9.40612	1400	10.4782	1556	8.00047	1280	8.5567	1368	11.6969	1530	9.25499	1589	9.05508	1608	11.5039	1747	9.71765	1441	10.1664	1676	9.3113	1561	12.6523	1767	9.80096	1493	10.3094	1589	11.1925	1793	0.327883	0.167483	normal	0.987536	0.0164765	normal	0.579716	0.135533
GB40230	GB40230	8.19499	762	6.78115	694	2.84076	271	4.08035	335	6.01994	539	5.59945	491	3.25895	275	6.11329	546	5.08566	468	8.19204	632	4.48027	414	4.79276	503	6.48888	559	6.64485	569	6.91955	662	3.23779	304	7.87535	648	6.55176	591	5.59079	503	6.10567	571	0.878833	-0.0967926	normal	0.993009	0.0160188	normal	0.963197	-0.0648858
GB41161	GB41161	7.27339	215	6.85657	226	6.19648	222	5.41761	157	6.12669	181	6.3428	179	7.41812	208	5.91571	181	5.58915	168	6.35835	153	9.93902	320	7.35476	237	6.40182	184	5.38876	146	4.71491	146	6.04552	191	7.69503	202	8.21884	236	7.38681	214	6.41853	195	0.863659	-0.098055	normal	0.995012	-0.00963085	normal	0.820493	-0.142123
GB45652	GB45652	1.55262	49	1.49684	54	0.396994	20	0.723239	25	1.27383	48	0.801796	27	1.48881	46	1.18382	37	1.44037	54	0.768186	25	0.966909	37	1.8798	64	1.29263	49	1.61297	44	0.942009	32	1.55712	56	1.39846	41	2.32275	68	1.13358	39	0.7076	27	0.802187	-0.147501	normal	0.980882	-0.0503279	normal	0.884778	-0.151788
GB54467	GB54467	0.797085	131	0.414783	76	0.488796	97	0.735698	131	0.744251	137	0.310748	52	0.383019	60	0.703307	133	0.199697	34	0.55363	76	0.518509	93	0.437348	81	0.436596	70	0.298574	47	0.591574	117	0.413507	73	0.570562	84	0.656285	118	0.382409	62	0.562311	107	0.57561	0.25805	normal	0.996943	-0.0092509	normal	0.867899	0.164799
GB44109	GB44109	14.1233	887	13.1765	983	12.4228	978	10.5862	696	12.3483	844	9.38626	566	10.2641	586	12.6285	811	5.99665	344	11.8025	630	14.9516	1021	10.7383	746	10.9756	696	10.8447	627	11.6225	749	10.163	687	13.463	772	11.0914	680	15.4567	933	13.5853	892	0.816969	0.0874521	normal	0.86737	-0.157305	normal	0.974121	0.0331302
GB45658	GB45658	4.75232	413	3.40899	337	2.57857	294	3.77998	356	3.92465	362	1.87278	166	1.91215	160	2.11511	204	2.74815	249	3.50172	263	2.45362	235	2.68652	268	3.49115	299	2.59458	223	3.05275	279	2.41935	248	4.26382	332	2.72853	233	2.47907	212	3.03363	272	0.287781	0.295271	normal	0.894895	-0.12078	normal	0.472254	0.284584
GB52990	GB52990	8.29989	618	7.56182	621	5.20823	468	5.25024	383	3.08588	229	4.6994	331	6.02646	425	5.95569	454	8.89578	674	8.17106	507	7.58216	616	5.09849	428	5.77771	421	6.49057	455	7.04394	550	5.91221	469	6.5143	432	6.06386	438	6.5567	478	7.32779	556	0.808008	-0.132617	normal	0.901869	0.117405	normal	0.931522	-0.0984872
GB41154	GB41154	38.3827	3232	25.884	2769	35.5868	4386	30.6799	3015	27.2238	2723	29.8431	2341	34.7096	2621	33.3129	2592	36.2297	3038	39.0979	3374	36.3103	3080	36.3208	3244	34.8334	2795	49.1527	3673	30.7032	2438	35.2603	2769	40.1208	2998	33.3768	2600	29.3472	2532	40.188	3793	0.971759	-0.0184945	normal	0.962517	0.0561449	normal	0.989552	0.020786
GB42499	GB42499	12.616	171	16.6315	248	12.298	231	13.2371	176	13.8715	187	14.006	180	12.6669	162	13.9565	194	15.764	217	12.9008	145	12.2995	182	11.4149	174	13.1384	172	11.2466	144	11.5681	164	11.5309	167	10.8378	131	15.1677	199	13.2096	175	12.9105	178	0.637159	0.157894	normal	0.391031	0.268172	normal	0.893554	0.115104
GB49918	GB49918	25.0263	2033	24.8086	2363	23.9034	2485	24.8357	1968	24.4261	1974	15.7308	1211	20.489	1565	20.6205	1709	19.9397	1648	28.0136	1892	22.424	2103	29.6283	2701	23.9451	1985	26.3606	2112	24.5508	2089	23.8415	2064	27.2139	2105	24.2957	1919	27.8475	2212	26.9927	2237	0.603024	-0.109645	normal	0.266584	-0.249796	normal	0.86948	-0.06582
GB50586	GB50586	1.70342	400	1.1805	265	1.13458	239	1.92509	437	1.60561	342	0.712954	166	1.66973	316	1.16932	244	1.19831	226	1.92963	349	1.32401	336	1.2493	282	1.25991	253	1.4926	283	1.25467	314	1.34343	295	2.64153	485	1.15303	275	1.21274	294	1.27742	295	0.870103	0.0899846	normal	0.993009	0.01141	normal	0.980255	-0.037224
GB54374	GB54374	0.488705	17	0.841711	32	0.5201	22	1.22398	41	0.916431	31	0.508723	17	0.651605	21	0.605199	21	0.518485	18	0.827842	24	0.740657	28	0.520017	20	0.679025	23	0.437936	14	0.731651	26	0.726521	27	1.06433	32	0.822024	27	0.297457	10	0.589605	21	--	--	--	--	--	--	--	--
GB46057	GB46057	0.649796	25	1.13888	48	0.265212	13	0.359765	14	0.616701	24	0.55006	20	0.849735	31	0.774506	31	1.01698	40	0.664648	22	0.814691	34	0.775418	34	0.79006	30	0.549919	20	0.926119	38	0.532402	22	1.10006	38	0.821303	31	0.136473	6	0.299011	12	--	--	--	--	--	--	--	--
GB47905	GB47905	15.1324	836	11.5947	681	14.6068	941	13.111	679	11.0752	616	9.87367	517	10.9691	548	12.5444	677	12.8423	718	12.1056	562	10.5217	634	12.7914	788	11.1316	594	10.4386	532	11.1624	629	11.7176	701	14.6545	722	12.7264	662	9.91834	541	11.9923	680	0.662526	0.132257	normal	0.810738	0.112442	normal	0.933767	0.0656673
GB54767	GB54767	1.24972	62	0.865773	49	0.296208	19	1.25608	45	1.88112	101	0.50134	26	0.401954	21	0.521474	28	0.562694	31	0.204807	10	0.627139	38	0.908322	49	1.28019	55	0.472745	24	1.6548	90	0.488156	28	1.72642	82	1.02629	53	1.10535	55	1.16853	62	0.985649	0.0136285	normal	--	--	--	0.978999	-0.0421305
GB51221	GB51221	18.7498	4750	15.0836	4484	15.4374	5163	17.1138	4182	15.2049	3867	12.7924	3427	12.6257	3157	14.7321	3210	15.4029	3887	17.3997	3685	12.203	3361	15.4173	4793	14.0766	3366	13.2679	3560	13.4192	3553	13.5835	4114	17.9376	4023	13.3871	3306	15.621	3740	14.2297	3949	0.438055	0.164958	normal	0.884631	0.0905323	normal	0.598214	0.120612
GB48996	GB48996	3.10446	483	2.53202	432	3.33966	552	3.57196	540	2.64325	399	2.4284	352	3.8613	488	2.62011	407	2.39315	377	4.62172	578	2.37729	403	3.3259	588	2.12668	317	3.16394	456	2.46962	390	3.30892	544	4.26191	584	2.47061	380	2.08458	320	3.41402	550	0.9021	0.0613727	normal	0.770103	0.196178	normal	0.957107	-0.0640547
Apis_mellifera_newGene_3584	--	1.60158	171	0.83968	44	1.64873	235	1.57807	182	1.53008	176	0.85812	38	1.11595	114	1.54035	191	0.721572	35	1.04876	41	1.84993	166	1.54795	212	1.35495	141	1.21803	131	2.11519	254	1.24747	62	1.46724	153	0.854328	39	1.75904	178	2.00278	198	0.833627	-0.125473	normal	0.400741	-0.468321	normal	0.947309	0.0867456
Apis_mellifera_newGene_3346	--	3.78789	394	3.09161	284	0.962451	123	2.50932	196	3.57278	327	0.642767	45	1.59353	166	1.46382	121	1.13631	122	2.97259	260	3.22805	302	2.05138	174	1.614	151	2.00516	175	1.59501	163	2.19427	210	4.0827	336	1.17132	98	3.33429	223	2.03073	175	0.674215	0.215065	normal	0.923147	-0.147478	normal	0.91141	0.12569
Apis_mellifera_newGene_7144	--	0.438765	20	0.57158	40	0.660737	43	0.23879	12	0.215726	18	0.305218	16	0.171634	14	0.473412	29	0.352058	17	0.668549	29	0.2346	15	0.255671	20	0.211984	17	0.304979	23	0.102562	9	0.123958	11	0.210415	16	0.35991	19	0.423774	26	0.548355	35	--	--	--	--	--	--	--	--
GB51087	GB51087	93.6529	5967	81.7831	5749	93.4615	7191	84.313	5262	77.8242	4932	75.2879	4538	88.8551	5345	72.8279	4752	95.9087	6214	59.6897	3159	99.8501	6938	96.2819	6913	109.211	6729	104.201	6247	99.0397	6619	97.3419	6610	101.862	5773	106.719	6593	113.36	7070	109.779	7126	0.0173026	-0.287518	normal	0.460652	-0.26113	normal	0.154841	-0.279148
GB52230	GB52230	1.56224	74	1.4899	77	1.82895	104	1.75076	81	1.92592	90	1.46795	66	1.39571	62	1.48557	72	1.52243	73	1.59191	62	1.69705	87	1.23003	65	2.08801	95	1.61178	72	1.26841	63	2.35219	118	1.47705	62	1.51767	69	1.95217	90	1.54954	74	0.943937	0.0430143	normal	0.999028	-0.00296083	normal	0.976582	-0.0411448
GB51910	GB51910	8.27179	702	9.48016	891	7.77919	799	7.87282	659	8.42787	735	5.66541	460	7.4012	608	7.64323	663	7.11045	618	9.91066	712	8.06363	748	8.23684	787	8.31209	695	7.11204	582	5.46738	497	7.41314	669	9.42554	725	6.24248	523	8.00008	671	7.41078	647	0.813399	0.0901113	normal	0.947145	0.0694209	normal	0.818929	0.113372
Apis_mellifera_newGene_3935	--	0.280517	19	0.084552	7	0.345872	28	0.178013	12	0.031263	3	0.080955	5	0.049404	4	0.255049	17	0.060946	5	0.282051	16	0	0	0.055183	5	0.160661	11	0.153757	10	0.059283	5	0.029175	3	0.208444	13	0.475408	30	0.175226	12	0.022888	2	--	--	--	--	--	--	--	--
GB48975	GB48975	1.84655	116	1.11008	82	0.656483	62	2.31575	164	1.74359	104	1.08487	54	0.71313	53	0.754876	51	1.6179	98	0.776145	51	0.662388	48	2.35553	137	0.524289	40	0.803233	59	0.746677	56	0.963147	67	1.49572	92	0.676997	44	0.664315	44	0.872291	50	0.558188	0.275606	normal	0.987536	0.0362674	normal	0.446712	0.386043
GB43906	GB43906	59.8153	11073	50.6056	9317	52.8226	12199	36.9139	6835	35.0726	6779	34.1162	5815	53.5752	9218	58.8941	11275	28.7677	5382	51.4067	6673	23.5187	4997	36.8765	7932	47.4379	8754	38.4101	6978	17.2333	3014	29.9671	5758	60.5942	10131	28.4076	5459	19.2364	3219	21.2599	3855	0.500501	0.287666	normal	0.630859	0.321747	normal	0.479507	0.360801
Apis_mellifera_newGene_1749	--	0.346501	31	0.367127	36	0.182083	20	0.243919	21	0.801715	31	0.305135	26	0.303615	26	0.435503	40	0.266046	24	0.460547	34	0.256581	25	0.299854	30	0.155721	14	0.754616	63	0.341216	32	0.707667	67	0.594711	47	0.414173	36	0.313444	27	0.240254	22	--	--	--	--	--	--	--	--
GB46858	GB46858	0.152423	8	0.42743	24	0.188475	7	0.360344	18	0.590585	29	0.60621	18	0.229406	6	0.496575	14	0.252065	8	0.343167	8	0.309851	11	0.377123	13	0.295645	13	0.416771	18	0.351931	15	0.151676	7	0.046536	3	0.062504	4	0.13107	6	0.108162	6	--	--	--	--	--	--	--	--
GB50296	GB50296	30.3368	3322	14.7871	1855	57.4896	7600	43.6497	4733	2.70814	232	54.6755	5716	39.4236	4109	5.90764	523	5.17993	527	40.8971	3948	1.98748	158	17.3089	2250	1.85493	121	6.48873	665	37.0532	4472	27.6402	3185	10.7237	1061	23.1183	2631	19.3969	2217	1.43122	90	0.703624	0.130809	normal	0.789537	0.201044	normal	0.875873	0.111162
GB48532	GB48532	21.1127	3095	18.8793	3141	16.7478	3150	18.8334	2701	17.6593	2695	12.7321	1825	15.1361	2168	15.688	2569	13.193	2011	19.775	2347	16.4726	2929	15.6416	2625	15.8395	2246	14.4681	2114	15.4772	2434	13.955	2342	19.2431	2647	14.4353	2096	18.7769	2997	16.1911	2563	0.333266	0.160799	normal	0.987536	0.0133465	normal	0.804757	0.111135
GB50492	GB50492	1.62793	98	0.994621	77	0.778359	63	0.74362	62	0.489768	40	0.452228	38	1.08192	45	0.466695	39	0.835672	55	1.88055	93	1.14664	83	0.882353	79	1.1054	62	1.20957	71	0.885956	69	0.756031	60	2.16512	104	0.463997	31	0.912402	64	1.69487	104	0.813399	-0.131098	normal	0.887217	-0.170455	normal	0.946379	-0.0933718
GB48158	GB48158	1.83415	576	1.84193	606	1.797	676	2.05866	629	2.02441	632	2.02406	602	1.44216	428	2.14571	691	1.24133	389	1.7121	435	1.34905	453	1.21252	430	1.89071	575	1.6883	501	1.99064	649	1.26035	423	1.99358	554	1.95097	595	1.77289	544	1.76293	563	0.699063	0.137846	normal	0.907094	0.12608	normal	0.877225	0.0991626
GB52121	GB52121	23.9019	653	17.4484	526	16.4311	542	18.8742	505	16.5947	451	13.4367	348	18.4077	475	14.909	417	16.8741	469	19.9087	452	20.4561	610	16.5491	510	17.0218	450	13.8487	356	13.4142	385	16.6674	485	17.5992	428	19.2389	510	17.9248	480	16.1991	451	0.802288	0.104935	normal	0.924891	0.0879838	normal	0.924286	0.0709254
GB52648	GB52648	11.5427	603	14.5429	782	11.8295	778	13.3362	708	12.7527	614	13.6045	632	13.3702	676	12.0705	660	17.5216	940	14.2184	547	16.1002	939	13.6342	835	14.5102	761	15.3618	767	13.2691	674	14.0673	704	13.6347	648	14.7975	711	15.7947	837	17.8325	816	0.227701	-0.259173	normal	0.993009	-0.0121046	normal	0.633175	-0.179055
Apis_mellifera_newGene_6250	--	0.398015	23	0.33288	22	0.40723	29	0.408821	24	0.684842	40	0.178979	10	0.365719	20	0.097758	6	0.247564	15	0.126121	7	0.412457	26	0.492441	32	0.602976	34	0.201016	11	0.472923	29	0.83725	52	0.614962	32	0.494805	28	0.323492	19	0.875679	52	--	--	--	--	--	--	--	--
GB50018	GB50018	10.969	827	7.09917	614	8.17877	740	11.2066	830	8.98737	681	5.56005	412	9.0316	635	7.07533	546	6.00557	457	8.637	547	8.42494	684	10.3053	886	9.01069	653	9.00756	654	7.51156	600	8.49232	695	11.4503	776	8.90075	672	11.8507	872	9.94416	772	0.997908	0.00119174	normal	0.581337	-0.209687	normal	0.85072	-0.12078
GB42834	GB42834	87.1162	20058	74.3737	18951	83.4639	23609	78.8462	17694	86.6948	19849	91.4211	20107	91.4128	20783	75.0367	18164	113.26	26545	68.255	12753	83.0476	21081	91.6453	24027	89.0623	20066	98.9929	21803	91.7404	22658	94.5957	23289	80.3199	16071	91.6142	21018	86.1275	19722	83.7729	19802	0.0312507	-0.22025	normal	0.983925	0.0311111	normal	0.857431	-0.096056
GB55828	GB55828	4.06869	150	2.50819	107	3.50669	163	3.31637	125	3.88728	149	13.0418	439	3.63565	132	4.36046	172	3.49796	137	3.07706	96	4.03293	169	3.89676	169	2.79501	104	4.72604	168	2.99263	117	8.81721	358	2.96835	94	4.01176	150	6.4229	218	2.65539	104	0.799752	-0.123863	normal	0.616576	0.3629	normal	0.726793	-0.257848
GB53660	GB53660	3.03949	194	4.67492	288	2.02525	183	4.93804	335	2.44612	197	1.97206	161	2.60074	128	2.0365	148	3.74913	176	4.42969	225	2.68723	190	2.87134	246	2.94593	212	4.30786	206	2.49988	151	2.11907	186	4.15832	232	1.15451	95	2.50151	133	4.84506	434	0.819351	0.121947	normal	0.971209	-0.0569137	normal	0.988575	0.0311758
GB41158	GB41158	44.4469	3424	42.2818	3524	46.9634	3354	43.7309	2575	38.3414	2610	30.833	2204	38.9362	2790	36.488	2823	41.1713	2569	39.6144	2256	39.3757	3037	41.6957	3550	40.6409	2632	39.1191	2505	45.5318	2834	37.9171	3053	52.4979	2779	45.3868	2622	48.0921	3140	45.0524	2964	0.99548	-0.00282613	normal	0.99221	-0.00980721	normal	0.985468	-0.017077
GB50025	GB50025	4.03429	611	2.74892	468	2.57494	470	3.70513	533	2.96314	455	2.87438	413	3.18373	453	1.77575	244	2.69426	425	2.993	375	4.04039	618	3.31417	585	2.91128	401	2.76553	403	2.94829	459	2.47531	345	2.14493	269	2.70586	404	2.14047	328	3.30283	516	0.943657	-0.0351524	normal	0.894895	-0.133117	normal	0.58917	0.265761
GB53846	GB53846	22.7286	9292	22.0613	9891	23.2699	12222	23.8949	11458	23.3879	9803	21.1482	7865	25.0765	9820	16.5825	8136	25.7482	10316	15.6147	5658	16.2269	8618	21.911	11645	37.6525	13817	33.2994	13468	23.4251	12217	24.2906	12539	42.8822	13955	30.9615	13158	28.3765	13820	30.0114	14864	0.41805	-0.243862	normal	0.533579	-0.286025	normal	0.000823478	-0.447569
GB41393	GB41393	0.031076	1	0.019413	1	0.024676	1	0.130973	1	0.025139	1	0.175034	2	0.047305	1	0.034724	1	0.007362	1	0.055546	1	0.047877	1	0.024913	1	0.034129	1	0.032756	1	0.14766	2	0.034831	1	0.012586	1	0.031004	1	0.146157	2	0.021718	1	--	--	--	--	--	--	--	--
GB51042	GB51042	84.034	6434	72.5871	7171	92.931	10886	72.5392	6685	69.7953	5705	80.6668	6236	87.7103	8081	73.4115	5891	100.433	9651	57.9199	3849	77.018	6081	71.1916	6418	72.6018	6290	69.5496	5349	68.7405	5952	70.5884	6037	68.2589	5309	97.4236	9278	76.7951	6196	85.1837	8182	0.606881	0.166004	normal	0.550303	0.293781	normal	0.980249	-0.0359267
GB47417	GB47417	20.7195	2806	22.9754	3422	14.6038	2828	19.1072	2562	24.0232	3265	15.4143	1961	14.8686	1927	15.7877	2158	17.8693	2425	20.7767	2329	18.5158	2694	14.7177	2207	18.2292	2398	19.9817	2517	15.1829	2626	16.8337	2443	22.1061	2671	14.4892	1893	19.0391	2525	18.1712	2484	0.557757	0.149778	normal	0.987068	-0.0164243	normal	0.567196	0.189307
GB50643	GB50643	29.3437	1557	37.6854	2204	29.1144	1853	31.3324	1627	40.3018	2118	27.9218	1380	32.0927	1577	32.8825	1788	33.3957	1792	37.6217	1632	33.9149	1944	29.3112	1758	35.6176	1811	35.006	1734	28.1857	1554	32.5445	1838	40.4132	1888	34.4922	1746	31.0986	1591	32.8856	1769	0.993061	-0.00521477	normal	0.856853	0.0753489	normal	0.989092	-0.0176659
GB54939	GB54939	14.8422	3871	12.798	3405	13.5231	3852	14.3487	3401	11.9565	3208	10.1425	2598	12.9215	2888	11.9642	3020	9.25621	2586	14.5475	3098	9.03804	2435	12.655	3379	12.366	3144	11.1677	3012	9.53759	2763	10.6466	3020	16.2857	3515	10.4988	2735	10.2611	2649	10.2572	2858	0.486436	0.159013	normal	0.780016	0.126941	normal	0.584464	0.150199
GB42424	GB42424	8.65254	1587	5.12394	1058	5.57405	1301	10.7578	2035	13.3138	2484	8.64875	1581	11.6499	2051	6.09956	1210	15.1909	2978	9.53605	1462	5.92275	1237	9.80145	2103	8.77937	1638	12.182	2215	6.49015	1250	7.22927	1488	14.0441	2322	8.90928	1669	4.91427	916	6.56177	1229	0.93729	-0.05133	normal	0.77112	0.240218	normal	0.98424	0.0371166
GB45660	GB45660	8.21395	269	5.72563	207	6.23268	247	7.08086	227	7.41742	242	8.17181	253	8.68366	269	5.91514	199	7.16112	239	6.98921	190	9.12519	326	7.67495	283	6.37588	202	6.81579	210	6.39092	220	8.58788	300	8.43177	246	5.579	178	7.65665	246	7.83096	262	0.754473	-0.122828	normal	0.94641	0.0825092	normal	0.860483	-0.124836
GB41315	GB41315	2.28868	95	2.11856	96	2.28869	119	2.46083	97	3.5173	133	2.26533	87	3.87438	149	3.66545	149	2.00372	80	2.99333	98	2.06328	89	3.32683	146	2.42615	89	2.94543	105	3.43201	141	2.91347	130	4.03374	142	2.54636	96	3.12589	124	3.61774	155	0.802187	-0.125867	normal	0.914536	0.133275	normal	0.51709	-0.286372
GB42269	GB42269	0.351451	49	1.08211	164	0.575164	96	0.681783	92	0.75989	93	0.495824	65	0.599348	78	0.907233	128	0.44928	56	1.67674	127	0.43202	65	0.425429	66	0.520957	70	0.734407	77	0.421873	61	0.617493	69	1.29133	85	0.809065	58	0.20018	27	0.282094	40	0.567702	0.265065	normal	0.356266	0.439606	normal	0.563046	0.329746
GB44946	GB44946	57.9533	4530	43.8866	3806	47.2756	4396	43.1828	3304	48.6058	3694	35.1162	2533	48.4762	3384	36.3116	2742	55.2898	4301	45.3747	2932	49.9246	4162	48.1563	4119	48.8891	3600	45.6043	3294	41.223	3387	46.1199	3689	46.6154	3190	45.3533	3365	51.1096	3698	47.7411	3636	0.986571	-0.00602374	normal	0.97811	-0.0319323	normal	0.914284	0.0557723
GB41869	GB41869	3.43766	656	2.75164	623	3.50348	863	3.18696	631	4.4038	834	3.95426	743	4.0237	750	3.92979	901	3.0208	644	5.56093	877	2.98502	733	2.99254	518	4.26739	817	4.28635	745	3.88288	827	3.05979	525	4.08966	721	3.86118	709	4.21442	785	4.40308	917	0.828066	-0.0974585	normal	0.573052	0.252491	normal	0.908397	-0.105774
GB45127	GB45127	44.8309	5066	43.4662	5239	43.8876	5946	42.8355	4552	41.2442	4652	37.1181	3834	41.3448	4249	39.2312	4411	42.502	4800	39.1097	3666	40.3967	4905	40.3324	5049	43.4784	4606	40.5492	4328	40.9222	4670	39.9972	4796	46.2723	4478	45.2549	4891	45.484	4863	41.7508	4787	0.940085	0.01506	normal	0.975097	0.02069	normal	0.98424	-0.0129095
GB41617	GB41617	31.0924	4554	33.1986	5357	28.9736	5191	24.4868	3511	30.9268	4492	31.6525	4422	25.7362	3586	35.0891	5260	34.6989	5214	29.4231	3574	32.6879	5274	25.2968	4220	30.6092	4386	30.0729	4139	32.0636	4926	29.4906	4605	22.7538	2969	30.6579	4351	25.4912	3690	25.7867	3839	0.797182	-0.0821887	normal	0.844386	0.121009	normal	0.861444	0.119488
GB54162	GB54162	9.71376	668	9.63597	705	7.80497	668	7.99957	550	10.9544	668	7.0273	484	8.34314	494	7.06022	481	9.16775	541	8.99869	496	9.62067	642	8.24105	668	9.49082	608	10.0142	622	8.25673	544	9.71402	670	9.64483	599	9.85351	635	9.35897	574	10.3892	734	0.967233	-0.0143936	normal	0.749277	-0.109186	normal	0.881591	-0.0782243
GB40135	GB40135	0.677425	64	0.824243	92	0.418295	52	0.474645	49	1.00701	96	0.449447	46	0.382933	39	0.440369	48	0.495389	54	0.784179	62	0.758753	89	0.629991	77	0.70481	74	0.455093	46	0.591691	64	0.586384	66	0.520421	50	0.813405	84	0.470536	50	0.755626	82	0.950282	-0.0454083	normal	0.758681	-0.232352	normal	0.996243	-0.00911939
GB49700	GB49700	4.94057	906	8.92767	1517	6.83085	1285	7.57236	1418	6.11221	1136	11.6381	1625	7.8731	1394	6.6464	1285	6.37632	1077	4.81412	631	11.3983	1815	8.44167	1828	7.03942	1061	8.67466	1453	5.56785	1048	11.1268	1785	7.11745	1001	7.61771	1416	10.659	1950	5.94593	1081	0.5638	-0.22387	normal	0.985312	-0.0373987	normal	0.735749	-0.224283
GB46048	GB46048	6.72438	628	5.83163	586	5.79929	657	5.20607	480	6.04205	559	4.77264	410	5.52303	488	5.99421	564	5.21774	483	5.75843	436	4.70671	493	5.27432	542	5.42887	478	5.62334	481	5.43109	521	5.92283	575	7.40428	599	5.31801	469	5.95621	533	5.3934	537	0.594918	0.108847	normal	0.739143	0.10509	normal	0.996243	-0.00437509
GB53778	GB53778	8.21884	3354	7.22084	3163	7.41382	3610	7.47115	2937	7.83733	3186	7.85775	3064	6.47433	2506	7.66488	3144	5.73288	2348	9.63717	3267	6.528	2904	6.56456	3028	7.15792	2704	7.73647	2968	7.20911	3089	7.00327	3091	8.77993	3157	7.38242	2874	6.93234	2709	7.00258	2791	0.766963	0.0483873	normal	0.74127	0.148666	normal	0.899352	0.0454537
GB50625	GB50625	12.7654	911	10.3452	817	10.2687	897	13.901	777	9.34242	647	8.05066	504	10.0732	630	9.00739	616	7.08907	535	16.9871	867	6.07525	475	9.89904	732	10.0569	652	11.3985	757	11.5605	717	10.5258	801	14.9871	842	8.58497	568	9.23024	649	9.92394	712	0.665255	0.154949	normal	0.941596	0.0900131	normal	0.926916	0.0701265
GB52530	GB52530	21.131	1393	14.879	1051	17.4625	1392	18.2872	1166	14.1026	939	15.9618	984	16.3241	1028	16.4999	1128	18.2349	1203	14.7013	796	17.9281	1305	17.7991	1289	16.2492	1005	18.2981	1081	19.1178	1321	15.2943	1077	17.582	1029	18.5707	1207	17.1845	1122	20.0266	1319	0.771099	-0.0972806	normal	0.976942	-0.0292188	normal	0.953688	-0.0556923
GB41189	GB41189	11.8603	1523	11.4333	1620	11.3301	1757	11.479	1442	10.775	1374	9.35952	1132	11.5042	1411	10.175	1322	10.7047	1399	10.9638	1179	9.90926	1398	10.6327	1536	11.0749	1372	11.9574	1449	8.54211	1152	10.7838	1488	13.9131	1605	11.3061	1398	12.05	1520	10.831	1345	0.827648	0.0592402	normal	0.868417	0.0837307	normal	0.947309	-0.0363931
GB41848	GB41848	19.829	1082	16.6864	1042	17.7545	1219	17.9657	967	15.3023	849	13.2593	698	17.9864	923	17.0879	980	17.722	1018	17.015	777	17.217	1028	16.5622	1050	19.2549	1014	16.3577	855	16.9941	989	19.7815	1187	23.0447	1129	15.8672	862	20.7979	1111	16.0102	892	0.921287	-0.031035	normal	0.985312	0.0174974	normal	0.861576	-0.100998
GB47206	GB47206	11.8053	234	8.18576	199	9.70988	243	9.87081	180	7.99661	167	7.5395	139	11.6811	197	7.85888	161	8.13426	162	7.40675	124	9.04694	189	9.16935	193	10.7309	200	9.96342	190	10.7815	221	8.68041	181	10.24	181	9.42665	172	11.5903	224	9.89493	197	0.907472	-0.0502972	normal	0.827081	-0.140038	normal	0.995609	-0.00855529
GB46253	GB46253	13.617	6910	16.0087	7125	10.6684	6166	13.9369	7061	8.9021	5462	7.7214	4386	13.8823	5539	14.8497	6507	6.48323	4387	12.6112	6025	5.59784	3787	6.36756	4744	7.3183	4141	6.71741	4237	7.03714	4365	10.9823	6705	21.9693	7856	6.23415	3626	12.6327	5587	17.2588	6138	0.00025191	0.492561	normal	0.00317432	0.487748	normal	0.98424	0.0294868
GB40390	GB40390	0.824827	55	1.38292	104	0.626946	62	0.88332	63	1.52683	96	0.785193	52	0.680225	42	0.905673	58	0.753123	49	1.48847	78	0.775217	53	1.54537	111	1.65946	100	1.25533	73	1.32205	85	1.65192	107	2.35053	123	1.84089	117	1.45625	81	1.40328	86	0.79246	-0.149604	normal	0.673904	-0.297799	normal	0.479507	-0.352365
GB45452	GB45452	22.1275	1834	17.8253	1611	21.0358	2083	17.2973	1396	17.6873	1437	14.3315	1119	18.4756	1433	20.6741	1627	16.4531	1375	20.0994	1372	20.4633	1812	19.0054	1756	18.8345	1503	16.2164	1227	19.4308	1706	19.0015	1658	21.6376	1597	17.0591	1352	23.1232	1833	19.5817	1687	0.941456	-0.0295123	normal	0.987536	-0.0170418	normal	0.928661	-0.062532
GB43604	GB43604	1.41475	246	1.83855	279	0.726374	83	1.53549	225	1.30727	246	0.809793	152	1.12517	170	1.49932	243	0.663035	99	2.39588	327	0.882714	116	0.593976	137	0.918216	178	0.750219	152	1.27452	292	0.976423	216	1.68232	292	1.18437	210	0.588597	80	0.975162	178	0.858816	0.112749	normal	0.827081	0.227592	normal	0.991617	0.0270515
GB51717	GB51717	11.1523	1655	10.5312	1725	10.9472	1962	8.86407	1289	10.1177	1494	8.03973	1129	7.78217	1091	9.28272	1411	8.80198	1329	10.48	1292	9.64391	1561	7.64166	1278	9.59301	1377	9.51788	1330	10.2492	1596	9.60738	1520	11.1739	1475	7.53902	1085	10.0138	1455	10.7087	1620	0.804625	0.0777251	normal	0.995061	-0.0049063	normal	0.922899	0.0693114
GB42577	GB42577	0.28738	32	0.348516	24	0.147487	24	0.376492	12	0.171438	23	0.016403	3	0.032823	5	0.030108	4	0.045324	6	0.130469	15	0.062949	9	0.054857	9	0.174342	22	0.197631	25	0.065165	10	0.46961	24	0.065185	8	0.159987	21	0.074869	9	0.105719	14	--	--	--	--	--	--	--	--
GB42418	GB42418	8.03464	988	4.96941	696	7.77042	1071	5.84633	727	7.10706	826	4.26819	513	6.05407	725	5.91608	769	5.18569	669	6.07326	640	6.14078	850	6.37966	829	6.50461	798	6.58615	721	6.9348	813	6.05115	818	6.50184	734	6.01552	740	5.90925	734	5.70974	704	0.994017	0.00438451	normal	0.845326	-0.0854854	normal	0.893554	0.0887105
GB43446	GB43446	9.73515	2981	11.0392	3725	11.3765	4482	8.19944	2869	6.94945	2380	11.4063	3812	6.5987	2122	14.6494	4767	4.298	1534	12.5951	3873	4.8735	1942	6.48001	2218	5.07564	1639	5.51359	1904	7.90836	2377	6.22675	2206	9.82669	2897	6.48824	2135	8.83339	2874	6.76507	2334	0.00973329	0.521169	normal	0.0711722	0.642866	normal	0.58917	0.237865
GB55298	GB55298	1.44498	12	0.582266	6	1.09179	11	0.531354	5	0.588511	5	0.963797	8	0.671234	6	0.760178	7	0.226941	2	7.9237	54	0.691893	7	0.772573	8	0.562809	5	0.713921	6	0.618997	6	0.58319	6	0.655648	5	0.594589	5	0.544231	5	0.721028	6	--	--	--	--	--	--	--	--
GB51689	GB51689	3.48313	812	2.41489	620	2.83226	802	2.74755	626	3.21923	741	2.3524	519	2.10294	464	1.92535	460	1.86705	423	4.05079	780	1.90587	486	2.18687	574	3.14553	703	1.463	317	2.64159	648	3.01446	748	2.74571	569	3.07282	682	2.15036	488	3.62896	624	0.536624	0.237535	normal	0.932585	0.119704	normal	0.90539	0.0921425
GB40473	GB40473	9.67406	882	7.27676	730	8.87146	907	7.58222	728	6.13943	649	7.92264	700	7.54799	642	9.31606	807	8.66393	801	9.48164	714	8.3038	842	7.34436	832	8.79206	822	8.5887	684	8.25795	735	8.22193	819	9.35655	787	8.10692	769	5.65355	588	8.15272	783	0.728503	-0.0960403	normal	0.819052	0.0914042	normal	0.957718	-0.0450471
GB43715	GB43715	0.035581	3	0.344496	27	0.19834	17	0.214242	15	0.281209	20	0.240387	16	0.083461	6	0.217033	16	0.324028	23	0.062439	4	0.170402	13	0.062502	5	0.055352	4	0.257413	17	0.153583	12	0.155325	12	0.195119	13	0.032459	3	0.030228	3	0.197622	14	--	--	--	--	--	--	--	--
GB40144	GB40144	1.27847	215	1.29772	105	1.03616	110	2.3024	292	1.26746	232	2.07432	171	1.57306	173	1.65492	208	1.79914	343	2.14614	373	1.00939	97	1.21541	164	1.86106	249	2.05714	241	0.804074	176	1.21063	101	2.73095	288	1.32938	109	2.6585	175	1.63128	117	0.975016	-0.022815	normal	0.467022	0.409235	normal	0.953968	0.084809
GB47301	GB47301	81.6286	6069	84.8775	6952	82.4885	7195	76.2025	5528	100.233	7570	105.294	7318	81.8787	5715	104.004	7825	84.3094	6326	81.1847	5047	91.5746	7312	61.1822	5100	69.386	5099	67.5209	4731	85.2331	6632	63.8146	5165	46.9036	3211	104.084	7429	76.4929	5564	93.5236	7024	0.785875	0.100513	normal	0.353055	0.315512	normal	0.94017	0.0869462
GB48177	GB48177	6.18848	808	5.53219	804	6.77791	919	7.17432	789	7.92682	888	5.94853	635	6.68427	711	6.31905	730	7.1203	815	6.53833	691	7.78836	958	5.65539	879	7.14234	787	5.6007	719	6.31032	823	7.17691	884	8.13977	815	7.41706	816	7.27789	927	7.18216	825	0.752849	-0.07315	normal	0.973272	-0.0254452	normal	0.638294	-0.119333
GB42750	GB42750	18.2631	1801	16.854	1777	15.0797	1591	17.7268	1665	20.1518	1737	14.8171	1304	14.7899	1227	14.968	1429	14.6748	1452	19.0952	1562	16.4047	1703	16.1701	1828	17.9535	1658	16.4827	1472	14.9586	1616	15.022	1585	26.0569	1944	14.1003	1466	14.4053	1295	13.826	1523	0.886019	-0.0372105	normal	0.922931	-0.0526045	normal	0.974121	0.0306522
Apis_mellifera_newGene_2037	--	0.562221	30	0.09903	6	0.469812	31	0.463142	25	0.173115	10	0.171353	9	0.423233	22	0.2748	15	0.360148	20	0.257751	12	0.225021	14	0.158766	10	0.154565	8	0.213768	11	0.638476	36	0.301873	18	0.390395	19	0.228939	12	0.182303	10	0.638087	35	--	--	--	--	--	--	--	--
GB46695	GB46695	0.077418	3	0.155967	5	0.060902	2	0.082503	3	1.31073	35	1.1828	30	0.169408	5	0.058109	2	0.287787	8	0.097207	3	0.047322	2	0.110131	4	0.084554	3	1.52422	38	0.059511	2	0.119824	4	0.103258	3	0.105994	3	1.64396	43	0.046353	2	--	--	--	--	--	--	--	--
GB55306	GB55306	4.32731	414	4.76414	525	3.47833	409	3.26127	333	3.77805	345	2.48142	230	2.11497	207	4.62934	465	2.66976	280	2.23923	205	3.69144	425	2.46601	303	3.00387	304	5.75162	551	4.4097	471	4.682	498	5.93927	555	4.34076	416	2.42628	243	3.19173	340	0.864246	-0.0942228	normal	0.663874	-0.297215	normal	0.941696	-0.0880915
GB45590	GB45590	0.167908	4	0.078179	3	0.121771	4	0.216587	5	0.317396	8	0.351575	8	0.191247	5	0.482038	12	0.082549	2	0.454085	9	0.384377	10	0.218127	6	0.131705	3	0.135344	3	0.104423	3	0.200164	5	0.49449	11	0.258527	6	0.041704	1	0.335505	8	--	--	--	--	--	--	--	--
GB47632	GB47632	17.0438	1338	18.4579	1530	13.0475	1423	16.6401	1377	16.734	1503	14.1014	1062	14.7945	1233	14.0377	1301	15.4345	1335	20.4406	1384	10.1264	927	14.2297	1377	15.1803	1283	15.4411	1346	14.4915	1210	15.7777	1411	17.6071	1367	13.4664	1074	14.9722	1261	14.4313	1312	0.727077	0.114693	normal	0.552535	0.207022	normal	0.909977	0.0561065
GB47315	GB47315	11.7111	560	11.439	597	10.8498	669	13.172	629	11.5356	584	7.48093	358	12.0449	592	10.0726	547	10.2488	499	9.11737	364	12.8039	715	7.8983	433	10.1716	489	9.73742	481	9.23848	503	10.7786	565	9.19536	397	10.9072	540	12.0484	615	9.62563	501	0.792319	0.104226	normal	0.987068	0.027757	normal	0.893112	0.0968061
GB44751	GB44751	31.3464	3995	25.0993	3441	28.5321	4312	32.4983	3973	36.372	4570	19.5638	2347	29.9321	3604	19.9327	2591	24.3532	3165	22.8753	2389	26.4132	3658	25.3056	3578	24.0308	2949	27.7374	3336	25.3129	3302	30.1545	4012	34.129	3811	22.8195	2751	26.1083	3289	30.968	4028	0.388057	0.170089	normal	0.950271	-0.0602903	normal	0.910216	0.0761932
GB50295	GB50295	5.57755	3374	4.56027	2961	4.58001	2939	8.26852	3612	5.21811	3088	4.97731	2311	5.0685	2841	4.49451	2523	6.19444	2848	5.70626	2844	3.91617	2590	5.94601	3650	7.68152	3192	5.89378	3181	3.39305	2129	3.51506	2273	4.2042	2282	4.37414	2592	4.05099	2283	5.34394	2718	0.966639	0.0230881	normal	0.974291	0.0426211	normal	0.330049	0.265965
GB46978	GB46978	136.125	7338	92.3521	5492	119.284	7767	97.1848	5132	100.684	5397	160.466	8185	161.526	8221	116.204	6415	192.575	10561	85.0676	3811	191.061	11236	124.885	7587	101.566	5298	102.394	5194	102.358	5788	134.643	7739	79.4677	3810	136.111	7115	121.319	6402	115.47	6343	0.625803	-0.203943	normal	0.81723	0.213623	normal	0.921507	-0.098135
Apis_mellifera_newGene_4380	--	1.16277	63	0.949791	57	0.893548	56	0.888719	49	0.699167	40	0.639906	35	1.23844	68	0.746911	43	0.842667	50	2.3054	111	0.410546	26	0.914961	59	1.01365	55	1.41859	73	0.992628	58	1.51589	88	1.24496	63	0.844623	47	1.51021	86	0.066038	4	0.902855	-0.0812495	normal	0.864137	0.206662	normal	0.959678	-0.0632026
GB49743	GB49743	1.95416	85	2.82289	135	2.21967	116	3.64361	155	3.56728	154	2.97525	123	3.57935	147	3.43862	153	2.82657	125	4.07498	147	1.24954	59	2.37853	116	3.21906	135	3.65956	150	3.42182	156	3.20638	150	3.64993	147	3.42343	144	3.41678	146	2.80526	124	0.981825	-0.0169524	normal	0.729687	0.263296	normal	0.83148	-0.175985
GB52645	GB52645	20.6764	2263	22.4345	2709	21.5343	2847	20.0238	2147	22.2756	2425	17.0102	1762	16.7173	1728	20.0773	2251	21.2919	2370	22.7884	2072	20.0403	2392	19.7259	2433	22.3896	2370	21.6031	2225	18.2771	2099	18.8392	2198	22.277	2169	19.8023	2102	20.2209	2167	18.4843	2062	0.981519	0.00713791	normal	0.993009	0.00753257	normal	0.719951	0.0999876
GB55010	GB55010	53.2411	6746	50.8787	7310	44.688	6765	45.178	5598	45.0963	5959	40.4603	4478	48.4271	4978	45.1672	5412	54.4569	6458	47.0278	5180	50.6646	7824	46.0612	7258	50.9828	5439	50.0544	5961	41.5857	5305	46.7859	5839	55.1219	5728	49.0864	5248	56.2761	6429	51.0793	5645	0.864246	-0.0591173	normal	0.937739	-0.0657789	normal	0.909232	0.0555771
GB56016	GB56016	8.03681	940	6.85983	885	6.95969	983	8.00808	917	8.6947	1011	8.75312	968	7.74471	855	8.1728	979	10.5536	1255	8.00487	778	10.1255	1291	8.59879	1133	7.57823	857	7.86569	865	7.4282	911	7.89742	984	10.1344	1054	9.04247	1025	8.58821	983	8.91267	1062	0.528203	-0.164345	normal	0.878117	0.118983	normal	0.239638	-0.203501
GB48167	GB48167	8.82291	2360	11.0301	3304	8.16575	2618	10.3912	2745	12.3458	3249	6.1532	1552	6.56887	1616	7.73832	2109	5.60591	1525	9.91425	2181	6.68533	1944	7.13041	2150	7.91678	2014	9.25661	2329	8.6024	2405	8.59467	2445	8.77556	2054	8.89652	2301	5.92452	1540	7.64708	2122	0.265525	0.271504	normal	0.929197	-0.0789638	normal	0.407288	0.295038
GB51547	GB51547	0.354217	11	0.355675	12	0.112881	5	0.284753	9	0.238384	8	0.269594	8	0.099807	3	0.381948	12	0.100308	4	0.585218	15	0.181704	6	0.366923	13	0.38333	12	0.385557	11	0.35348	12	0.587206	19	0.24851	7	0.404028	12	0.477356	14	0.505379	16	--	--	--	--	--	--	--	--
GB41306	GB41306	0.07234	4	0.069194	4	0.090712	6	0.115998	6	0.106596	6	0.088056	5	0.09598	5	0.092509	5	0.105316	6	0.183882	8	0.08353	5	0.070676	5	0.094836	5	0.09579	5	0.070842	4	0.051368	3	0.12531	6	0.127742	7	0.120227	7	0.076717	5	--	--	--	--	--	--	--	--
GB46305	GB46305	18.9539	2269	21.0343	3171	22.1725	3595	20.9598	2360	17.9532	2056	8.92924	1038	14.2589	1529	13.189	1574	8.64005	1080	13.992	1409	18.6899	2483	23.5998	3126	24.8822	2761	19.8108	2203	32.0002	3823	25.1568	3096	10.7764	1132	21.5812	2405	24.5082	2790	24.8251	3187	0.6808	-0.162897	normal	2.58302e-05	-0.819744	normal	0.995609	-0.0123293
GB55427	GB55427	10.055	794	8.37951	730	9.19416	877	9.41043	728	9.26917	728	7.64738	572	10.0104	747	7.73468	626	9.42114	757	8.49893	558	9.87627	851	9.31893	830	9.68698	740	10.034	746	9.22642	765	9.93463	836	11.335	797	11.3179	867	9.10167	704	8.99577	724	0.422154	-0.118289	normal	0.894918	-0.0764161	normal	0.725004	-0.125239
GB48306	GB48306	22.5739	1396	32.8481	2242	21.8235	1630	22.2301	1347	30.4329	1872	21.6629	1268	21.2805	1243	20.9893	1330	23.1617	1457	24.4546	1257	22.5433	1521	19.0761	1330	22.8405	1366	23.4161	1363	19.4802	1264	24.0581	1586	22.4285	1234	22.3991	1344	20.4254	1237	22.1941	1399	0.560165	0.186068	normal	0.641611	0.123407	normal	0.725004	0.184207
GB42053	GB42053	7763.47	206304	9667.46	283436	3165.65	101596	7703.99	200562	5398.17	142678	13132.6	330200	10539.8	264428	5728.34	155894	16254.8	439298	2249.34	49655	6932.95	200922	13064.2	391245	8657.45	222486	10646.3	266240	10326.8	287876	11388.1	322537	2190.13	51774	12333.3	317835	11368.9	295761	9729.89	263452	0.233278	-0.425758	normal	0.987536	0.034398	normal	0.781955	-0.224307
GB41901	GB41901	0.267991	12	0.143909	7	0.306532	16	0.220511	9	0.168519	7	0.243704	10	0.224811	9	0.243595	11	0.173861	8	0.348975	13	0.212893	10	0.215976	11	0.21837	9	0.20873	9	0.230571	11	0.231834	11	0.25558	10	0.184167	8	0.243484	10	0.166224	8	--	--	--	--	--	--	--	--
GB48322	GB48322	5.81916	186	5.26042	183	6.53604	249	4.37573	137	5.04166	158	3.55874	111	4.00544	127	3.62914	121	3.24306	105	4.37062	117	4.65686	163	4.46767	162	2.91683	91	4.87711	147	5.10317	172	4.98055	170	4.0051	114	6.5882	208	3.6384	121	4.60502	152	0.707726	0.166228	normal	0.89813	-0.121458	normal	0.928661	0.0983275
GB54548	GB54548	0.649597	23	0.434481	18	0.822439	52	0.459395	22	0.71527	27	1.42471	48	0.475194	20	0.617094	33	0.114797	7	1.27347	49	0.362159	18	0.666626	20	0.37249	16	0.276243	14	0.384784	22	0.671793	34	0.902956	29	0.197348	6	0.356244	17	0.522804	26	--	--	--	--	--	--	--	--
GB41593	GB41593	5.88216	249	5.5114	258	4.46997	229	4.90866	204	6.55108	276	4.34184	175	5.13057	205	5.69212	247	4.08175	176	6.94729	244	1.74627	85	3.5431	169	5.84403	239	5.10113	204	4.41989	197	6.08862	275	5.94398	224	5.04572	207	6.1612	255	3.50451	151	0.637852	0.224139	normal	0.675645	0.29613	normal	0.991107	0.0221744
GB40909	GB40909	14.5555	1677	14.4288	1825	13.6512	1889	13.0785	1473	13.157	1501	9.11229	990	10.0875	1094	12.4884	1522	9.63785	1125	14.4567	1378	10.983	1445	11.9462	1546	12.2791	1363	11.5002	1292	10.9204	1315	11.0302	1349	17.3671	1778	10.7862	1201	13.9265	1569	12.301	1438	0.224988	0.163961	normal	0.999252	-0.00141924	normal	0.908519	0.0754261
GB50418	GB50418	10.8347	2592	14.2845	3781	17.1982	5019	6.21017	1457	7.93757	1889	18.976	4296	9.18185	2087	20.4128	5054	9.50081	2313	9.99947	2000	6.78371	1770	7.44372	2031	8.97023	2076	14.1966	3245	18.6777	4707	10.3622	2643	7.08462	1508	27.0279	6302	13.0059	3045	16.7678	4112	0.977955	-0.0196593	normal	0.809894	0.239769	normal	0.848872	-0.187957
GB54774	GB54774	34.406	5751	28.9057	5321	21.6842	4365	29.6731	4846	35.778	5939	26.3605	4153	26.5913	4186	23.3721	3986	19.0318	3229	34.4441	4766	27.8602	5062	21.955	4123	28.5719	4602	28.2015	4420	27.656	4839	22.2478	3955	29.8498	4428	27.0335	4369	23.6276	3857	23.6612	4015	0.802288	0.0861638	normal	0.99283	0.0122384	normal	0.485262	0.220877
GB54496	GB54496	9.42059	3525	9.33432	3803	8.29758	3825	12.7837	4681	10.0074	3779	6.32081	2231	9.19852	3225	9.21758	3552	7.05821	2722	10.411	3299	10.3317	4216	10.6412	4462	12.1883	4401	11.8977	3890	8.52076	3298	10.5621	4181	11.8488	4073	8.3126	3059	16.3812	5862	12.2759	4596	0.70207	-0.121788	normal	0.446545	-0.229893	normal	0.725004	-0.201142
GB46029	GB46029	1.04773	116	0.57078	70	0.684827	91	0.709633	77	1.11492	122	0.933241	98	0.639783	67	0.780759	88	0.305667	35	1.23453	111	0.992965	120	0.621619	73	0.775778	83	1.22457	127	0.723728	84	0.80437	95	1.24374	122	0.660766	71	0.860368	93	0.832448	94	0.89044	-0.087183	normal	0.976942	-0.0581491	normal	0.957718	-0.0673995
GB46564	GB46564	18.5019	9982	23.4158	15144	20.2317	13732	24.9724	14662	27.0098	17303	20.1951	11036	17.4927	9316	20.9198	12135	19.7176	10862	17.4555	8985	12.7213	7696	22.1479	14006	25.0964	13914	26.093	14131	22.78	15230	22.0309	14635	19.5601	9987	31.1095	18246	18.2413	9967	19.8632	12412	0.971653	0.0233939	normal	0.920022	-0.108392	normal	0.995609	0.0105584
GB41845	GB41845	14.0659	1971	11.654	1803	11.7276	1988	15.1387	2079	15.625	2179	11.2153	1489	12.7522	1690	12.5538	1801	13.7382	1960	17.7256	2064	8.44918	1291	12.0834	1910	13.9841	1897	15.0131	1984	13.057	1920	13.8262	2065	18.6707	2328	14.1229	1922	12.4315	1707	12.7156	1817	0.908096	0.0522191	normal	0.759726	0.165346	normal	0.922968	-0.0666436
GB50345	GB50345	11.7023	1968	9.88678	1842	9.78421	2009	9.87718	1639	10.4764	1731	7.43847	1188	8.63341	1400	8.18115	1376	7.78238	1343	11.209	1657	9.87861	1829	8.37466	1667	10.0352	1630	10.534	1688	9.43522	1667	8.78516	1596	10.8511	1712	9.09044	1478	9.11921	1523	9.60543	1661	0.936215	0.0183877	normal	0.83535	-0.0910851	normal	0.643527	0.0969851
GB41155	GB41155	0.44396	8	0.667885	13	0.260854	6	0.208758	4	0.407309	7	0.118823	2	0.050531	1	0.248315	5	0.116674	3	0.100166	2	0.444894	9	0.618065	12	0.087871	2	0.048332	1	0.542947	10	0.2824	6	1.31605	20	0.603929	10	0.613725	11	0.621274	11	--	--	--	--	--	--	--	--
GB44956	GB44956	0.407251	114	0.739264	169	0.622682	178	0.446875	109	0.624608	161	0.468522	60	1.06997	94	0.987378	144	0.761494	143	1.08737	208	0.623976	184	1.36251	196	1.22142	142	0.61439	139	0.691996	163	0.927022	203	2.07027	206	1.1832	243	0.895716	177	0.797104	137	0.544879	-0.217267	normal	0.93897	-0.11644	normal	0.359894	-0.379523
GB47314	GB47314	0.099862	9	0.001325	1	0.001919	1	0.002458	1	0.001054	1	0.000593	1	0.01092	1	0.012448	2	0.13598	12	0.014298	1	0.071023	7	0.162429	16	0.00058	1	0.06774	6	0.000535	1	0.267488	24	0.250604	19	0.000578	1	0.016652	2	0.001531	1	--	--	--	--	--	--	--	--
GB54955	GB54955	5.10317	310	6.82628	457	6.95315	509	9.3354	555	7.73862	467	5.3651	311	8.21904	474	6.40124	398	5.59411	345	8.2981	418	9.20198	609	7.98949	546	9.03684	530	9.13768	522	4.80947	306	7.63816	494	8.53166	461	5.63456	332	7.47863	444	6.32529	391	0.725069	-0.164125	normal	0.858637	-0.153073	normal	0.99253	0.0154884
GB53755	GB53755	388.408	35320	395.326	38059	591.37	62273	255.319	22036	261.971	22771	510.561	42114	459.907	36984	528.098	47669	443.514	40193	210.038	15959	321.572	31368	440.466	41619	378.213	33156	323.917	26628	439.07	39601	381.129	36214	208.589	16918	371.846	32522	372.316	31862	330.729	29527	0.961301	-0.0328642	normal	0.795699	0.218569	normal	0.928661	0.105874
GB52750	GB52750	6.57053	274	5.03308	232	5.94437	301	5.74868	242	5.61221	236	7.43955	299	7.21978	291	5.72218	247	9.50254	408	5.92652	209	7.76945	363	7.54625	358	6.54493	269	7.83952	311	6.57001	293	5.18067	236	5.65322	214	6.51192	269	7.28796	278	5.60541	242	0.0342309	-0.368965	normal	0.970612	0.0543629	normal	0.957491	-0.0502196
GB40072	GB40072	13.2283	2765	12.728	2950	11.416	2915	13.2288	2742	13.1737	2742	11.5516	2309	9.78373	1969	10.1043	2178	15.6349	3314	12.1625	2111	14.8773	3421	14.3731	3388	12.4651	2527	16.5031	3249	14.3739	3150	13.6123	3055	17.5991	3295	16.6773	3395	16.8899	3485	15.3889	3291	0.0731643	-0.237025	normal	0.692827	-0.192749	normal	0.00229219	-0.320278
GB47055	GB47055	9.47699	748	9.24467	804	9.3691	897	10.9549	858	9.54126	751	6.46958	489	7.796	580	7.25188	586	6.53782	535	8.95096	594	7.87779	676	10.3649	918	7.71184	587	8.08334	600	9.18868	759	10.864	914	9.04528	636	10.4222	797	7.44977	590	9.40832	754	0.74658	0.101575	normal	0.749277	-0.140184	normal	0.976582	0.030392
GB46565	GB46565	143.757	12914	125.9	12508	156.218	16423	115.971	9889	147.002	12683	143.55	12127	139.099	11775	101.457	9045	188.396	17058	122.061	8834	181.57	17287	111.537	9784	129.279	10073	122.043	9795	126.097	10601	153.78	14275	123.659	9832	183.091	15420	103.093	8449	141.268	12524	0.916775	0.0534019	normal	0.81939	0.186986	normal	0.99253	-0.0191465
GB53625	GB53625	14.6892	753	16.5569	939	14.3817	888	16.5012	840	20.9576	1075	19.7358	958	15.7132	769	14.086	743	22.0926	1149	16.5768	704	18.0834	1008	20.3936	1188	20.809	1029	23.0284	1108	16.5526	898	20.4342	1113	15.4654	704	19.9876	991	15.7132	789	12.7718	670	0.228931	-0.278441	normal	0.956411	-0.0714615	normal	0.991617	-0.0213644
GB42600	GB42600	15.4977	747	16.583	851	14.3731	815	17.5933	760	17.5421	783	13.7623	610	17.4908	744	15.0455	711	14.4093	628	13.2007	498	16.9369	842	14.9183	753	14.5575	656	13.1417	558	16.2622	789	15.1649	724	16.2614	688	15.2654	661	17.8824	812	16.2485	760	0.900361	0.044712	normal	0.987536	0.0202802	normal	0.988469	0.0138818
GB42025	GB42025	0.404697	80	0.381401	74	0.317179	74	0.281961	56	0.438776	88	0.417281	75	0.558199	103	0.50791	98	0.475484	94	0.627962	101	0.484938	102	0.294514	66	0.367705	72	0.452866	82	0.445712	94	0.577179	111	0.371853	64	0.40661	78	0.417028	72	0.515299	84	0.658976	-0.193898	normal	0.430768	0.314834	normal	0.83148	-0.17567
GB43302	GB43302	140.669	12341	167.651	16228	128.004	13563	153.249	13172	161.376	14082	132.957	11037	148.554	12305	130.958	11766	135.761	12113	175.624	12800	138.051	13209	168.864	16696	143.244	12153	153.574	12680	161.641	14876	148.34	13871	152.195	11878	157.62	13410	135.259	11617	142.273	12718	0.747225	-0.0863639	normal	0.983356	-0.0171858	normal	0.976582	0.0232879
GB51172	GB51172	1.30175	71	1.13812	68	1.32761	88	1.34815	72	1.34149	73	1.26483	63	1.6973	87	0.848754	48	1.05576	55	1.17111	53	0.605979	36	1.67109	102	2.2315	117	2.74569	140	1.6801	97	1.80083	98	0.94972	46	1.7488	92	1.4247	76	1.43878	80	0.538266	-0.282816	normal	0.711566	-0.305521	normal	0.902691	-0.127423
GB56006	GB56006	0.497813	10	0.493698	11	0.092234	3	0.759546	15	0.447486	9	0.307603	6	0.53818	10	0.409153	9	0.27268	6	0.615111	11	0.259231	6	0.478622	11	0.598962	12	0.172081	4	0.499415	11	0.57085	12	0.500851	9	0.324805	7	0.679236	14	0.330449	7	--	--	--	--	--	--	--	--
GB47142	GB47142	47.9671	4608	47.0274	4989	47.8216	5545	52.2702	4917	60.3918	5771	51.9638	4728	52.5149	4768	35.4756	3487	46.0213	4501	37.2105	2970	47.08	4938	48.5024	5255	48.8272	4540	56.9141	5151	44.5712	4496	50.9502	5221	67.565	5780	53.1661	4957	60.6418	5708	60.2503	5903	0.976473	-0.00908739	normal	0.970156	-0.0487881	normal	0.41687	-0.185845
GB51764	GB51764	3.6799	379	4.34513	676	3.14258	413	3.92747	532	5.06282	523	5.95732	572	4.44397	436	5.90718	895	4.48546	563	4.77954	497	3.78596	428	4.44521	505	4.28916	401	6.3122	428	3.75066	426	3.25697	412	4.06374	389	4.53227	505	3.4804	302	2.94884	330	0.825064	0.0990689	normal	0.0321486	0.543004	normal	0.775088	0.204414
GB43027	GB43027	6.06601	235	0.873155	38	1.71272	80	2.8022	107	6.08929	234	1.69946	63	3.01681	111	0.803797	32	3.24639	128	5.91412	190	4.4113	186	3.97148	173	0.400301	15	1.63623	60	3.46643	141	2.34195	97	1.50099	52	0.963787	37	7.81343	296	5.97924	236	0.921697	0.0605724	normal	0.987536	0.0348584	normal	0.982438	-0.0332776
GB53820	GB53820	14.1871	2698	9.05207	1928	8.69088	2035	9.48363	1834	10.0581	1938	6.93247	1275	9.86934	1780	7.36306	1478	9.58346	1862	12.8615	2032	8.78247	1841	8.71665	1910	9.74596	1801	8.92827	1614	7.22813	1470	10.6143	2200	9.88888	1740	9.54727	1779	8.36303	1578	9.35389	1834	0.561973	0.162074	normal	0.791158	0.14152	normal	0.909659	0.0804418
GB51836	GB51836	4.14356	525	3.45923	493	3.64649	554	4.25747	542	3.13531	403	2.90943	363	4.00794	465	3.83885	476	2.52271	331	4.36678	458	3.14731	403	3.77871	547	3.42724	423	3.92456	452	3.31222	439	3.56521	475	4.74539	501	3.1943	410	3.74034	458	3.37942	437	0.885427	0.0552755	normal	0.93897	0.0717457	normal	0.964914	0.0357322
GB45181	GB45181	539.609	31822	562.276	36584	563.071	40103	515.995	29811	621.707	36467	491.109	27403	491.412	27360	481.29	29067	604.649	36264	427.353	20936	695.777	44748	555.861	36943	524.395	29907	538.917	29908	545.281	33501	538.856	33869	508.394	26671	651.182	37241	610.424	35241	579.682	34832	0.779655	-0.0859821	normal	0.893499	-0.105827	normal	0.955575	-0.0472995
GB45728	GB45728	6.64316	643	7.13631	659	7.90891	780	8.54569	700	4.55404	468	5.29736	376	6.0449	484	6.59567	584	7.64164	541	10.4203	612	4.73065	479	3.80445	492	6.71267	543	4.21937	400	5.96652	554	5.06538	562	4.95642	525	5.47753	437	6.76989	582	8.11086	700	0.356554	0.259738	normal	0.492895	0.234746	normal	0.915279	0.0906686
GB44318	GB44318	43.9118	624	26.2859	412	28.7572	494	42.4318	591	30.6692	434	33.3557	449	41.7324	560	33.1721	483	28.3369	410	43.7411	516	46.5408	721	34.6016	554	27.9431	384	33.039	442	33.5909	501	37.3816	566	42.009	531	32.8992	453	32.984	459	42.122	610	0.869252	-0.0856872	normal	0.93897	0.0847828	normal	0.892628	-0.110299
GB48524	GB48524	8.52198	2308	9.20514	2874	4.6908	1544	6.6805	1927	6.66846	2066	5.58641	1429	6.85745	1859	7.05125	2159	6.71509	1940	9.57473	2278	4.34178	1344	3.90967	1273	4.98763	1388	6.03195	1574	7.46507	2239	5.79857	1703	7.98829	2129	5.72324	1505	7.22124	1929	5.19079	1443	0.459375	0.276374	normal	0.163828	0.420651	normal	0.836398	0.159092
GB44518	GB44518	16.9954	1205	13.2764	1037	13.3148	1182	15.8024	1094	14.0553	988	12.271	826	14.3006	956	12.0389	897	16.2972	1166	14.4583	846	11.4638	900	16.0897	1287	14.0581	956	15.688	1090	15.7607	1170	14.2751	1077	21.7936	1416	13.9371	1009	16.6655	1151	15.8841	1144	0.861238	-0.0596952	normal	0.99221	-0.0131928	normal	0.6356	-0.163291
GB44134	GB44134	48.5519	6182	54.4271	7646	41.4648	6376	70.1085	8745	68.9417	8731	36.3743	4382	39.6303	4764	40.4338	5273	31.6287	4096	55.5141	5872	53.8748	7481	53.7062	7706	54.6421	6728	54.8019	6567	56.785	7585	50.3657	6835	59.1644	6701	48.9247	6041	48.0582	5990	47.2006	6124	0.972896	-0.0165219	normal	0.0308318	-0.35273	normal	0.83148	0.136093
GB55994	GB55994	6.16651	523	3.07551	258	2.13127	192	2.75626	203	3.47358	282	3.18221	250	2.89638	207	2.59144	221	3.39665	286	3.45888	242	3.75367	307	2.68099	236	3.59663	287	3.85896	295	1.31227	104	2.10496	190	2.06608	137	3.02575	222	2.38599	181	2.68426	203	0.906791	0.0786863	normal	0.93897	0.117088	normal	0.56854	0.320845
GB50846	GB50846	12.8053	895	12.4877	960	11.8698	999	11.4525	783	12.2448	849	8.38311	554	9.98354	658	12.9934	929	11.8262	838	13.5067	783	13.4677	1022	12.0946	950	11.3826	766	12.0403	789	9.55519	699	12.4879	928	14.4441	896	11.1111	749	13.3517	911	11.1638	794	0.988671	-0.00617669	normal	0.989816	0.0161493	normal	0.954472	-0.0351242
GB41709	GB41709	3.62756	97	5.14988	151	2.24804	72	4.91697	129	6.24965	165	3.95735	100	3.69328	93	4.35097	120	3.07624	84	6.56661	145	3.5584	103	3.06955	92	5.26949	136	5.71312	143	4.48791	126	4.65062	132	5.20063	123	3.37947	87	4.10987	108	2.85712	79	0.960974	-0.0367634	normal	0.987536	0.0274117	normal	0.955717	0.0788921
GB55033	GB55033	1.69449	277	2.67431	482	0.900145	173	1.48127	232	1.77709	281	1.95756	213	1.54669	234	1.57798	134	1.77387	293	3.18145	427	0.87898	154	0.960701	177	1.73854	272	1.84139	283	1.72718	295	2.8982	504	1.88189	272	1.93543	305	1.45039	233	1.37449	230	0.858178	0.11122	normal	0.84422	0.212964	normal	0.928661	-0.108157
GB40521	GB40521	4.69016	986	4.04526	941	3.52628	882	6.44975	1315	5.88657	1224	3.39944	673	5.13839	991	3.81174	820	4.92339	902	6.35395	1107	3.77138	848	5.49258	1277	4.87271	892	5.48691	1063	3.85538	857	5.72503	1098	7.12223	1263	3.95086	773	3.75191	765	3.70515	791	0.960862	0.0294136	normal	0.97079	0.0484208	normal	0.946439	0.0782911
GB46175	GB46175	6.07594	78	6.42854	91	5.58507	86	6.7942	85	4.38443	56	2.94679	36	4.76981	58	3.23232	43	9.37505	159	3.9605	42	6.78019	94	2.80015	41	7.41961	101	4.47917	54	5.24765	70	6.57253	96	4.13263	47	4.69126	58	7.07076	88	5.48273	71	0.976425	0.0203387	normal	0.987536	0.0363752	normal	0.991722	0.0245247
GB46302	GB46302	0.905685	133	0.645187	104	0.669875	118	0.905132	130	1.0595	154	0.415945	58	0.67248	93	0.533609	80	0.545525	81	0.87117	92	0.72434	116	1.0089	166	1.10237	156	0.918224	126	1.43953	221	0.551479	86	1.19791	156	0.77529	110	0.888991	127	0.644442	96	0.465975	-0.283517	normal	0.0385422	-0.623357	normal	0.980255	0.0364565
GB49801	GB49801	5.53971	1151	7.72804	1676	8.48648	2066	9.56347	1853	6.76103	1377	7.74829	1358	7.41808	1441	6.89066	1491	8.61382	1716	4.6704	755	6.61897	1476	6.88821	1499	6.79276	1350	8.37068	1590	7.83962	1572	9.2731	1937	5.37335	1057	8.48423	1528	9.2985	1672	7.92501	1671	0.972896	0.0177627	normal	0.984245	0.0337929	normal	0.973454	-0.0447282
Apis_mellifera_newGene_161	--	1.85352	214	1.36398	185	2.42514	317	1.93819	240	2.56601	275	1.61758	176	1.3513	139	2.09342	254	1.89684	203	1.87626	182	1.48974	187	2.63126	375	2.27136	260	1.79964	189	2.63925	310	2.37777	293	1.94399	186	2.03978	223	1.17239	125	1.32054	132	0.786264	-0.138729	normal	0.76926	-0.222319	normal	0.861444	0.16801
GB48721	GB48721	9.87593	1703	9.3637	1771	7.16941	1484	9.06326	1484	9.57846	1600	7.47108	1172	9.04941	1448	8.55523	1498	2.19756	391	10.3107	1465	9.99479	1888	8.98432	1693	2.74558	443	7.11558	1152	8.15525	1466	8.22328	1526	9.50471	1415	8.83817	1473	8.85839	1495	9.47473	1672	0.819351	0.129549	normal	0.987536	0.0366484	normal	0.985065	-0.0162326
GB47042	GB47042	2.19602	278	1.54219	305	2.2903	668	2.36255	339	1.96138	378	2.06538	306	1.70658	355	1.1787	223	1.77231	387	2.62987	612	2.29578	558	2.30639	362	1.44193	406	0.68647	240	2.37892	476	2.27331	402	2.6241	458	2.60428	501	1.57531	443	1.20991	218	0.864844	-0.102943	normal	0.975375	0.060982	normal	0.936318	-0.100757
GB51489	GB51489	1.41689	202	1.18908	150	0.978908	89	1.327	151	1.56222	159	1.16843	97	1.59862	138	1.40716	125	1.08096	106	2.22501	202	1.11562	151	1.40972	155	2.00083	189	1.37596	172	2.39691	309	1.26551	159	2.04197	199	1.52804	191	1.20131	142	1.31524	166	0.505133	-0.2928	normal	0.739959	-0.263805	normal	0.806453	-0.197472
GB55300	GB55300	61.282	3216	64.3058	3723	49.6943	3149	75.5684	3885	62.4982	3262	50.2484	2495	60.3866	2992	53.4227	2871	50.3513	2687	54.8631	2392	53.7594	3076	47.8758	2831	52.053	2642	61.4094	3032	64.495	3550	46.1925	2583	85.4339	3988	58.806	2992	75.3084	3868	71.3226	3813	0.788904	0.0897128	normal	0.987068	0.0170331	normal	0.924286	-0.0851178
GB40155	GB40155	0.241978	149	0.632976	402	0.147655	106	0.285667	174	0.70395	426	0.316698	187	0.230384	136	0.719504	397	0.526689	335	0.362754	168	0.291905	197	0.781865	483	0.56824	343	0.676023	387	0.407313	266	0.727296	419	1.1493	616	0.221354	134	0.16243	100	0.885449	506	0.653277	-0.228171	normal	0.873529	-0.189031	normal	0.840797	-0.177959
GB51967	GB51967	3.23003	378	3.23022	455	1.17089	210	3.49195	436	3.3697	475	2.33683	284	1.76987	234	2.62276	358	3.04264	434	4.12897	467	2.41649	349	2.56813	417	2.29271	285	3.5473	419	2.42135	313	2.27132	298	3.90309	449	2.99187	365	1.92723	308	2.27809	294	0.955698	0.0383277	normal	0.8715	0.151576	normal	0.960335	0.0646384
GB44943	GB44943	16.8899	2497	12.7899	2285	11.9061	2242	13.2674	2053	17.3907	2690	8.84674	1406	13.6582	1897	11.3337	1757	12.6088	1910	16.69	2122	11.2498	1896	11.3084	1974	13.7592	2031	12.7262	1761	11.749	1946	9.75431	1760	20.0599	2652	12.0595	1736	14.358	2081	12.9003	1937	0.338094	0.187451	normal	0.826011	0.101573	normal	0.901746	0.0947492
GB50468	GB50468	1.17844	128	0.904621	97	1.04487	132	1.45569	141	1.75536	158	1.13701	125	1.6485	150	1.43307	149	1.53553	164	2.47708	171	1.07979	117	0.803756	111	1.15709	129	1.79491	190	1.55278	170	1.25369	166	1.63595	177	1.25671	129	1.50845	153	1.82283	166	0.747914	-0.160474	normal	0.75704	0.215658	normal	0.477317	-0.294921
GB54213	GB54213	35.7445	7281	37.0484	8319	45.0286	11084	40.2836	8039	33.5483	6795	32.8005	6318	38.4579	7394	41.1324	8581	29.6841	6147	49.4384	8367	37.1955	8257	39.9843	9179	44.9117	8845	51.5191	9875	35.2354	7525	42.452	9221	57.3629	10398	41.5501	8205	49.9352	9959	35.4491	7361	0.600367	-0.158423	normal	0.956411	-0.0579649	normal	0.616017	-0.202247
GB46824	GB46824	3.56069	224	2.00258	139	3.11993	237	1.54862	96	2.67461	167	2.13805	127	2.07159	123	2.07104	134	2.29311	147	2.01618	106	1.82877	126	1.9564	139	2.4381	148	1.6652	99	2.48835	164	1.12305	76	2.50364	140	2.85049	174	2.26738	140	1.70344	109	0.736031	0.169958	normal	0.935711	0.0922802	normal	0.859515	0.177654
GB48018	GB48018	5.31837	765	3.90032	628	2.14916	375	4.86714	691	4.57757	642	1.89325	258	3.93865	540	3.50552	516	4.09891	603	2.95758	352	4.92	779	4.52581	739	2.94115	410	5.02214	679	3.43684	409	2.59208	392	7.14241	720	4.13823	574	2.56242	353	6.28771	738	0.972896	-0.0239334	normal	0.865613	-0.17549	normal	0.98002	0.0412578
GB44224	GB44224	0.900005	111	0.561679	78	0.596137	89	0.515654	60	0.650504	74	0.440746	52	0.393705	46	0.242886	31	0.352004	44	0.529191	53	0.406949	55	0.337603	38	0.728516	87	0.468095	54	0.634923	82	0.339906	36	0.544889	61	0.841671	98	0.556554	54	0.658478	67	0.762466	0.166038	normal	0.864746	-0.196403	normal	0.890142	0.149106
GB55422	GB55422	12.0347	2485	11.489	2361	10.5079	2634	9.90103	1958	12.4278	2419	10.7304	1973	10.9524	2123	11.7348	2410	10.4433	1983	11.7243	1945	10.1055	2262	9.79823	2126	11.3283	2293	11.1553	2036	10.6464	2269	10.453	2170	10.9909	2014	11.1206	2158	10.6905	2119	10.4534	2140	0.971716	0.0111037	normal	0.700594	0.110335	normal	0.908519	0.0514413
GB41148	GB41148	6.26917	298	10.2202	612	5.38967	259	5.71354	224	5.41788	206	2.85265	131	8.85835	466	2.79807	121	3.03679	158	7.59715	332	2.53927	104	1.72303	89	5.40602	280	5.91704	270	1.58805	83	7.72927	457	5.12984	248	1.91314	79	7.81321	421	6.58031	225	0.427562	0.336586	normal	0.699781	0.322879	normal	0.991107	0.0274732
GB45448	GB45448	0.403412	8	0.174746	4	0.524677	12	0.26832	5	0.770791	14	0.125885	3	0.38692	7	0.526629	10	0.188461	4	1.02398	16	0.013004	1	0.260105	6	0.499888	9	0.765503	13	0.266998	5	0.231481	5	0.351941	6	0.29716	6	0.348684	7	0.400368	8	--	--	--	--	--	--	--	--
GB42168	GB42168	23.7278	756	15.2387	540	21.7763	844	7.12642	233	17.3024	549	21.5732	641	16.8566	467	23.6244	774	65.8637	2362	22.6591	591	20.1414	715	21.5462	723	53.2142	1822	14.5618	467	13.9819	448	17.9248	562	17.8123	493	15.7912	468	25.8968	836	18.1553	547	0.520402	-0.293475	normal	0.898303	0.174046	normal	0.959229	-0.0696313
GB45534	GB45534	10.522	1845	15.2087	3000	11.8211	2400	12.9462	2121	14.279	2376	6.63056	1130	16.638	2497	8.76218	1575	16.4854	2806	18.2594	2700	12.5558	2331	16.0396	3229	18.8947	2910	16.9772	2843	13.8847	2420	12.8111	2308	15.6698	2361	16.5393	2537	15.2932	2484	19.1259	3072	0.293158	-0.280243	normal	0.895374	-0.143392	normal	0.66717	-0.195705
GB49097	GB49097	54.7603	2073	46.9991	1575	52.66	2266	42.3502	1554	50.3603	1738	56.3458	1921	52.0342	1761	39.4194	1474	61.5982	2059	35.3141	1032	54.0894	2256	51.1683	1992	52.9952	1916	48.1647	1733	52.2663	1925	49.8037	1773	50.6558	1585	52.5425	1780	54.3429	1889	64.7604	2063	0.446825	-0.176518	normal	0.975952	-0.0460693	normal	0.901255	-0.0833036
GB54952	GB54952	35.7479	3100	31.4175	3033	37.5964	3182	40.1426	2642	43.9867	2642	27.4857	2254	44.107	2741	33.6693	3032	39.309	3504	47.3015	2235	37.8154	3573	32.8419	3236	29.9305	2516	28.1219	2327	36.4227	3359	31.0588	2884	34.0376	2662	30.9533	2639	35.2411	3011	38.354	3436	0.662226	-0.119463	normal	0.96048	0.0600222	normal	0.782662	-0.103064
GB46009	GB46009	1.21312	34	0.047248	4	0.195875	7	0.260525	12	0.0507	3	1.12667	30	0.765286	25	1.5181	42	0.526749	15	0.922208	20	0.049873	4	0.113055	3	1.06752	32	0.356783	12	0.749174	23	0.444659	15	0.181245	3	0.427041	15	0.239422	10	0.242008	10	--	--	--	--	--	--	--	--
GB54940	GB54940	39.2671	7572	33.8699	7208	38.3159	8939	33.4326	6377	34.1933	6572	43.4715	7918	35.3301	6435	33.3291	6585	43.2274	8483	33.0607	5302	41.4325	8705	36.8616	8030	35.094	6566	36.5865	6717	37.2279	7520	35.8911	7365	33.5423	5770	44.7354	8364	38.6433	7265	40.3624	7930	0.540171	-0.122757	normal	0.933289	0.0799166	normal	0.86948	-0.102351
GB53094	GB53094	0.051571	3	0.149888	7	0.128106	7	0.104958	6	0.308923	11	0.144535	5	0.109249	5	0.075021	3	0.276914	10	0.07351	3	0.066003	3	0.1548	6	0.022102	2	0.33696	9	0.291814	13	0.15112	7	0	0	0.510987	12	0.553621	21	0.15376	6	--	--	--	--	--	--	--	--
GB43085	GB43085	0.742579	72	0.630881	68	0.542122	58	0.778252	68	0.930821	86	0.730158	67	0.84281	74	0.415751	42	0.224497	23	0.918212	69	0.24706	27	0.376736	42	0.715211	67	0.735878	67	0.606928	62	1.02822	106	0.596255	53	0.73342	69	0.750787	72	0.653545	65	0.739611	0.178977	normal	0.937739	0.135294	normal	0.929722	-0.100457
GB48674	GB48674	3.31544	349	4.66962	488	8.85258	1047	8.61982	789	8.36341	842	11.266	970	9.26488	906	7.43036	707	9.18924	852	7.10234	592	11.1452	1059	10.3491	1053	9.31729	797	11.091	957	5.69642	570	7.56845	818	8.51582	680	11.2214	1003	10.4258	950	9.08265	934	0.537332	-0.273907	normal	0.975097	0.0528665	normal	0.675734	-0.27216
GB41415	GB41415	0.321743	40	0.427884	19	0.469401	55	0.645927	61	0.128354	16	1.00989	83	0.353533	41	0.450736	20	0.220845	18	0.608941	62	0.045878	7	0.297779	42	0.244795	10	0.40627	16	0.137832	18	0.88628	65	0.206439	8	0.282918	16	0.30014	15	0.313927	40	--	--	--	--	--	--	--	--
GB50181	GB50181	11.7535	772	13.8204	795	8.25081	649	15.538	794	13.6285	773	13.4441	673	9.79955	579	10.9286	588	9.2211	535	11.6074	621	15.9051	922	13.608	816	16.9017	838	11.1917	574	16.1433	898	15.8319	886	14.9668	697	12.7688	638	15.597	805	18.7398	1006	0.634408	-0.159441	normal	0.629479	-0.210112	normal	0.773706	-0.160624
GB42675	GB42675	1.2636	190	0.97668	161	0.982424	178	0.805802	119	0.937813	139	0.77848	112	0.864317	122	1.32468	203	0.764545	116	1.33738	167	0.787278	129	0.819012	138	1.00806	146	1.21674	172	0.894857	141	0.847339	136	1.32129	175	1.06095	154	0.887751	131	0.88601	135	0.986992	0.00980386	normal	0.893393	0.137662	normal	0.998524	-0.00372785
GB55217	GB55217	0.043101	16	0.067104	26	0.170532	73	0.084778	30	0.107206	38	0.036446	13	0.103602	35	0.073042	27	0.022383	8	0.034535	11	0.031673	13	0.049254	20	0.077151	27	0.06089	21	0.109077	41	0.029384	11	0.181029	57	0.090843	31	0.075057	26	0.028213	11	--	--	--	--	--	--	--	--
GB53118	GB53118	1.10355	97	1.97402	192	1.38374	147	1.32257	110	1.78838	156	1.64455	137	1.239	102	1.39115	122	1.21133	109	1.46341	107	1.73246	166	0.800708	80	1.83077	152	1.78632	148	1.68443	155	1.30313	122	1.9984	142	1.87831	157	1.30666	112	1.43826	129	0.916051	-0.0682302	normal	0.965372	-0.0722157	normal	0.99253	-0.0185135
GB53038	GB53038	55.7042	11342	34.3527	7261	30.5016	7084	47.1839	9227	52.7473	10180	45.9075	11970	40.0749	7347	47.3793	9331	38.0194	8586	47.689	7773	27.2127	5727	37.1433	9266	34.4771	6459	46.838	8447	57.0995	17156	37.0264	7885	49.6208	8716	33.1849	6181	43.9753	8357	56.6104	15694	0.882055	-0.0938214	normal	0.956411	0.101193	normal	0.930924	-0.0991198
GB41600	GB41600	2.87411	235	4.07926	368	2.49353	244	3.31252	233	3.24377	261	2.67852	209	2.18234	170	2.99698	251	3.53517	296	3.12113	213	3.82377	330	3.68299	341	3.56411	284	3.23462	251	2.8204	244	3.38949	297	5.14353	353	3.12677	249	3.66882	268	2.94891	247	0.658363	-0.168249	normal	0.847439	-0.13993	normal	0.853638	-0.144346
Apis_mellifera_newGene_475	--	0.517733	36	0.769182	58	0.386237	32	0.271091	18	0.914357	62	0.397145	26	0.377157	25	1.17104	82	0.098957	7	0.689929	39	0.300823	23	0.262265	21	0.771104	51	0.533799	35	0.79408	57	0.481216	35	0.37948	23	0.835239	55	0.438705	30	0.604027	42	--	--	--	--	--	--	--	--
GB44965	GB44965	0.119217	1	0.115625	1	0.091051	1	0.130783	1	0.121144	1	0.113838	1	0.131612	1	0.116024	1	0.12225	1	0.148199	1	0.108418	1	0.104739	1	0.115695	1	0.128346	1	0.124764	2	0.112277	1	0.139075	1	0.120834	1	0.129238	1	0.127792	1	--	--	--	--	--	--	--	--
GB51634	GB51634	22.4933	2094	15.2065	1626	20.8812	2365	15.3424	1422	19.2828	1772	14.4651	1301	19.0071	1599	16.8075	1559	19.1909	1810	19.4299	1444	16.9706	1721	14.9713	1635	19.8052	1803	17.4742	1583	18.0054	1837	18.802	1941	20.1561	1674	19.0465	1706	19.9035	1806	19.1642	1763	0.985391	0.00852576	normal	0.970612	0.0301477	normal	0.957491	-0.0448112
GB48309	GB48309	39.3002	3345	43.5377	4088	42.2817	4346	40.1003	3343	50.3658	4263	50.9133	4100	44.7935	3599	42.1131	3670	59.6106	5159	36.95	2612	48.9534	4543	64.6373	4030	45.011	3704	45.2349	3623	41.8148	3733	42.3781	3844	35.2957	2672	46.1909	3812	43.4742	3622	43.5875	3780	0.662226	-0.105636	normal	0.84881	0.139673	normal	0.989552	0.0187212
GB52902	GB52902	5.39617	383	5.11219	416	3.8855	311	5.48301	390	5.38787	368	3.39129	235	2.4447	172	4.11549	300	1.35925	100	5.26684	282	1.15386	94	1.18648	96	4.62409	330	5.437	380	2.41342	182	4.26417	296	4.90723	314	3.18299	218	3.05582	218	2.63664	193	0.48568	0.310668	normal	0.966696	0.0842275	normal	0.214944	0.40307
GB48799	GB48799	9.0092	370	7.35919	325	9.18001	448	4.41016	151	6.75769	269	1.66649	58	12.1332	463	13.86	568	7.58283	314	9.83779	328	10.6277	460	12.964	562	12.3847	469	5.30341	197	16.8112	709	2.21269	86	6.29824	224	4.86046	161	10.5255	405	11.074	438	0.295691	-0.41287	normal	0.921905	-0.151537	normal	0.973641	0.0523925
GB48625	GB48625	9.70826	2077	6.30322	1505	5.14029	1334	7.35785	1513	7.19305	1503	4.3939	909	7.66589	1527	5.80542	1253	6.17212	1359	6.90007	1210	6.67527	1541	7.50857	1786	5.9127	1231	8.56774	1704	5.32669	1194	7.88195	1761	7.92787	1515	5.21777	1068	7.04007	1450	5.79298	1270	0.997908	0.00133357	normal	0.962517	-0.0595448	normal	0.955575	0.0609328
GB55664	GB55664	6.24156	1499	7.91132	2032	6.51623	1745	8.22877	1848	7.99759	1864	4.01006	888	4.67148	1025	5.69465	1313	4.34301	1032	6.21725	1205	4.9596	1258	5.21454	1274	6.58897	1397	5.13927	1116	6.48053	1606	5.0368	1203	6.87218	1406	4.32897	983	5.19736	1146	5.35984	1283	0.177093	0.306224	normal	0.894919	-0.0923252	normal	0.0215916	0.430458
GB53077	GB53077	11.7008	629	14.7034	872	14.6213	949	13.658	720	12.8122	685	15.6114	794	11.4516	581	15.0579	829	13.083	716	16.0375	716	12.9835	761	15.6313	947	14.7429	767	16.352	827	13.4397	758	15.6203	895	15.5672	745	19.6279	1023	14.3748	757	14.1559	776	0.564359	-0.156372	normal	0.976663	0.0330687	normal	0.661463	-0.201257
GB45438	GB45438	0.097446	8	0.180551	17	0.109078	11	0.058188	5	0.156152	13	0.18304	15	0.244727	19	0.179185	15	0.073328	7	0.029625	2	0.102285	10	0.054549	5	0.018964	2	0.050217	4	0.051135	5	0.019625	2	0.207146	15	0.197536	16	0.080288	7	0.027805	3	--	--	--	--	--	--	--	--
GB44103	GB44103	13.9292	1003	12.6468	1004	11.4105	992	10.6071	748	14.07	1007	12.6702	863	11.7184	796	9.83962	725	14.831	1086	12.1255	725	14.7893	1161	14.6054	1185	12.9387	901	14.4892	981	13.3339	1007	12.594	966	14.7481	944	13.3233	930	14.6078	1029	14.4764	1062	0.247677	-0.216494	normal	0.866282	-0.112264	normal	0.615539	-0.149188
GB52975	GB52975	11.1384	4085	13.7106	5354	11.2164	4760	13.0526	4549	13.8972	4980	11.5648	3898	10.0503	3461	9.96097	3719	9.77033	3712	11.9571	3532	9.35217	3590	9.35019	3881	11.7908	4150	12.2396	4241	12.3765	4519	12.2555	4475	12.1704	3844	11.281	3830	10.1394	3440	10.5452	3971	0.692036	0.112902	normal	0.971209	0.0346558	normal	0.558769	0.165953
Apis_mellifera_newGene_6669	--	0.536983	37	1.37048	103	0.831533	69	0.680265	46	1.82191	124	0.548567	36	0.836723	54	1.04495	73	1.34172	93	0.989579	56	1.20824	90	0.515101	40	1.6589	110	1.19126	77	0.768553	55	0.804359	59	1.53822	94	0.973999	65	0.640114	43	0.953691	67	0.961902	-0.0360027	normal	0.976929	-0.0598459	normal	0.976582	0.0493662
GB53066	GB53066	6.54397	1455	5.72579	1404	5.66261	1521	7.61503	1661	6.95012	1538	4.43231	933	5.9434	1249	4.56348	1039	5.89911	1333	6.03761	1116	5.1532	1251	5.32819	1335	5.99878	1290	6.4141	1343	5.10023	1191	6.14545	1456	6.9284	1372	4.66602	1006	6.01919	1310	5.88032	1333	0.518271	0.140912	normal	0.993009	0.0083468	normal	0.799102	0.120134
GB41815	GB41815	21.177	1700	21.8335	1924	17.4527	1725	20.0354	1615	15.8772	1108	25.505	1871	18.5164	1312	20.5519	1621	27.5755	2151	10.9824	673	18.2001	1345	23.267	2218	10.306	744	16.3132	1091	14.3328	1350	19.7089	1392	22.9515	1592	18.0176	1176	24.8462	1952	24.7265	2000	0.80284	0.131384	normal	0.75704	0.265972	normal	0.928661	-0.089081
GB46915	GB46915	17.6763	1269	20.4471	1332	17.7929	1306	18.2586	1301	21.3112	1252	15.4504	904	17.8046	1195	18.6012	1131	16.0199	1157	19.2936	1166	17.6804	1374	17.5176	1182	15.8214	1107	17.9418	1227	15.1705	967	16.8352	1175	21.9781	1181	13.422	946	15.7402	1120	16.4611	1189	0.895844	0.0453392	normal	0.834991	0.104404	normal	0.73253	0.0988575
GB50301	GB50301	1.24338	405	0.649044	272	0.438606	205	1.57295	504	1.47056	484	0.597555	190	0.919761	290	0.775009	262	0.960956	325	1.53645	421	0.53353	224	0.791592	295	0.874761	282	1.08325	339	0.980786	398	0.880921	314	1.65032	480	1.01846	332	0.523958	196	0.620584	211	0.822626	0.127807	normal	0.93897	0.105875	normal	0.928661	0.109064
GB45439	GB45439	9.4821	689	9.76702	807	9.18992	813	11.7824	852	10.4452	767	5.49804	390	8.6988	600	7.00789	531	5.08298	384	9.64516	595	10.808	872	7.70326	635	10.3979	734	8.03175	550	8.71429	675	7.51185	590	10.6356	697	7.3788	526	11.4079	827	10.0377	755	0.835845	0.0796623	normal	0.612716	-0.245199	normal	0.905655	0.0946595
GB48829	GB48829	15.1856	1927	16.0759	2191	12.4325	1769	15.055	1800	14.2656	1799	10.0998	1081	11.543	1278	12.9529	1538	12.4817	1615	15.3125	1530	11.2209	1458	11.8536	1613	15.7239	1850	12.6169	1415	13.0584	1647	12.9647	1634	15.8042	1701	11.7463	1285	14.0017	1648	12.6178	1531	0.596896	0.141276	normal	0.999926	1.19392e-05	normal	0.562716	0.169665
GB53644	GB53644	5.05969	1777	3.63729	1422	33.8922	4242	13.3518	4901	8.50789	3118	6.74796	2319	5.46511	1866	23.8239	2322	29.345	2899	6.21331	1858	29.5926	2906	4.57233	1835	6.91725	2447	52.5797	4469	7.98132	3094	6.64525	2643	5.50042	1738	6.95582	2455	54.26	5105	10.9903	4173	0.981424	-0.0176388	normal	0.869325	-0.16734	normal	0.957491	-0.0754122
GB42086	GB42086	10.3934	463	9.3606	460	7.63956	421	10.0795	494	8.08584	367	5.75876	229	6.98496	320	8.99618	418	5.81268	280	9.40176	353	8.87234	445	7.90169	386	5.26537	234	5.66862	240	8.56134	400	7.05419	333	9.75015	393	4.87673	219	7.04647	343	8.13186	384	0.537749	0.231359	normal	0.956411	0.085058	normal	0.584464	0.247886
GB44940	GB44940	12.2779	1748	10.6442	1671	10.1766	1749	11.9599	1656	10.614	1503	10.0561	1395	10.9466	1474	9.29199	1353	11.5442	1672	11.1849	1324	12.763	1847	11.1252	1785	9.84727	1357	10.6584	1480	10.425	1556	10.4957	1593	12.3562	1567	9.64733	1332	10.3784	1447	9.71464	1459	0.9021	-0.0342966	normal	0.962167	0.041698	normal	0.837098	0.0663061
GB54424	GB54424	0.647349	20	0.408229	14	0.696366	26	1.06537	31	0.626758	20	0.657607	20	0.950274	28	0.631464	20	0.997691	32	0.850694	22	1.59079	53	1.03112	35	0.265709	8	0.950427	28	1.16601	37	1.21635	41	0.992415	27	0.868126	26	1.17389	35	0.686887	22	--	--	--	--	--	--	--	--
GB50159	GB50159	0.221184	26	0.084703	11	0.161856	23	0.526084	35	0.16517	20	0.400216	41	0.321002	32	0.242654	29	0.328622	29	0.548517	53	0.319191	41	0.136838	18	0.27958	32	0.787857	47	0.273118	34	0.242576	30	0.68607	37	0.466037	28	0.298127	34	0.186136	22	--	--	--	--	--	--	--	--
GB48130	GB48130	32.1108	1017	70.9369	2479	39.5644	1514	42.6182	1323	38.5029	1213	16.1551	485	27.2309	815	28.2109	915	26.029	839	39.5824	1042	60.1859	2079	48.5065	1732	23.18	710	34.8471	1039	16.702	555	32.1738	1086	59.9209	1689	29.0376	892	51.2303	1589	24.1113	779	0.836827	0.123158	normal	0.789829	-0.251447	normal	0.905655	0.133779
GB44964	GB44964	2.88487	154	4.4137	325	1.88392	135	2.86797	162	2.71358	150	1.29658	73	5.94338	327	2.87342	157	3.42348	212	4.68491	217	3.01105	174	4.61998	318	2.34942	126	3.04632	165	3.34504	229	3.7344	230	4.28704	220	3.35063	192	4.53363	271	2.5649	143	0.835034	-0.122273	normal	0.962167	0.0981681	normal	0.854813	-0.178056
GB54343	GB54343	368.964	12861	284.102	11074	334.719	14476	259.027	9010	312.847	10846	599.748	19780	390.682	12857	374.839	13381	605.304	21752	273.785	7928	410.781	15615	407.545	16010	388.714	13103	387.025	12695	299.05	10935	294.256	11180	258.508	8016	432.074	14605	439.731	13895	379.399	13475	0.167191	-0.29633	normal	0.699781	0.271066	normal	0.848872	-0.150497
GB51759	GB51759	1.61777	197	1.59257	156	2.36659	293	3.30714	340	3.08124	288	3.0931	301	1.56881	174	2.54169	241	2.16579	210	2.09623	154	3.56649	430	3.77689	449	2.6656	272	1.82546	204	3.58871	377	1.56777	162	2.08196	180	1.84444	204	2.91383	279	73.0357	4422	0.396259	-0.338729	normal	0.50678	-0.352172	normal	0.494613	-0.240013
GB42140	GB42140	69.0578	9707	110.466	16258	117.815	16806	76.5423	10098	66.52	7586	94.403	10885	47.2131	5892	89.3004	12542	48.8224	6616	105.093	11927	60.4796	8269	68.5903	9900	109.764	11470	91.0668	9771	84.7014	12254	96.1965	11841	86.3891	11871	92.4921	13651	100.748	11359	112.585	12893	0.87364	0.0880224	normal	0.968985	0.0641252	normal	0.908519	-0.113063
GB50460	GB50460	7.50967	948	4.86267	671	6.0799	923	5.6926	718	6.94823	866	3.68956	437	4.45332	544	5.37275	723	4.15118	534	6.35534	691	2.94658	431	4.26489	607	5.47478	674	5.42152	653	4.73426	652	5.98953	800	7.72871	885	4.08098	515	4.29983	547	4.04119	541	0.324601	0.293465	normal	0.899154	0.116319	normal	0.776446	0.182579
GB48111	GB48111	98.1375	4180	80.0118	3760	87.9422	4524	90.064	3758	82.8582	3511	83.4318	3363	92.6922	3728	83.3506	3636	98.6737	4275	86.4109	3058	107.596	4998	84.0984	4037	86.7661	3574	91.1281	3653	94.2044	4209	86.018	3905	94.8704	3595	89.1537	3683	102.996	4295	94.398	4097	0.521996	-0.13777	normal	0.99221	0.0112239	normal	0.799597	-0.0909584
GB44896	GB44896	7.95147	1227	7.38858	1246	6.78744	1240	8.05106	1210	7.97058	1249	6.53653	945	6.28265	985	6.67858	1139	6.48538	1049	9.00735	1138	6.29998	1163	6.85602	1277	7.9549	1187	8.42159	1225	7.55975	1250	7.59761	1234	9.97209	1463	5.90301	913	7.37447	1105	7.77042	1242	0.666671	-0.0743138	normal	0.966696	-0.0262124	normal	0.957718	-0.042959
GB42617	GB42617	1.18957	22	1.84916	38	1.7168	38	1.10629	20	2.45755	45	2.61892	45	1.34321	24	0.858586	16	2.48369	46	0.971782	15	2.03106	41	1.58696	33	1.72787	31	0.827299	15	1.63823	32	1.49483	29	1.29223	21	1.52885	27	1.019	19	1.53856	29	--	--	--	--	--	--	--	--
GB43771	GB43771	7.92795	2534	5.72634	2260	6.47182	2808	5.50343	2069	5.78864	2210	6.1018	1982	5.3929	1932	5.29968	2094	4.08848	1397	10.1933	2765	3.78972	1436	4.85295	1940	6.12609	2162	5.75712	1810	6.50732	2332	4.78997	1836	6.8958	2449	5.18925	1877	6.68346	2383	5.88309	2018	0.594918	0.169515	normal	0.739143	0.219971	normal	0.943557	0.054748
GB49146	GB49146	19.5368	4281	22.5776	5524	11.5896	3054	21.1567	4558	36.4113	6407	21.766	4575	17.7768	3679	15.593	3487	17.5678	3924	14.6406	2667	24.0095	5737	22.0887	5561	26.876	5737	19.1207	3970	37.395	7127	26.6511	6179	25.7575	5003	30.4037	6526	13.4326	2956	27.8747	6228	0.54258	-0.24218	normal	0.330684	-0.35595	normal	0.847859	-0.178274
GB55356	GB55356	5.78011	1665	6.4926	2024	5.95855	1556	10.5291	2228	9.47301	2522	5.98262	1529	6.16616	1521	5.74734	1673	4.9864	1464	7.75808	1595	6.6984	2108	9.40479	2156	9.1074	2139	8.52751	2414	8.21077	2068	8.48482	2130	10.0588	2560	6.92405	1718	5.82948	1848	6.37386	1753	0.634836	-0.175763	normal	0.0681553	-0.284077	normal	0.947716	-0.0733876
GB50447	GB50447	11.867	1897	14.4991	2475	14.6346	2769	15.6553	2420	11.3795	1790	16.7235	2525	12.3694	1856	12.6135	2026	15.8405	2504	8.59149	1116	19.7606	3370	15.3331	2718	16.9129	2572	17.2625	2556	16.2509	2673	15.851	2665	7.782	1106	19.5812	2988	19.3641	2975	17.2034	2779	0.0958145	-0.345531	normal	0.742743	-0.223479	normal	0.860483	-0.168643
GB42018	GB42018	5.40505	366	2.62444	72	4.18396	291	7.51168	168	4.96148	313	6.92183	279	4.76269	277	5.41722	234	2.94124	199	5.04822	109	6.88323	430	6.73263	428	3.19133	252	4.60124	262	5.15292	319	3.54809	237	6.0608	385	3.68407	199	2.86784	229	3.61254	86	0.522845	-0.292662	normal	0.65117	-0.304889	normal	0.998164	-0.00600821
GB52553	GB52553	4.48787	212	3.80909	134	4.82597	302	1.95964	95	2.695	125	2.57826	121	2.65167	114	0.971014	59	4.85951	174	0.64722	20	4.1597	244	3.78805	249	5.19795	242	4.72394	213	6.66582	325	3.07786	137	2.39272	108	5.77339	240	5.70866	230	4.58372	201	0.250794	-0.427224	normal	0.159193	-0.620622	normal	0.928434	-0.112015
GB47233	GB47233	11.3437	400	9.70604	377	7.22151	307	9.23429	319	11.1533	391	6.27237	209	8.02391	267	9.16952	331	7.91925	284	10.0285	294	11.3367	435	10.4635	415	10.0047	341	10.3219	342	9.05518	335	11.1231	417	12.5695	394	8.86383	303	10.3589	357	10.6657	383	0.690764	-0.129796	normal	0.401502	-0.228317	normal	0.83148	-0.128214
GB55272	GB55272	14.3748	4163	13.0555	4067	12.8207	4212	15.5993	4714	14.5974	4340	10.8194	2737	12.4956	3204	13.5265	3796	10.4122	2876	15.6947	3574	9.94692	3250	13.2318	3855	13.7555	3875	13.1774	3430	12.8938	3797	11.8055	3571	16.7795	4561	11.2235	3146	12.7912	3347	13.2902	3787	0.529572	0.139585	normal	0.987536	0.0152177	normal	0.835822	0.114249
GB41261	GB41261	11.887	729	8.85952	608	6.42373	500	2.92803	177	8.43501	531	9.24952	548	7.2861	434	7.94513	517	8.46555	514	9.07182	479	2.09431	144	4.31733	297	2.94491	180	7.19957	427	10.1725	647	8.47727	564	4.47072	248	9.32671	568	7.69416	475	6.4852	405	0.690764	0.207783	normal	0.388687	0.462353	normal	0.990863	0.0283258
GB44543	GB44543	23.4891	6170	9.29248	2679	24.7623	8180	9.76519	2217	8.95099	2282	5.01488	974	8.05155	1921	8.64894	1505	17.4052	4768	11.9785	2525	13.3465	3686	14.8742	4363	3.67094	822	9.46818	2055	6.39669	1646	3.46452	775	9.69165	1843	21.1679	5371	6.3837	1531	11.5937	3012	0.513649	0.295468	normal	0.98259	0.0501403	normal	0.848872	0.167521
GB44905	GB44905	6.51636	2476	5.08932	2132	6.01939	2728	6.24684	2322	6.00261	2260	5.04025	1819	5.73081	2060	5.83021	2265	5.46519	2116	7.57076	2382	4.41087	1826	5.14238	2172	6.43178	2362	6.45295	2314	5.80983	2311	6.0106	2436	7.9549	2693	5.62925	2075	5.56586	2068	5.72433	2212	0.969027	0.0160264	normal	0.769945	0.129403	normal	0.940842	-0.0469686
GB49386	GB49386	27.7704	745	66.1798	1957	80.9112	2619	13.5157	355	33.2797	888	42.0864	1068	15.7995	400	96.622	2653	18.3943	502	84.2169	1876	29.7199	869	22.1332	669	44.7236	1160	35.6401	899	30.7288	864	21.6496	619	51.652	1232	42.4219	1103	29.1956	767	39.0653	1067	0.720099	0.191355	normal	0.594632	0.374152	normal	0.909232	0.128315
GB49331	GB49331	96.415	8345	111.028	10602	97.1055	10150	120.982	10258	110.511	9513	108.505	8886	115.522	9440	91.1627	8081	108.776	9575	75.5674	5433	137.05	12936	125.507	12242	110.118	9217	128.106	10434	115.446	10482	129.852	11978	113.482	8738	129.383	10860	147.437	12492	125.52	11069	0.169168	-0.248315	normal	0.711992	-0.194842	normal	0.378705	-0.249617
GB42594	GB42594	3.4884	904	4.38019	1252	3.82374	1196	3.91354	993	3.20288	825	4.28229	1049	3.3224	812	3.46459	919	4.35396	1147	2.81145	605	5.20585	1470	3.37923	986	4.65522	1166	4.65597	1135	3.90471	1061	4.17524	1152	3.35615	773	6.26884	1574	4.45262	1129	5.1083	1348	0.432909	-0.233657	normal	0.872709	-0.143169	normal	0.658298	-0.246531
GB53657	GB53657	22.5034	5297	21.7821	6642	19.0562	5827	21.3344	5638	23.4917	6577	17.8034	4091	16.7031	3859	17.6058	4458	17.1427	4619	18.3103	4165	14.589	4338	16.3587	4857	18.7418	4594	20.6193	5063	18.7541	5157	19.0296	5399	22.4475	5021	18.4478	4477	19.8938	4789	18.2101	5033	0.292871	0.211127	normal	0.993009	0.00758841	normal	0.485262	0.168656
GB43034	GB43034	1.75246	279	1.65342	292	1.10563	212	1.33723	208	2.23008	354	1.08136	163	1.57548	238	1.27777	209	0.580226	95	2.04016	270	0.369386	65	1.02587	183	1.22226	170	1.40644	208	1.01201	169	1.00861	170	2.44756	348	0.649424	101	1.31252	196	0.937842	152	0.317511	0.395785	normal	0.724486	0.298453	normal	0.797305	0.216699
GB52775	GB52775	5.415	1823	5.78313	1989	4.14062	1350	5.55114	1574	4.53898	1438	3.53537	989	2.97636	909	4.18263	1578	4.96675	1368	4.39111	1451	3.88377	1310	4.88359	1743	5.24563	1488	5.6472	1804	5.69441	1736	5.1247	2152	3.57265	956	7.62164	2361	3.82352	1099	4.74886	1410	0.882492	-0.0662226	normal	0.808389	-0.16013	normal	0.976582	-0.0456104
GB55922	GB55922	0.115689	10	0.209777	8	0.033532	4	0.089788	8	0.239992	20	0.046852	4	0.663363	53	0.227976	20	0.293389	25	0.345062	24	0.232234	17	0.54273	15	0.072262	6	0.38275	21	0.139372	13	0.241353	22	0.90634	35	0.210787	18	0.194186	16	0.05899	6	--	--	--	--	--	--	--	--
GB53335	GB53335	5.49505	292	5.68377	330	4.24643	263	5.14196	254	3.74279	193	3.93492	189	4.26312	217	4.87784	252	5.04347	275	5.11433	226	5.54532	305	5.9869	328	4.87252	237	5.57095	267	5.20152	296	4.49497	256	5.1763	248	5.64122	277	6.10579	312	4.96615	260	0.629341	-0.168666	normal	0.831172	-0.10938	normal	0.897661	-0.108316
GB49240	GB49240	585.705	52184	677.112	66559	675.446	72678	497.242	43402	562.318	49831	838.804	70711	659.815	55501	678.719	61929	848.931	76923	448.592	33202	667.768	64884	666.634	66936	614.802	52973	626.288	52511	711.151	66467	620.72	58942	468.441	37128	910.91	78704	658.554	57440	698.231	63386	0.512459	-0.174289	normal	0.879635	0.145144	normal	0.87967	-0.133491
Apis_mellifera_newGene_4238	--	0.433472	26	0.235809	16	0.733462	52	0.995948	57	0.513474	30	0.517398	29	0.571297	32	0.380014	23	0.284141	17	0.656588	32	0.752521	48	0.601847	40	0.81969	46	0.761858	42	0.606795	37	0.606188	38	1.4468	75	0.44431	25	0.422709	24	0.610968	37	0.778365	-0.161317	normal	--	--	--	--	--
GB40618	GB40618	0.239326	15	0.937943	58	0.399145	28	0.498957	29	0.745399	40	0.699302	38	0.141359	8	0.420157	26	0.78122	45	0.215913	11	0.546857	34	0.494917	32	0.301581	18	0.532052	30	0.326214	19	1.02223	65	0.334703	18	0.351796	20	0.758602	42	0.389778	24	--	--	--	--	--	--	--	--
GB49536	GB49536	12.7937	1103	10.0527	956	8.39578	874	11.9631	1010	9.28563	796	8.91632	727	7.59264	618	10.399	918	9.9298	870	10.3711	743	8.27677	778	5.75734	559	12.9144	1076	10.2767	834	11.0777	1001	8.64455	794	15.3952	1180	12.2463	1023	13.3748	1128	10.9604	962	0.941456	0.0428459	normal	0.983356	0.0360152	normal	0.755689	-0.175034
GB48143	GB48143	2.13576	314	1.91808	482	1.74288	534	3.03572	378	2.41415	404	1.2902	241	1.82382	209	1.8883	248	1.10761	255	2.06694	342	1.17211	277	1.46571	396	2.81076	489	3.53256	734	3.60729	774	2.02858	398	2.13927	430	2.28387	280	1.37875	183	2.23219	344	0.51814	-0.285283	normal	0.107066	-0.612348	normal	0.818929	0.18882
GB55658	GB55658	11.5842	3564	11.0529	3385	12.7705	4673	10.7486	3083	11.1894	3316	12.4077	3171	11.259	3026	9.41026	3059	12.2076	3688	10.9481	2737	9.75933	3156	9.6703	2965	10.5302	3116	11.5942	3120	12.7129	3508	9.16515	2934	11.0484	3024	12.143	3661	10.4589	3110	10.3059	3179	0.801295	0.075075	normal	0.582204	0.16435	normal	0.938059	0.0583879
Apis_mellifera_newGene_753	--	1.62772	162	0.998498	110	0.682269	82	0.747863	73	1.36651	135	1.0089	95	0.996575	94	1.04271	106	0.821151	83	1.65101	136	0.217254	24	0.618874	70	1.06382	102	0.854933	80	0.505786	53	0.442683	47	0.475311	42	0.658256	64	0.845963	82	1.02936	104	0.482296	0.313111	normal	0.317651	0.504772	normal	0.567196	0.327406
GB51635	GB51635	2.88333	169	2.46324	148	3.23542	214	3.53604	147	3.80799	171	3.89055	215	3.60047	143	2.77048	116	2.68719	115	2.48964	115	4.17231	189	4.24626	260	4.09824	170	3.58885	142	2.4096	150	4.73942	212	4.22171	157	3.79156	154	3.0828	173	3.42855	161	0.709336	-0.154459	normal	0.93897	-0.112883	normal	0.893112	-0.10264
GB45154	GB45154	2.41051	158	2.18365	157	4.51	339	4.18072	260	3.22327	199	2.75272	166	4.51514	267	2.78848	177	1.69368	109	3.31488	180	4.0173	274	4.80487	356	3.97878	247	3.80413	215	3.77117	252	4.38217	281	3.69754	220	4.24561	269	3.73372	212	4.57118	302	0.523798	-0.261702	normal	0.607644	-0.298796	normal	0.763657	-0.219545
GB54677	GB54677	65.495	1638	59.7624	1651	59.5652	1801	51.7496	1269	60.3552	1503	48.7633	1154	60.2236	1426	70.2749	1799	70.5021	1798	63.5748	1320	71.4875	1950	56.6535	1598	57.8839	1400	64.4764	1518	58.1947	1527	56.5524	1509	58.3902	1301	60.3437	1466	64.7247	1584	58.5972	1493	0.65699	-0.11226	normal	0.901426	0.0853526	normal	0.991722	-0.0124274
GB48925	GB48925	19.9339	2798	16.9188	2634	18.726	3196	17.6735	2437	16.5215	2347	13.9813	1861	16.6673	2210	14.8751	2180	17.3679	2487	18.9274	2218	16.3706	2512	17.776	2871	18.2021	2479	17.5033	2318	15.4293	2282	16.6185	2500	20.802	2612	14.9164	2044	17.7739	2452	17.6657	2537	0.973744	0.00950512	normal	0.995012	0.00391172	normal	0.955717	0.0350316
GB42197	GB42197	0.001203	1	0.001609	1	0.007228	1	0.000359	1	0.0014	1	0.001261	1	0.001817	1	0.002247	1	0.088265	1	0.003727	1	0.006877	1	0.000331	1	0.000393	1	0.003429	1	0.00731	1	0.000356	1	0.001094	1	0.000976	1	0.002644	1	0.002079	1	--	--	--	--	--	--	--	--
GB41581	GB41581	8.84716	168	7.34344	154	9.91685	228	14.7572	362	15.9353	394	17.5345	408	18.9279	441	14.9686	364	8.84864	171	14.4268	293	8.40224	174	12.2537	339	9.17866	169	10.6788	191	10.1571	203	10.6452	216	12.1848	206	16.6553	403	21.8975	420	17.0615	422	0.833562	0.124108	normal	0.100982	0.613642	normal	0.782852	-0.225602
GB55779	GB55779	17.9769	2765	21.5513	2477	18.0441	2426	21.307	2426	19.6168	2509	15.8621	1829	15.5933	1995	14.9556	1939	22.7059	2642	16.7889	1911	19.4489	2731	20.1806	2723	20.2675	2619	19.5244	2567	16.6698	2384	17.5713	2402	23.3176	2242	16.2847	2464	20.2081	2222	17.4639	2244	0.416095	-0.134341	normal	0.694598	-0.14145	normal	0.978024	0.0186608
GB46964	GB46964	0.591631	34	0.00046	1	0.102272	9	0.147368	11	0.000236	1	0.132387	9	0.001317	1	0.590789	40	0.126096	2	0.167132	10	0.311674	23	0.001075	1	0.120943	9	0.392556	25	0.00525	1	0.394122	20	0.583492	28	0.124397	9	0.380058	19	0.45895	23	--	--	--	--	--	--	--	--
GB40252	GB40252	22.3235	860	17.9795	764	22.8928	1065	22.8938	863	18.8902	723	20.3236	740	20.3265	738	19.0324	750	21.5307	843	20.4736	654	31.8937	1345	25.664	1114	21.464	799	22.4486	813	20.9543	846	19.8513	814	25.4872	873	19.1427	714	25.4137	958	20.722	813	0.408683	-0.248378	normal	0.722132	-0.181026	normal	0.928661	-0.064865
GB51573	GB51573	3.39874	127	2.96947	123	2.91851	132	2.73899	100	2.64035	98	4.341	154	2.50307	89	3.70573	142	3.52861	134	2.67418	83	3.31985	135	2.68146	113	3.04216	110	1.30524	46	2.44248	96	3.30741	132	2.27643	76	4.95632	180	3.18502	117	2.62913	100	0.893442	0.0843603	normal	0.627987	0.330188	normal	0.91141	-0.118282
GB53229	GB53229	7.29794	661	6.17107	616	4.55793	498	5.35204	475	6.33445	557	4.99669	428	4.5592	377	5.77768	536	3.3912	312	6.07507	458	4.79694	474	5.81299	593	6.05564	531	5.0425	430	4.96798	472	5.47468	528	6.75017	544	5.43415	477	4.47774	397	5.31066	490	0.863001	0.0684227	normal	0.975091	-0.0443279	normal	0.902691	0.090446
GB48003	GB48003	0.270802	26	0.05898	3	1.08195	132	0.8306	68	0.841355	81	0.443298	52	0.227828	21	0.431731	42	0.183264	25	0.995571	74	0.917032	85	0.506273	67	0.481347	50	0.349918	47	1.19964	109	0.468938	43	0.900262	81	0.178821	29	0.1018	17	0.210582	31	0.899876	-0.0743727	normal	0.739143	-0.295793	normal	0.91039	0.1005
GB44021	GB44021	48.0372	16902	45.5959	18393	47.8547	19893	47.7937	17099	50.0178	16817	65.8561	16415	46.334	15848	47.73	16791	44.5269	16588	57.2151	16739	56.4485	20604	49.7271	19589	47.3864	16782	55.5673	16922	48.865	17516	47.2031	18589	49.7321	15563	44.8371	16006	57.1336	17921	51.8562	17254	0.286565	-0.126514	normal	0.913976	0.0449685	normal	0.911048	-0.041108
GB53518	GB53518	26.5121	2515	23.5304	2462	25.8379	2960	20.8906	1941	24.4483	2306	28.8695	2591	27.2526	2440	22.1721	2154	30.1008	2903	20.0672	1581	28.791	2978	26.0136	2781	26.4897	2430	27.4903	2454	25.0763	2495	24.6255	2474	23.555	1988	27.1512	2497	25.0804	2329	26.4719	2558	0.261177	-0.195775	normal	0.987536	0.0234293	normal	0.92087	-0.0654645
GB43615	GB43615	0.454097	33	0.331227	27	0.468385	41	0.403769	29	0.249831	18	0.340165	24	0.239564	17	0.357625	27	0.358551	27	0.642987	39	0.220817	18	0.452722	37	0.74724	52	0.425879	29	0.157314	12	0.349407	27	0.785058	51	0.493201	35	0.085766	7	0.475233	35	--	--	--	--	--	--	--	--
GB47503	GB47503	189.063	30990	228.191	41375	222.564	44083	236.9	38027	208.664	34055	219.898	34211	206.546	32004	212.834	35804	195.455	32689	206.622	28199	218.354	39015	204.162	37741	226.067	35851	228.882	35347	235.58	40544	231.031	40433	212.153	30972	254.38	40510	267.56	42947	262.586	43832	0.720099	-0.0898933	normal	0.984499	-0.0166448	normal	0.725004	-0.16307
GB42685	GB42685	11.6746	764	13.4588	979	11.3702	900	14.2395	913	11.421	745	6.61931	420	9.94983	629	10.6715	715	6.66423	454	13.8625	769	10.7005	764	10.74	794	9.11488	580	12.7871	794	10.1512	700	12.1645	860	18.7781	1096	10.5624	671	9.66624	622	10.2411	695	0.636032	0.138482	normal	0.944458	-0.0832549	normal	0.991107	0.0211127
GB40878	GB40878	13.6208	4738	13.7159	4950	13.2622	6037	8.76689	3125	13.1939	4499	6.88032	2317	7.90652	2566	14.8655	5470	12.1886	4219	10.1707	2859	7.45287	2275	7.46744	2836	8.33173	2744	10.5389	3414	11.8814	4357	10.6619	3887	12.9441	3578	9.29542	2951	12.8423	4351	11.7603	4166	0.233278	0.371464	normal	0.728725	0.25238	normal	0.776446	0.162222
GB45644	GB45644	7.9894	543	6.55428	679	6.62842	819	3.46294	280	2.60048	168	1.96189	112	5.81284	482	4.49443	385	3.22134	285	17.2699	2063	4.04086	476	4.88583	449	8.61709	686	4.61414	345	4.76048	404	4.8392	377	4.75191	388	7.44029	676	3.43169	333	2.54086	180	0.972896	-0.0253355	normal	0.787381	0.261705	normal	0.953508	0.0852975
GB51533	GB51533	47.2604	1847	42.1643	1817	36.015	1833	38.1511	1458	37.3389	1450	35.3686	1309	42.0426	1559	33.3981	1335	39.6194	1575	41.9896	1362	43.1178	1836	37.2166	1764	38.9697	1471	36.7419	1343	37.9158	1554	40.9269	1707	40.7965	1419	42.3862	1606	46.4493	1774	35.0477	1445	0.967435	-0.0148253	normal	0.964642	0.036032	normal	0.976582	-0.0262878
GB54113	GB54113	32.3984	805	19.015	548	27.8397	816	17.2889	442	19.9415	518	16.5683	414	22.0029	510	21.5144	581	19.0025	505	18.9748	411	18.367	524	27.7121	766	18.5486	464	18.2678	444	16.0937	441	16.9859	473	24.6602	571	28.2194	700	20.0393	512	14.6998	391	0.807301	0.118819	normal	0.962167	0.0633992	normal	0.941266	0.0870635
GB50689	GB50689	1.5994	107	2.14354	156	2.57808	191	2.15215	129	2.8078	184	2.36587	144	1.71531	104	2.29352	138	2.52937	171	1.66895	98	2.21261	158	2.23532	158	3.11904	181	1.89362	121	2.39604	163	1.80422	118	1.83031	106	2.57089	164	2.80532	196	1.99848	138	0.852841	-0.0962603	normal	0.975091	-0.0524485	normal	0.99253	-0.018593
GB46614	GB46614	20.8564	8297	32.3898	14078	25.9127	12352	20.1251	7893	21.3709	8536	34.9832	13082	19.5691	7393	43.0971	17585	18.7265	7609	36.3873	12045	11.8353	5164	16.4451	7387	20.5754	7890	21.9814	8191	23.1545	9734	20.0924	8439	26.6193	9406	26.356	10247	19.1017	7481	20.2399	8126	0.534455	0.238275	normal	0.0989497	0.587583	normal	0.924707	0.0899799
GB47924	GB47924	6.58514	45	6.25916	48	10.5738	88	12.1166	82	8.73536	60	9.1369	60	9.00382	59	6.11421	43	12.1861	85	4.77255	28	5.13206	39	7.69814	60	10.0304	67	10.967	71	13.1227	94	7.32349	54	4.06541	25	7.72019	52	10.1506	68	12.3843	87	0.905673	-0.0783619	normal	0.981649	-0.0514676	normal	0.985219	0.0350451
GB44693	GB44693	161.006	8433	148.56	8585	147.027	9300	135.372	6946	160.974	8386	175.139	8679	146.219	7231	140.141	7517	222.29	11841	125.254	5450	181.031	10341	140.614	8300	133.76	6775	154.977	7639	147.518	8105	146.69	8189	137.527	6408	181.065	9197	155.99	7998	159.182	8495	0.811879	-0.0710547	normal	0.854256	0.153441	normal	0.938142	-0.0570427
GB55204	GB55204	0.24834	24	17.5815	1627	2.351	244	1.27183	107	2.24959	193	2.58304	206	1.37708	110	9.43713	840	1.81591	158	11.286	792	0.487106	49	0.300109	31	0.765838	66	0.26919	24	0.572493	56	2.60766	239	0.222729	19	2.36295	196	0.502222	45	0.663012	59	0.0467405	0.497892	normal	1.40404e-05	1.28193	up	0.633175	0.187573
GB42196	GB42196	4.37743	1339	5.38973	1833	4.74366	1778	5.68457	1583	5.81353	1783	6.33221	1854	4.21056	1225	4.5646	1441	5.6374	1775	3.85211	990	4.86542	1646	4.55953	1577	5.29679	1584	5.47512	1600	5.2154	1694	5.46903	1792	4.48945	1245	6.6343	1979	3.5248	1077	4.41251	1395	0.869423	-0.0533384	normal	0.980882	0.0379211	normal	0.978999	0.0352914
GB55823	GB55823	16.2692	1600	14.4616	1570	12.4277	1480	16.0903	1443	16.035	1474	12.2029	1137	15.0803	1402	13.1572	1302	16.0646	1481	14.7111	1144	15.7633	1702	16.677	1716	15.054	1426	15.1661	1349	12.4832	1291	14.2503	1468	16.4854	1451	14.7369	1429	15.0348	1403	14.603	1381	0.791124	-0.0690298	normal	0.98543	-0.0179154	normal	0.976257	-0.0173291
GB50062	GB50062	2.123	112	1.89637	112	1.88105	121	2.82245	145	1.97363	105	2.39841	121	2.69785	133	1.59726	86	2.11046	109	2.205	98	1.61789	90	3.30638	196	2.42414	118	3.52043	170	2.7245	150	2.0634	116	3.26855	151	2.02509	101	2.74865	143	2.02132	107	0.522845	-0.264514	normal	0.892218	-0.157226	normal	0.895044	-0.120196
GB51832	GB51832	0.857783	35	1.55567	68	0.614387	29	1.79795	55	1.49507	57	2.25852	68	1.56883	53	0.364166	17	1.44655	58	1.82376	59	0.767552	31	0.627425	31	1.31353	46	1.37914	42	1.55164	63	1.40497	55	0.873346	34	0.828281	34	1.46983	56	1.2514	37	0.936846	0.0545509	normal	0.800473	0.256198	normal	0.976582	0.0460787
GB44498	GB44498	7.43908	919	4.94608	676	2.94978	422	3.50729	425	5.5629	698	3.25027	389	4.19456	480	7.18854	959	4.12628	522	6.37028	678	2.69202	355	3.69921	501	3.8133	459	9.68566	1108	6.40731	824	5.71927	767	6.24178	648	4.22046	502	5.19784	586	8.19667	1051	0.900421	-0.0850785	normal	0.987536	0.0372264	normal	0.85072	-0.177386
GB46724	GB46724	0.239181	32	0.437849	76	0.105886	16	0.34428	40	0.214482	20	0.025185	4	0.111511	17	0.944975	137	0.202372	20	0.33577	32	0.060237	9	0.152928	21	0.26701	33	0.105407	15	0.226093	27	0.77106	130	0.413398	37	0.244123	33	0.089428	11	0.260441	37	--	--	--	--	--	--	--	--
GB41377	GB41377	2.55348	260	1.86326	190	1.21452	153	1.59651	160	1.98904	204	0.540449	52	2.01947	194	1.87171	192	1.45911	162	1.779	155	2.31886	226	1.67152	179	1.75596	174	1.43716	144	1.23831	133	2.28877	250	3.48467	307	1.50035	147	1.87538	184	2.63113	274	0.907742	0.0669867	normal	0.997564	-0.00530225	normal	0.70143	-0.249124
GB45610	GB45610	6.19069	298	3.07176	184	5.91364	367	6.18785	292	5.25719	265	2.71997	127	3.07784	143	3.45721	163	3.06835	164	3.25953	135	5.20245	291	4.96306	291	6.37945	320	5.70687	273	4.42482	229	4.72466	261	4.99737	226	3.34019	161	5.98426	295	6.266	314	0.883494	-0.0773798	normal	3.18793e-05	-0.692591	normal	0.976582	0.0430344
GB42363	GB42363	1.36378	165	2.20599	247	2.55804	288	2.5748	172	2.39377	116	2.70518	224	1.75371	169	1.96603	205	2.56408	255	0.961187	90	2.73635	268	2.43084	223	2.3883	207	1.65212	197	2.23156	225	1.86215	276	2.65034	134	3.57757	250	1.83625	200	2.27996	277	0.634967	-0.210468	normal	0.984499	-0.0404663	normal	0.82159	-0.200404
GB44113	GB44113	26.3326	2406	17.8941	2562	16.4955	2626	16.6127	1914	17.4139	2145	18.5385	1983	17.0617	2191	14.6175	2019	21.8616	2137	12.669	1728	20.9366	2901	18.9175	2718	32.8333	2494	15.7423	2081	19.1407	2535	15.1916	2667	15.2996	2107	18.7656	2415	23.2221	2870	19.0578	2207	0.238894	-0.209746	normal	0.675645	-0.137696	normal	0.641313	-0.167299
GB53947	GB53947	58.0098	987	40.1078	748	51.1572	1018	58.9832	959	64.9995	1094	39.6485	926	48.9797	770	43.9665	755	59.5758	1010	32.7281	461	66.8124	1199	66.8081	1251	68.1123	1285	65.133	1520	61.0373	1528	73.5398	1308	59.8263	1307	55.0582	1315	62.9045	1536	66.8242	1125	0.00625522	-0.519046	normal	0.118866	-0.497409	normal	0.0131986	-0.48913
GB53065	GB53065	770.94	37010	680.908	36064	761.003	44121	649.163	30530	653.124	31185	767.98	34883	591.55	26811	730.106	35895	743.938	36321	606.417	24184	811.396	42480	686.404	37136	707.828	32861	699.592	31606	739.104	37221	665.35	34043	622.02	26564	784.111	36504	757.594	35604	778.639	38087	0.640419	-0.109577	normal	0.999351	-0.00162694	normal	0.960873	-0.0413692
GB54321	GB54321	13.7287	1515	11.9206	1452	15.3463	1379	17.8465	1315	13.4173	1440	11.0225	1150	12.0129	1215	11.6456	1317	22.4368	1704	14.9199	1105	11.9651	1440	12.1488	1511	12.7987	1366	17.577	1350	11.574	1340	17.5763	1546	13.6478	1340	12.855	1375	17.3438	1342	11.4323	1286	0.689166	-0.0705837	normal	0.91479	0.072492	normal	0.902691	-0.0560743
GB45757	GB45757	2.85794	285	1.93752	280	1.18695	188	2.29797	288	2.99976	314	1.26496	157	2.11919	199	2.06988	253	1.87519	197	4.46137	392	2.03929	208	2.19007	305	2.49564	305	3.22919	391	2.1975	269	2.49716	326	2.98204	347	3.05006	333	2.04845	231	1.51454	147	0.741717	-0.15892	normal	0.959899	-0.0940393	normal	0.954089	-0.0808994
GB51690	GB51690	2.68985	130	2.30675	130	1.80719	122	2.22195	121	2.19476	121	1.03432	55	2.13016	104	1.33657	70	1.33659	69	2.17739	93	1.64771	100	2.21162	132	2.06037	107	1.98418	104	1.28879	76	1.76349	92	2.10078	98	1.0172	56	1.46477	81	1.86929	101	0.722172	0.14467	normal	0.854256	-0.174111	normal	0.330049	0.356638
GB41549	GB41549	31.5757	6686	21.8342	5098	24.2183	6193	25.8591	5363	30.7361	6473	24.737	4955	26.9655	5390	38.0165	7965	19.9243	4288	45.395	7985	12.2199	2817	20.0295	4702	26.0873	5339	31.8923	6355	26.4394	5873	26.2461	5917	37.3976	7036	25.9678	5332	21.803	4509	20.6886	4461	0.823874	0.110805	normal	0.490228	0.354253	normal	0.985468	0.0233951
GB48366	GB48366	1575.42	79220	1527.29	84494	1451.52	88068	1371.17	67817	1502.91	75046	1373.99	68075	1433.65	68336	1413.33	72838	1803.76	92096	1275.02	55458	1559.26	88172	1435.41	81353	1537.48	74848	1523.88	74828	1468.21	77539	1415.84	76199	1630.37	73034	1624.67	79284	1591.79	81403	1575.03	81025	0.456584	-0.101259	normal	0.975097	0.0342243	normal	0.739819	-0.0922453
GB46884	GB46884	0.697746	3	0.409722	2	0.508073	3	0.521166	3	1.1242	5	0.135317	1	0.782478	4	0.193048	1	0.538649	3	0.214659	1	0.306317	2	0.507389	3	0.293569	2	0.329446	2	0.188761	1	0.486231	3	0.674148	3	0.284751	2	0.644895	3	0.510606	3	--	--	--	--	--	--	--	--
GB54742	GB54742	10.3422	1197	7.0324	887	5.69767	836	11.3214	1285	7.85309	905	7.25618	762	6.56234	738	7.6194	938	5.39919	640	9.4623	933	7.63155	980	8.1226	1021	9.24855	1034	6.85133	762	9.57051	1104	11.2007	1323	12.3494	1222	6.846	794	8.4472	983	7.6439	914	0.97315	-0.0185004	normal	0.920022	-0.087397	normal	0.924286	-0.0960245
GB55501	GB55501	26.376	1868	22.1801	1733	21.502	1838	21.7655	1510	21.4742	1514	20.3821	1367	17.6635	1183	19.5826	1421	21.3799	1541	20.2213	1193	21.2059	1637	20.656	1648	23.2798	1594	23.1341	1541	22.2525	1654	23.0095	1736	25.1956	1588	21.2455	1460	20.8887	1449	20.4982	1480	0.905233	-0.0278595	normal	0.884631	-0.0743312	normal	0.959229	0.0277571
GB55190	GB55190	29.0462	6181	31.8947	7291	31.468	8229	35.5779	7299	36.6689	7375	20.7819	3738	26.7049	5205	28.7121	5944	26.6277	5209	35.4243	5958	27.7452	6784	33.8571	7819	38.2905	7878	33.8731	6308	32.1191	7043	33.1134	7326	39.0156	7242	29.6847	6184	34.3371	6766	28.9405	6367	0.806322	-0.0681279	normal	0.267367	-0.260225	normal	0.998821	-0.000428959
GB51596	GB51596	7.41251	2034	5.77243	1747	6.87807	2282	7.9366	2122	7.09475	1945	5.94691	1544	7.00948	1817	6.95421	1956	6.14773	1718	7.90529	1814	5.48905	1654	6.22694	1934	6.9753	1851	7.68001	1986	6.07352	1756	7.64091	2238	9.07548	2235	6.32848	1685	6.97882	1883	6.59549	1850	0.900478	0.042706	normal	0.665335	0.127343	normal	0.924286	-0.060914
GB46921	GB46921	5.60524	196	4.45673	172	4.70184	199	5.5876	192	7.26367	253	2.57199	86	4.85491	161	4.10351	147	3.71792	133	5.82766	170	6.04191	231	7.87249	311	5.76111	195	5.92206	195	5.80396	213	5.20587	194	6.6725	208	4.4912	153	6.91564	237	6.54385	234	0.532568	-0.215615	normal	0.159081	-0.44515	normal	0.917886	-0.0957827
GB43036	GB43036	0.849177	14	1.05491	18	1.93187	36	1.76878	27	1.45486	23	0.703934	11	0.582978	9	0.724438	12	0.592477	10	3.05572	39	1.32041	22	2.2538	41	2.20871	33	0.340826	5	1.01795	17	0.80064	14	2.14814	29	0.792748	12	1.33882	21	1.57657	26	--	--	--	--	--	--	--	--
GB52324	GB52324	2970.85	82867	6096.53	187617	3693.02	124406	4248.33	116091	3582.06	99379	3016.62	79615	3318.16	87382	3780.43	107991	3556.3	100885	3493.98	80961	4048.91	123168	4284.5	134684	4038.46	108937	4307.41	113068	3054.46	89377	3556.43	105729	3429.57	85100	4365.47	118087	4228.15	115457	3527.63	100259	0.994518	0.00584294	normal	0.789537	-0.122286	normal	0.943693	0.0820745
GB49753	GB49753	1.64045	185	5.52323	654	3.28569	402	3.37915	370	2.51503	270	0.886589	105	2.06895	219	2.06009	176	0.631221	90	4.05511	358	1.65039	187	4.12724	533	2.25993	232	3.20701	372	1.89565	231	2.04769	256	5.47534	510	0.661034	58	3.15247	326	2.23988	243	0.882204	0.0974128	normal	0.740618	-0.293119	normal	0.909266	0.125035
GB47454	GB47454	9.65401	898	9.95189	1015	10.761	989	9.38386	848	11.5616	1067	9.5183	838	9.45805	828	9.91948	928	13.7665	1189	8.97126	654	10.6074	1075	11.9027	1248	10.6825	954	9.6283	844	10.5785	1029	11.1383	1074	12.4936	1021	11.5288	989	9.48867	798	12.0773	1137	0.424689	-0.171791	normal	0.987536	-0.019691	normal	0.725004	-0.14765
GB54676	GB54676	110.471	10215	80.7716	8240	140.34	15250	94.4248	8554	119.766	11015	104.883	9176	164.733	14381	84.0652	7961	144.509	13589	59.2825	4554	111.468	11241	147.975	15420	96.7511	8652	109.415	9521	95.4957	9263	130.749	12885	97.5258	8022	102.615	9202	165.043	14068	116.137	10942	0.839139	-0.093614	normal	0.976877	0.0568049	normal	0.884703	-0.125835
GB45975	GB45975	0.201057	21	0.262303	30	0.30595	38	0.332029	33	0.294007	28	0.606287	59	0.348401	33	0.460076	47	0.571668	61	0.422577	37	0.319006	36	0.40565	47	0.329045	31	0.542167	49	0.474571	50	0.539335	58	0.366967	34	0.350601	35	0.856224	57	0.43929	43	--	--	--	0.766413	0.251991	normal	--	--
GB46645	GB46645	18.776	1999	16.9616	1986	18.4488	2366	17.3924	1809	15.5885	1645	11.519	1158	16.4841	1653	14.7597	1610	13.6426	1478	16.9518	1503	15.3582	1789	15.3217	1839	13.6511	1406	15.3155	1531	15.2966	1704	15.9462	1806	16.5166	1568	13.0097	1344	11.4324	1197	12.2891	1334	0.457043	0.143625	normal	0.971184	0.029139	normal	0.226019	0.298715
GB46481	GB46481	172.717	26820	168.699	28749	177.094	33058	161.572	24453	164.86	25315	169.104	24693	162.088	23631	164.884	26072	191.923	30107	165.339	21209	172.445	29047	162.84	28529	172.385	25909	175.059	25439	163.099	26593	172.412	28377	172.923	23783	182.514	27338	168.773	25554	160.04	25190	0.693952	-0.0653117	normal	0.861392	0.0798562	normal	0.976257	-0.0210889
GB41314	GB41314	1.13092	118	1.37419	152	1.21839	152	1.81837	172	1.40049	137	1.29362	97	1.10108	120	1.77767	172	0.712602	74	1.5252	114	0.974263	105	1.89352	167	1.88069	157	1.86888	180	1.13541	95	1.49761	177	2.29433	163	1.61062	153	1.52471	131	1.01707	123	0.966467	-0.0295417	normal	0.964642	-0.0797669	normal	0.908519	-0.105853
GB44775	GB44775	32.0888	1174	47.2211	1906	71.7395	3170	24.4528	877	43.5292	1584	45.7306	1583	21.4745	742	79.6981	2986	32.2106	1199	67.1253	2041	23.5356	940	13.2376	546	20.7564	735	21.0549	725	20.8217	800	24.5218	957	39.306	1280	28.909	1026	17.9143	642	18.8345	703	0.0142374	0.697587	normal	0.00206065	0.939653	normal	0.301057	0.457892
GB44647	GB44647	0.296288	36	1.71836	332	3.34755	711	1.35032	182	3.57144	674	1.07817	209	2.60437	443	0.573002	75	2.06517	337	2.95491	437	0.975784	142	0.602475	86	3.03415	542	2.45136	413	4.14327	740	3.63972	715	3.3567	534	0.969886	147	3.27648	533	0.7291	103	0.961993	-0.0306438	normal	0.972519	-0.0732865	normal	0.976582	-0.0402748
GB47127	GB47127	5.02535	219	0.778459	38	2.05988	109	3.61095	155	4.04354	176	1.29624	54	2.96424	122	1.10738	50	2.3544	105	4.68121	170	4.25547	203	3.13531	154	0.340464	15	0.831774	35	5.82156	266	2.2668	106	1.51108	59	1.61492	69	7.13208	305	4.62501	206	0.999776	-8.27283e-05	normal	0.972994	-0.070612	normal	0.965934	-0.0578091
GB41740	GB41740	16.1053	6209	10.5687	4683	11.726	5937	13.4028	5357	12.8949	5423	11.2609	4165	10.348	4016	9.95489	4376	11.1107	4933	12.51	4110	8.62829	3768	12.5257	6126	15.0552	6265	14.1855	5904	11.7941	5189	11.8346	5351	14.1055	5243	14.7327	5124	12.6451	4865	11.6767	4595	0.882204	-0.0685221	normal	0.845326	-0.135542	normal	0.969175	0.0270797
GB41441	GB41441	6.9257	2383	17.651	6699	6.2508	2598	17.3965	5862	17.4116	5957	5.48922	1787	15.1254	4912	7.79667	2748	12.9678	4537	8.65608	2474	11.2723	4229	15.2836	5925	16.4917	5487	18.2478	5907	7.61015	2746	16.5257	6058	19.8175	6065	15.2554	5089	6.64556	2238	6.66344	2337	0.913357	-0.0735969	normal	0.724486	-0.27814	normal	0.995609	0.0120426
GB43942	GB43942	26.0943	4334	18.4654	3473	21.4697	4525	20.0688	3448	19.3235	3376	17.5294	2489	18.7506	3120	23.0688	4148	15.4502	2816	27.8113	4050	19.5621	3731	19.828	3455	19.3238	3016	17.6843	2814	16.9574	3155	18.5408	3390	30.8156	4046	18.8359	3150	19.7413	3404	18.2163	3281	0.512459	0.140967	normal	0.583091	0.20879	normal	0.957718	0.0386201
GB51840	GB51840	1.55818	109	4.29756	324	1.35416	122	1.44492	105	4.1725	283	0.846103	53	1.58619	114	1.40386	107	0.97128	74	1.84803	104	2.57883	186	5.59336	439	1.14053	69	2.88122	179	2.8816	217	2.27148	174	1.23895	77	7.04038	477	2.09922	153	2.32359	166	0.864246	-0.107081	normal	0.167399	-0.607619	normal	0.942513	-0.0915002
GB46661	GB46661	22.8991	3205	24.9314	3927	27.285	4713	16.4454	2291	18.4368	2651	29.4607	4004	16.7707	2299	19.4224	2897	20.4597	3037	20.0401	2380	21.7389	3427	19.0055	3126	23.4566	3278	25.4441	3442	20.8133	3170	22.9394	3570	12.3282	1522	28.7971	4029	15.3712	2196	19.6898	2895	0.884958	-0.0689895	normal	0.987068	0.0267649	normal	0.956124	0.0757221
GB50282	GB50282	13.3679	945	12.585	993	11.2389	1158	9.94635	833	11.2456	951	7.74122	611	13.1388	885	6.67223	599	12.7396	927	10.1326	718	9.24034	825	12.4668	1023	12.1288	985	9.21296	717	7.41167	643	9.4351	855	9.64599	715	17.7445	1222	14.4819	995	7.3775	656	0.771099	0.107619	normal	0.987536	0.0220804	normal	0.99253	0.0141992
GB44440	GB44440	2.24207	186	1.90028	221	1.23518	131	1.45718	124	0.969752	88	0.740958	71	2.13605	202	2.24023	183	1.37862	136	1.69711	127	1.65475	181	1.18666	130	1.20094	127	2.1886	174	0.722418	74	2.4985	243	1.52973	121	1.07628	114	2.10004	199	1.6979	152	0.982342	0.0159463	normal	0.89813	0.163398	normal	0.893554	-0.143893
GB40250	GB40250	0.08175	2	0.082673	2	0.048168	2	0.124745	3	0.104318	3	0.106366	3	0.069946	2	0.099649	3	0.083143	2	0.100426	2	0.056097	2	0.22035	6	0.071945	2	0.123156	3	0.117696	3	0.099972	3	0.075807	2	0.075573	2	0.10635	3	0.089548	2	--	--	--	--	--	--	--	--
GB51341	GB51341	53.9727	9868	66.1994	13356	43.2571	9598	48.7391	8728	16.5813	2929	16.8005	2878	54.885	9410	66.4397	12334	60.73	11288	11.5753	1691	21.552	4217	28.2259	5804	21.3145	3697	42.3473	7323	53.5703	10295	26.8477	5206	14.5301	2311	24.53	4341	8.52389	1489	52.3521	9481	0.67647	0.215588	normal	0.864818	0.208586	normal	0.551063	0.329341
GB43480	GB43480	12.6921	2582	11.5585	2608	10.9795	2722	11.4515	2298	10.584	2200	8.22926	1538	10.9735	2127	10.9728	2311	9.90489	2009	11.9353	2027	9.59822	2151	10.2153	2362	10.0266	1995	10.6777	2055	10.4424	2221	9.58635	2100	14.2234	2581	9.63321	1904	10.062	2010	10.0309	2085	0.38596	0.105963	normal	0.847439	0.0764316	normal	0.792446	0.104743
GB50783	GB50783	0.142797	11	0.432596	102	0.199638	37	0.374997	28	0.452763	38	0.035634	7	0.400549	47	0.194367	37	0.109014	10	1.26448	95	0.097518	18	0.058538	13	0.255353	39	0.665563	47	0.235379	34	0.215735	31	0.509802	64	0.186146	29	0.509727	47	0.32358	23	--	--	--	--	--	--	--	--
GB46025	GB46025	7.36287	458	6.07832	454	3.66981	349	5.97949	390	4.48636	334	6.31364	474	4.68897	293	4.26615	405	5.31071	301	5.68965	277	4.83095	494	3.80541	337	3.85226	250	2.46962	220	3.89599	315	3.72873	318	5.08143	324	5.1635	346	4.11311	352	5.38096	363	0.720099	0.163827	normal	0.728725	0.254709	normal	0.881591	0.102844
GB40555	GB40555	12.599	1201	14.5359	1543	11.5666	1262	12.5072	1145	15.7357	1429	10.8328	842	10.6238	923	10.726	1045	12.0759	1094	13.6474	1048	11.6271	1219	10.7017	1139	11.4369	1050	12.897	1180	11.0043	1039	12.1494	1206	13.9798	1135	10.3332	998	10.9837	1027	10.6022	1048	0.650927	0.121996	normal	0.997131	0.00235414	normal	0.591747	0.166504
Apis_mellifera_newGene_2396	--	0.205449	21	0.436125	48	0.492157	59	0.554918	54	0.464844	46	0.531022	50	0.185291	18	0.267278	27	0.289906	29	0.183413	15	0.797977	86	0.364439	41	0.31379	30	0.504368	47	0.338057	35	0.457647	48	0.572051	50	0.08411	8	0.18354	18	0.506152	51	0.912923	-0.0749363	normal	--	--	--	0.935752	0.0981731
GB42857	GB42857	0.370805	14	0.581303	24	0.063945	3	0.455411	18	0.111322	5	0.575641	13	0.127843	5	0.578766	19	0.619633	24	0.266597	7	0.812046	23	0.545737	19	0.480047	17	0.387952	13	0.202972	8	0.420687	17	0.91124	27	0.404698	14	0.144303	6	0.326316	12	--	--	--	--	--	--	--	--
GB43526	GB43526	5.86811	564	4.68572	561	5.09943	698	4.03071	505	6.25665	650	8.22806	742	9.28242	840	6.00777	573	7.66696	723	8.17263	651	5.84541	633	7.397	825	8.20611	758	5.79806	614	7.45878	797	8.24529	822	4.6697	454	8.44237	766	6.21522	584	6.91856	694	0.0619757	-0.345539	normal	0.813981	0.144045	normal	0.685267	-0.21588
GB51030	GB51030	8.57792	348	10.6526	484	6.84331	366	9.31288	404	9.66346	421	9.10709	365	10.3749	415	7.99039	349	15.842	602	7.10647	245	15.7939	635	7.91114	390	7.81302	335	9.01411	342	6.53915	304	9.58273	376	10.0781	389	10.1917	425	10.994	438	10.0265	406	0.925759	-0.0546401	normal	0.920895	0.130688	normal	0.893554	-0.0971942
GB52291	GB52291	1.23167	257	0.54787	268	1.06387	499	1.14047	496	1.43047	323	0.994331	203	1.35315	522	1.20555	537	0.295611	178	1.84356	315	0.162555	111	0.923369	229	1.20324	489	0.491836	289	1.3205	306	1.63148	376	1.6402	324	0.998571	601	0.88141	207	0.892925	219	0.822626	0.132515	normal	0.803518	0.253092	normal	0.995739	-0.0104767
Apis_mellifera_newGene_8527	--	1.80189	199	0.829486	90	0.696062	95	1.3251	145	1.77918	191	1.19657	126	1.42284	132	1.6466	168	0.865478	62	1.84281	132	0.424273	51	1.44133	134	0.766488	62	0.835994	88	1.34888	134	0.847021	98	1.92403	190	1.49504	161	1.03477	83	0.838843	96	0.539057	0.283831	normal	0.533579	0.385397	normal	0.976045	0.0510766
GB55588	GB55588	14.8606	515	14.2318	573	11.0133	476	13.2625	421	11.7562	428	10.7984	341	10.4339	325	13.0258	423	13.7576	498	11.4687	315	10.5832	377	12.7814	463	10.1025	393	13.5049	451	12.9834	450	13.307	479	13.2453	378	14.2489	459	14.7366	508	12.5011	448	0.82546	0.0741739	normal	0.989991	0.0166689	normal	0.991107	-0.0174459
GB55436	GB55436	7.35485	321	8.01496	388	9.19131	509	9.69408	418	8.17349	364	7.87174	328	8.42526	347	7.49148	337	7.22982	321	7.3431	266	7.78081	378	8.09155	404	7.38211	311	9.24219	379	7.45062	393	9.31201	434	10.0429	390	9.55763	411	8.06463	344	7.51764	399	0.993051	0.00555877	normal	0.980882	-0.0261705	normal	0.917297	-0.0798386
GB53489	GB53489	1.23702	19	2.00449	34	1.44264	27	2.36407	36	2.13831	33	1.69385	25	1.30886	19	0.977291	16	1.68119	27	1.98264	26	0.887538	15	1.10855	20	1.41122	21	2.27353	33	1.2562	21	3.03053	50	1.32689	19	1.89979	29	1.35462	21	1.34459	21	--	--	--	--	--	--	--	--
GB47450	GB47450	26.1829	2756	22.317	2646	24.2588	3140	29.2049	2981	23.793	2508	22.6625	2309	22.4092	2325	19.7564	2187	20.2911	2263	26.9854	2337	21.5505	2546	22.1815	2661	30.1151	2922	21.4443	2132	22.2452	2451	29.4823	3284	31.2157	2905	20.7827	2174	22.9391	2396	28.2918	3046	0.897733	0.0447243	normal	0.966348	0.0374929	normal	0.923701	-0.0679497
GB53728	GB53728	0.008181	1	0.063855	6	0.03946	5	0.20284	12	0.148146	10	0.023169	2	0.012619	2	0.057159	5	0.011715	2	0.028683	3	0.119513	12	0.038928	2	0.044902	4	0.095474	7	0.056482	6	0.016842	2	0.557758	21	0.098282	9	0.024259	3	0.121497	6	--	--	--	--	--	--	--	--
GB54980	GB54980	0.122746	11	0.119148	11	0.115033	12	0.183157	15	0.091584	8	0.050866	4	0.051301	4	0.182374	16	0.043504	4	0.050466	4	0.224151	20	0.106497	10	1.99058	158	0	0	0.157369	14	0.150094	14	0.162479	12	0.101496	9	0.095124	8	0.087655	8	--	--	--	--	--	--	--	--
GB50890	GB50890	5.07527	1143	2.63099	821	3.27276	1192	7.40755	2185	2.85389	833	3.13258	901	5.25492	1420	2.75633	604	2.58758	784	8.90521	2163	12.7185	4057	6.66341	2022	5.28654	1555	3.79823	861	4.6501	1455	5.23641	1473	8.58823	2325	6.30313	1764	10.8254	2904	4.72009	1203	0.371771	-0.370879	normal	0.729687	-0.300425	normal	0.408091	-0.405657
GB42233	GB42233	1.56526	235	0.999923	212	0.20245	74	3.54142	773	3.10873	662	1.14443	223	1.38016	339	1.57804	256	0.518791	111	3.45152	573	1.84354	323	2.3532	608	2.0403	411	3.73423	702	2.03243	324	2.49003	571	3.53925	693	1.87302	355	1.78292	352	2.48701	532	0.849815	-0.111363	normal	0.784945	-0.267397	normal	0.902129	-0.130816
GB48151	GB48151	1.10379	223	1.00756	222	0.870341	210	1.01108	198	1.25296	249	0.86869	164	1.02483	187	0.734393	150	0.895481	182	1.15943	193	1.13133	247	1.12046	257	0.677842	133	0.679679	128	0.899766	188	1.04692	223	1.37308	244	1.18654	230	1.16309	227	1.2284	250	0.842234	0.102165	normal	0.964642	0.0722675	normal	0.633175	-0.175674
GB41487	GB41487	7.60161	1455	8.03233	1658	7.43894	1664	5.74826	1083	7.87066	1478	5.6684	1032	4.89834	882	6.02592	1180	5.82925	1141	7.43272	1180	7.11242	1503	5.3306	1150	6.68714	1239	6.1456	1113	6.05767	1225	5.67867	1168	7.91833	1352	5.77542	1078	6.51154	1233	6.58908	1282	0.690764	0.123514	normal	0.99283	-0.0109699	normal	0.739185	0.140968
GB49323	GB49323	0.570538	42	0.113087	10	0.164374	15	0.195647	15	0.287865	22	0.185987	13	0.503481	35	0.167972	13	0.294541	23	0.272917	17	0.148718	12	0.213568	18	0.055683	4	0.227628	16	0.321311	25	0.223666	18	0.213816	14	0.084328	7	0.358011	26	0.209698	16	--	--	--	--	--	--	--	--
GB54385	GB54385	17.5742	720	8.82787	580	8.05924	581	8.86918	519	9.85215	575	7.53002	425	12.5037	485	11.2085	526	9.1841	557	13.3503	455	11.6899	760	9.17312	616	9.17032	528	12.5181	504	13.5855	620	11.756	688	11.7377	545	8.88471	513	13.0328	613	12.6847	613	0.765018	-0.102942	normal	0.829455	-0.108181	normal	0.877225	-0.0910051
Apis_mellifera_newGene_6630	--	0.386449	21	0.081963	5	0.188152	12	0.171655	9	0.131555	7	0.163372	9	0.141081	7	0.112576	7	0.055731	3	0.278343	13	0.242022	14	0.22609	14	0.046326	3	0.061597	4	0	0	0.073001	5	0.308865	15	0.077839	4	0.1579	9	0.037927	3	--	--	--	--	--	--	--	--
GB52778	GB52778	0.129836	2	0.085893	2	0.078162	2	0.11669	2	0.087462	2	0.123805	2	0.122022	2	0.095259	2	0.081587	2	0.131796	2	0.091363	2	0.112059	2	0.101504	2	0.119606	2	0.087917	2	0.105143	2	0.120637	2	0.11053	2	0.122031	2	0.111678	2	--	--	--	--	--	--	--	--
GB45705	GB45705	0.101913	1	0.085902	1	0.089403	1	0.109881	1	0.103517	1	0.109663	1	0.110338	1	0.101041	1	0.095173	1	0.130149	1	0.095646	1	0.094736	1	0.107673	1	0.111725	1	0.101858	1	0.101037	1	0.119126	1	0.103507	1	0.106078	1	0.101969	1	--	--	--	--	--	--	--	--
GB45382	GB45382	2.35803	219	2.63573	270	2.36789	266	2.76376	252	3.12424	289	1.93853	171	1.84834	162	2.89185	275	1.8978	179	2.90388	224	2.10856	214	2.94818	309	3.0566	275	2.97373	260	2.21152	216	2.42342	240	3.21097	265	2.33504	210	2.08828	190	2.5362	240	0.9021	-0.0580766	normal	0.890388	-0.129308	normal	0.936318	0.0684286
GB46419	GB46419	0.486615	181	0.405078	166	0.199329	85	0.504974	186	0.513823	190	0.119128	40	0.123803	44	0.326409	109	0.146207	56	0.45186	141	0.228292	94	0.272302	116	0.160165	59	0.636589	211	0.530856	207	0.407842	157	0.505812	169	0.183972	67	0.28217	104	0.427643	158	0.914912	0.0724536	normal	0.696278	-0.326252	normal	0.910216	0.126171
GB54350	GB54350	1.95679	149	1.38848	112	3.90162	345	4.54037	334	0.867723	61	2.17822	151	0.588948	34	0.7499	55	2.6911	203	0.616073	28	1.3662	97	3.13903	274	0.760651	39	4.14455	310	1.10409	80	6.91026	548	2.32796	149	3.89009	297	1.7004	126	0.837149	45	0.914191	0.0666205	normal	0.883681	-0.18336	normal	0.946439	-0.0812363
GB44351	GB44351	6.05413	1069	4.14621	862	3.84163	786	6.42412	1105	7.26509	1124	3.68551	511	4.78793	663	4.10989	775	3.7711	542	6.13359	929	3.89379	662	3.11072	779	4.38655	816	5.55946	947	5.10299	963	2.551	542	6.85827	1037	5.37523	745	4.04321	646	6.10764	930	0.766179	0.128905	normal	0.942617	-0.0893079	normal	0.818793	0.182671
GB41954	GB41954	0.231041	13	0.367869	22	0.080066	6	0.074488	4	0.466003	25	0.143076	8	0.162495	8	0.117919	7	0.245229	13	0.348427	16	0.156996	9	0.030794	2	0.271702	14	0.163855	9	0.116167	7	0.30847	18	0.41247	20	0.23904	13	0.230097	12	0.094901	6	--	--	--	--	--	--	--	--
GB52766	GB52766	0.658138	94	0.283255	46	0.185864	36	1.29015	178	1.23703	175	0.145199	23	0.03713	6	0.365487	56	0.118481	20	0.834187	99	0.310157	48	0.022932	5	0.216248	26	0.033525	5	0.372081	18	0.103921	19	0.275883	39	0.16077	25	0.219902	35	0.013915	3	0.0744273	0.499108	normal	--	--	--	0.175606	0.45909
Apis_mellifera_newGene_2468	--	0.784375	74	0.173926	18	0.034179	4	0.239615	22	1.03735	97	1.24424	110	0.068222	7	0.689603	66	0.500634	48	0.39718	31	0	0	0.715738	76	0.491679	45	1.04816	93	1.3916	137	0.584748	59	0.320464	27	0.484416	44	0.298668	28	0.837295	80	0.802187	-0.0982383	normal	0.981927	-0.042379	normal	0.969592	-0.0456237
GB49640	GB49640	0.883372	72	0.352731	38	0.346109	41	0.352905	34	0.474407	33	0.20532	19	0.495884	46	0.425698	43	0.245655	25	0.503324	41	0.248753	24	0.316289	35	0.382315	36	0.934796	55	0.34324	35	0.410755	32	0.442982	25	0.634855	37	0.452628	43	0.511187	51	--	--	--	--	--	--	--	--
GB53044	GB53044	4.00884	415	1.17734	135	1.30857	164	0.911557	93	1.03118	107	1.04687	103	1.62507	159	3.07384	326	3.83032	403	0.92241	80	1.30622	148	1.14179	134	1.07624	108	1.22079	119	0.802681	88	5.37356	593	1.03495	96	1.30282	131	1.00188	102	1.42415	151	0.623209	0.245713	normal	0.223762	0.569578	normal	0.937606	-0.0919277
GB45501	GB45501	4.74493	619	3.98988	552	4.07753	625	6.53659	825	4.48343	569	3.68333	475	3.39809	409	4.998	671	4.21073	532	5.59258	580	6.16483	820	4.44937	628	3.27832	428	3.40499	408	3.17134	451	5.44174	736	4.14398	489	3.69942	480	3.76501	485	4.9944	664	0.823785	0.111716	normal	0.893393	0.135832	normal	0.959303	0.0560286
GB54235	GB54235	25.7532	6158	27.3494	6966	23.7238	6823	22.6251	5161	26.8468	5685	23.297	4539	19.358	4363	24.619	6007	20.6037	4993	30.4718	5854	15.8966	3858	17.0512	4593	21.6176	4986	22.1464	4981	20.1707	4935	21.9045	5329	30.5907	6280	22.345	4421	24.4455	5141	22.2555	5282	0.177277	0.271468	normal	0.21954	0.299849	normal	0.818929	0.10543
GB52663	GB52663	0.111122	2	0.94884	18	0.220721	5	2.02325	33	2.09807	35	0.639122	10	1.1322	18	0.111217	2	0.604278	11	0.3334	5	0.532954	10	0.194618	4	1.59803	26	0.831978	13	0.592499	11	1.38388	25	0.410354	6	1.0382	17	1.00247	17	1.4556	25	--	--	--	--	--	--	--	--
GB40063	GB40063	2.61204	390	1.30234	204	1.69667	307	2.3197	352	2.2909	337	1.01919	145	1.91232	289	1.52717	240	1.54858	258	1.93236	244	1.92428	314	1.70772	297	1.55527	237	2.17731	323	1.88952	346	2.38063	369	2.51652	330	2.27696	331	1.67024	256	1.93686	299	0.979321	-0.0154046	normal	0.820104	-0.161082	normal	0.954089	-0.0711054
GB53083	GB53083	7.571	1374	7.09177	1474	8.05942	1094	6.99916	1175	5.86751	924	4.21727	697	7.03973	863	6.33579	1013	6.92901	876	8.07107	966	3.80219	530	4.73783	905	6.74852	984	5.8225	954	6.01334	960	7.05328	1132	8.49397	1165	5.53215	899	4.9404	845	6.81274	897	0.403107	0.29447	normal	0.80832	0.175399	normal	0.783712	0.161672
GB48104	GB48104	34.9126	1337	28.8255	1218	28.2313	1305	31.8564	1195	31.294	1192	27.7684	1006	32.8048	1186	31.4064	1231	34.5203	1344	30.5092	970	33.9551	1418	31.1379	1343	30.4286	1127	27.8957	1005	28.927	1162	29.5527	1206	32.1402	1095	31.826	1182	31.0156	1162	31.9928	1248	0.883108	-0.041871	normal	0.810738	0.108304	normal	0.971874	-0.0196625
GB54190	GB54190	54.4226	3097	57.3306	3509	60.2958	4143	55.7818	3075	59.1424	3275	46.5831	2490	52.8689	2825	56.2442	3206	51.8067	2887	63.0255	2947	53.2075	3353	54.6607	3527	46.7095	2927	56.0722	2920	53.8963	3254	58.0005	3523	72.5837	3583	56.423	3099	65.7392	3536	63.5058	3617	0.994903	0.00245594	normal	0.916359	0.0354335	normal	0.58917	-0.123881
GB50039	GB50039	18.1386	1599	17.1951	1752	15.7926	1733	17.9752	1516	17.7078	1617	13.4737	1213	12.654	1183	16.3884	1488	16.4662	1576	17.5884	1313	19.9022	1962	14.2802	1421	14.2733	1434	13.5782	1332	14.0802	1330	16.4169	1469	16.0335	1264	16.3026	1485	15.0067	1390	14.383	1312	0.916729	0.0393355	normal	0.966696	0.0430883	normal	0.562958	0.135494
GB54841	GB54841	7.6074	940	7.047	1160	6.42614	955	8.18326	1331	9.3215	1015	7.76026	1111	8.36362	1212	9.95728	1503	5.68189	1042	10.4864	1256	6.09387	724	7.65757	1391	9.6764	979	11.4146	1162	10.1681	1475	9.78304	1400	10.4897	1511	6.82719	1131	7.20321	836	8.04179	859	0.788116	-0.130989	normal	0.663603	0.242995	normal	0.877225	-0.136496
GB54889	GB54889	0.964972	15	3.17402	53	1.48811	27	3.57248	53	3.3287	50	1.24613	18	1.91495	28	2.20942	34	1.09913	17	2.42598	31	1.91821	32	0.890949	16	2.089	31	1.50699	22	2.57278	41	2.46121	40	0.971938	13	2.14795	32	1.77577	27	1.77172	28	--	--	--	--	--	--	--	--
GB51503	GB51503	11.839	1643	11.7381	1797	12.8172	2081	24.2647	1707	10.8825	1502	9.0815	1193	10.6636	1397	11.946	1698	10.5199	1485	12.5052	1442	14.415	1665	9.85402	1541	21.155	1402	11.3497	1482	13.2563	1473	13.8302	1629	15.7123	1940	10.6063	1428	12.4665	1694	22.6674	1693	0.597657	0.105729	normal	0.610035	0.115317	normal	0.951666	-0.0443836
GB46735	GB46735	38.5097	5951	29.7469	5169	21.1844	3966	22.7838	3512	38.2952	5884	28.3614	4152	35.8883	5248	29.11	4613	26.5101	4238	33.5169	4308	18.612	3140	32.0887	5596	26.7191	4006	34.2509	5084	21.2195	3450	25.8509	4271	38.2462	5268	35.9743	5415	25.1196	3814	33.9495	5342	0.875257	0.0856587	normal	0.59965	0.241686	normal	0.955717	-0.065825
GB50944	GB50944	187.794	14809	119.6	10406	156.437	14899	127.311	9836	140.752	11040	164.137	12247	186.745	13864	123.841	10002	203.265	16091	103.698	6769	216.811	18646	160.014	14221	156.791	11957	146.959	10906	135.677	11224	145.126	12198	120.444	8450	175.066	13388	170.256	13144	154.429	11974	0.571614	-0.193488	normal	0.993009	0.0134514	normal	0.957491	-0.0583469
GB50959	GB50959	9.83148	1719	7.77789	1513	8.64719	1843	7.91937	1370	8.96615	1576	6.70676	1122	7.47009	1246	8.70594	1572	6.78643	1224	9.40123	1381	8.39316	1621	8.21948	1637	8.04538	1373	7.87732	1307	7.96412	1473	7.85307	1482	11.1592	1754	7.27619	1251	8.0181	1390	9.52663	1709	0.943578	0.0196221	normal	0.988887	0.010888	normal	0.980249	-0.0228165
GB44188	GB44188	22.9451	1580	31.7964	2416	16.0927	1377	26.0568	1837	14.6826	1039	6.23555	414	22.3197	1470	25.235	1825	8.28453	606	26.629	1517	8.83262	672	30.6486	2461	29.9921	2073	29.3657	1977	27.8057	2007	24.9582	1890	32.9148	2058	9.98151	669	31.9295	2189	9.54368	677	0.799752	-0.14704	normal	0.769945	-0.276255	normal	0.99253	0.0244456
GB44137	GB44137	0.000365	1	0.003018	1	0.002015	1	0.000114	1	0.000596	1	0.000619	1	0.000783	1	0.000946	1	0.001678	1	0.002075	1	0.007437	1	0.004111	1	0.002303	1	0.004395	1	0.000491	1	0.001735	1	0.000389	1	0.007689	1	0.001536	1	0.005664	1	--	--	--	--	--	--	--	--
GB54435	GB54435	44.0061	3159	41.5526	3283	41.3031	3580	39.815	2809	37.1422	2648	32.0226	2177	37.665	2546	32.5583	2383	44.5304	3235	41.6704	2471	45.031	3500	44.6863	3592	41.8676	2905	46.5903	3128	39.4948	2970	43.5234	3315	47.4591	3027	42.8906	2988	43.962	3078	41.7747	3051	0.371908	-0.145425	normal	0.711176	-0.132372	normal	0.679065	-0.102132
GB51001	GB51001	1.66972	60	1.01876	40	2.09827	81	1.63856	57	1.01591	37	1.31089	45	2.80238	94	1.25475	46	1.31497	44	1.83789	55	2.03393	80	1.8922	68	1.34187	44	1.17179	38	2.10074	72	1.40333	54	1.7205	51	2.67766	93	2.31923	77	1.88928	69	0.816969	-0.135769	normal	0.966696	0.0787008	normal	0.717036	-0.260094
GB46910	GB46910	12.0685	1197	12.0951	1328	10.137	1357	9.74964	1060	10.553	1156	10.3626	966	11.8592	1261	10.236	1182	12.8829	1249	12.768	1164	11.1839	1355	12.9225	1392	13.9239	1240	11.8071	1248	10.3071	1219	10.4456	1222	11.9827	1186	9.83384	907	11.7781	976	9.20397	1054	0.145994	-0.17241	normal	0.93897	0.0392212	normal	0.861444	0.0815214
GB54200	GB54200	4.70479	560	4.29665	442	4.77586	534	4.81208	447	4.21051	379	3.74482	281	6.74421	494	4.67442	456	4.67504	415	5.66571	406	4.02376	420	4.39302	459	5.38202	392	3.95838	345	3.18518	394	4.93694	475	5.72989	393	4.08117	365	4.27072	368	5.67435	488	0.664575	0.126881	normal	0.598007	0.199453	normal	0.94017	0.0645633
GB51444	GB51444	1.65439	113	1.37486	101	1.80933	151	1.74746	109	1.26097	88	1.81977	118	2.65882	170	1.65699	116	1.66404	115	1.29483	71	1.48672	112	2.12775	160	1.49356	95	2.5655	163	2.00104	126	1.83858	130	1.41851	88	2.06643	136	2.58213	173	1.49278	103	0.540698	-0.243165	normal	0.987536	0.0308673	normal	0.806409	-0.195304
GB53474	GB53474	0.902323	25	1.26151	39	1.08301	36	0.583258	16	1.14045	32	0.966246	26	1.26813	33	0.890966	26	0.758197	22	0.944124	22	1.19798	36	0.830181	26	1.25219	34	1.00859	27	0.639265	19	0.619548	19	0.819988	21	0.73529	20	1.19953	33	0.924997	26	--	--	--	--	--	--	--	--
GB47881	GB47881	53.4896	3914	60.9106	4918	53.0757	4691	51.6468	3703	60.889	4432	67.8454	4697	62.2542	4301	53.2558	3991	89.4701	6658	41.8433	2544	64.1881	5122	57.1118	4710	58.4849	4139	55.9997	3856	53.7238	4124	53.7656	4193	45.649	2972	62.1486	4410	56.0258	4014	60.2823	4495	0.648622	-0.105893	normal	0.838158	0.173689	normal	0.999342	0.000249529
GB43194	GB43194	8.98	443	8.44806	455	8.7866	520	8.67581	420	8.68845	428	7.59238	346	8.78808	407	9.78869	489	8.17554	408	12.6263	511	10.4628	569	9.70161	531	9.08751	424	9.13958	423	7.85062	407	10.3214	532	13.0966	552	7.90618	376	9.2538	441	10.0025	499	0.594918	-0.135778	normal	0.947599	0.0631157	normal	0.603703	-0.170111
GB43076	GB43076	3.10225	354	1.49511	198	2.71135	383	1.37527	169	3.87965	465	2.5725	276	1.88829	182	2.50984	302	2.16207	271	2.48356	246	2.15656	293	1.4568	208	2.98508	365	2.96563	315	1.76564	224	1.99331	278	2.8736	285	3.31268	363	1.82917	224	2.03816	268	0.969487	0.0287907	normal	0.985312	0.0339893	normal	0.99253	0.0189874
GB41085	GB41085	3.04576	294	1.86552	204	1.58542	188	1.65818	161	1.87653	185	0.59969	52	1.89237	174	1.89671	192	1.58816	133	2.12725	146	1.74104	160	2.42689	267	1.66303	160	2.48199	232	1.05882	111	1.58433	168	2.6169	218	1.55017	149	2.02931	177	1.83075	170	0.956466	0.0389657	normal	0.903126	-0.159904	normal	0.926788	0.0950273
GB45983	GB45983	5.60048	357	3.38548	228	8.08567	600	4.56113	279	1.87563	129	4.56964	286	9.39326	549	10.2172	636	1.92473	129	3.60428	196	3.9689	276	3.89979	275	5.38869	330	3.81912	227	2.50168	167	6.14023	396	1.97046	119	3.01602	190	5.5099	343	3.38782	220	0.863659	0.110005	normal	0.558621	0.385943	normal	0.946094	0.0932536
GB55248	GB55248	1.16464	112	0.754328	72	0.751755	64	1.47175	112	1.11601	87	0.377695	31	0.675564	52	0.585233	54	0.348939	33	1.07858	78	1.10886	109	0.281645	29	0.534433	40	0.534443	44	1.59107	128	0.541666	50	1.34904	100	0.659046	53	0.898504	76	1.80127	149	0.851167	0.11574	normal	0.923087	-0.150532	normal	0.995609	-0.0134315
GB49666	GB49666	9.53354	778	9.40838	842	5.7454	595	4.93992	424	5.64963	497	7.07287	533	5.50661	444	5.07033	469	5.03884	488	5.79935	415	6.69051	554	5.17278	506	5.56612	464	8.73641	667	5.03419	478	5.96856	543	6.06275	463	4.85541	391	6.16405	515	9.98794	829	0.846295	0.0995103	normal	0.995272	0.0069577	normal	0.962237	0.0617911
GB53934	GB53934	7.81325	1106	6.95992	1159	6.55929	1195	7.11533	1014	8.38934	1198	4.83909	691	6.82314	918	6.80855	901	5.20444	790	9.00708	1048	6.0055	945	7.59776	1240	7.28461	944	6.99799	947	6.476	997	6.27771	946	7.02277	881	4.9193	648	7.48466	1043	6.2886	953	0.781189	0.0671496	normal	0.97811	-0.0287504	normal	0.485262	0.218461
Apis_mellifera_newGene_6699	--	1.02148	80	0.66807	63	0.590142	52	0.570821	50	0.993535	84	1.18562	83	0.702523	55	1.16933	78	0.849329	62	1.07565	81	0.521183	52	1.18502	90	0.49673	41	1.12189	67	0.603537	50	0.942261	85	0.968595	75	1.0633	69	1.43165	109	1.23359	116	0.964448	0.0322976	normal	0.537249	0.346612	normal	0.426536	-0.373988
GB47443	GB47443	10.0558	1614	9.65237	2155	8.39697	1873	10.417	2280	10.4758	2459	6.44122	1742	8.27614	1856	11.9161	2054	7.19226	1920	8.84051	2116	6.83288	2125	9.6101	2116	9.91889	2284	12.0244	2271	7.29732	2096	7.9638	2096	9.56323	2302	7.54045	1804	8.05804	1843	6.58468	1901	0.689104	-0.13937	normal	0.984499	0.0163502	normal	0.980255	-0.0283187
GB42554	GB42554	1.36238	57	0.940805	43	1.50764	76	1.22616	50	0.871784	36	1.00278	40	0.714545	28	1.51762	65	1.09505	47	0.664248	23	1.08851	50	0.863667	41	0.75166	31	1.68986	66	1.18039	52	0.972221	43	0.905873	34	2.59478	104	0.847893	35	0.938997	40	0.987231	0.0122904	normal	0.98543	-0.0407658	normal	0.979105	-0.0430842
GB40655	GB40655	11.4101	569	8.86167	488	8.07896	498	6.75276	327	10.1287	501	8.39502	395	9.62087	450	10.2189	517	7.89234	402	12.4833	511	11.2599	626	10.4793	584	10.424	498	10.6248	500	10.2085	528	8.1594	445	10.8111	488	9.33943	452	10.0867	498	11.1856	569	0.317511	-0.259817	normal	0.907685	-0.0706397	normal	0.854234	-0.12847
GB47497	GB47497	2.1462	164	1.94565	164	0.294613	28	1.96205	147	0.288718	22	0.413473	30	0.15672	12	0.236411	19	0.311916	25	0.301585	20	2.50641	209	1.76851	153	0.276718	21	0.501264	36	0.219628	18	1.56163	128	0.193669	14	0.216018	16	2.6448	198	2.19065	171	0.934752	0.0453519	normal	--	--	--	0.99253	-0.0143202
GB51713	GB51713	6.52001	1270	5.04507	1211	4.78762	1478	5.20451	1088	6.13094	1220	4.80767	1020	7.17742	1294	5.44717	1261	5.76836	1107	9.39868	1507	3.0453	840	6.14844	1335	5.75467	1185	7.07054	1337	5.32694	1141	6.38122	1296	8.80392	1535	5.79754	1078	5.8905	1082	4.31813	1035	0.998279	0.000891808	normal	0.581303	0.239581	normal	0.957718	-0.0443668
GB51546	GB51546	2.54452	208	1.22142	111	2.78924	275	1.79428	144	1.62649	132	0.195575	16	3.18893	246	1.34179	113	1.00316	84	3.41821	232	2.35886	210	1.97019	182	0.804855	64	1.31601	101	2.72472	234	2.74905	239	7.46151	542	0.98479	78	4.03911	323	3.03715	253	0.973118	0.0248689	normal	0.999926	0.000109139	normal	0.51969	-0.347385
GB47165	GB47165	0.908455	50	2.10594	126	2.47545	162	0.559203	30	4.00817	216	8.4993	436	4.34348	223	9.15924	508	6.87476	379	1.13572	52	6.12882	362	2.03639	125	2.88819	152	1.14479	59	1.87217	107	1.63187	95	0.22989	12	3.5486	187	0.645507	35	2.68485	149	0.730729	-0.172573	normal	0.358245	0.48794	normal	0.980249	0.0339389
GB40284	GB40284	27.4853	2468	24.9513	2472	44.2614	4799	18.8737	1660	22.5903	2018	70.5977	5997	77.5592	6574	29.9244	2752	97.7576	8926	11.0743	826	44.0364	4312	33.551	3395	33.9517	2948	42.5684	3597	41.1986	3881	40.6356	3889	29.8729	2386	48.4258	4217	46.4404	4082	47.8971	4382	0.231546	-0.403756	normal	0.660004	0.344377	normal	0.345968	-0.41592
GB55266	GB55266	0.004695	1	0.012643	1	0.000159	1	0.006892	1	0.002592	1	0.003146	1	0.002926	1	0.001885	1	0.003497	1	0.005985	1	0.022171	1	0.006944	1	0.006693	1	0.012229	1	0.022117	1	0.034172	1	0.023999	1	0.006746	1	0.040248	1	0.007888	1	--	--	--	--	--	--	--	--
GB54992	GB54992	24.2732	1643	20.2256	1509	20.5607	1593	23.3698	1637	26.362	1775	10.9731	851	24.2117	1474	19.8725	1284	26.7667	1685	17.2647	980	26.8538	1788	21.6024	1536	11.5763	967	13.2391	1060	22.5804	1488	20.0936	1359	24.0508	1459	25.3869	1376	22.3325	1465	22.6035	1613	0.6808	0.149659	normal	0.971239	0.0557182	normal	0.911048	0.0606321
GB44721	GB44721	27.1664	1477	21.4608	1316	24.4316	1610	24.7121	1311	25.0483	1309	21.4241	1076	20.8513	1045	21.3466	1227	19.3618	1079	28.4161	1241	25.5433	1591	22.3284	1330	21.9096	1114	24.3461	1159	24.6589	1375	25.4489	1455	29.8025	1423	21.3987	1087	27.6321	1495	21.9926	1258	0.993556	0.0038149	normal	0.987536	-0.016465	normal	0.957491	-0.0372399
GB47762	GB47762	0.139146	5	0.638475	21	0.057608	3	0.200029	6	1.473	43	1.18984	33	0.220338	7	0.471375	14	0.196699	6	0.320965	8	0.380427	13	1.01563	34	0.057487	2	0.673963	19	0.576329	18	0.313228	10	0.23384	7	0.596785	17	0.141424	5	0.198242	6	--	--	--	--	--	--	--	--
GB42613	GB42613	10.8579	1507	14.3872	2210	12.4596	2086	9.85403	1340	12.5355	1730	11.2502	1477	9.8278	1287	14.6807	2088	11.144	1578	13.2802	1533	10.9296	1653	14.5139	2272	10.7469	1443	9.45077	1242	9.66329	1408	11.5846	1716	13.3987	1652	14.2849	1924	12.0737	1640	15.6315	2210	0.925106	0.0475759	normal	0.787381	0.166783	normal	0.849202	-0.132972
GB48813	GB48813	3.81452	695	4.29258	724	2.10342	650	4.93859	1237	3.6535	926	2.30505	552	2.46937	591	2.22827	578	2.10648	538	3.59645	752	3.96905	1015	2.90304	837	2.63411	652	3.70787	831	4.85998	893	3.58345	976	2.94967	672	3.29616	629	3.16055	777	3.50451	670	0.925961	-0.0548499	normal	0.38881	-0.267714	normal	0.955032	0.0739821
GB44071	GB44071	53.4497	1934	54.7318	2190	59.4607	2597	49.9648	1773	59.688	2133	45.2654	1536	41.4054	1420	60.7319	2236	53.356	1969	57.3721	1726	55.856	2191	49.4919	2022	53.111	1856	50.1928	1713	47.9134	1811	48.3429	1870	54.6157	1752	54.1009	1907	56.4181	1982	56.1676	2055	0.87364	0.0480322	normal	0.920022	0.0718253	normal	0.956932	0.0385036
GB55875	GB55875	1.10545	288	2.636	480	2.69829	673	2.4106	349	1.22808	315	1.83712	275	1.43241	163	3.06751	570	1.41384	181	2.31772	499	0.901359	249	1.00285	226	1.00611	113	2.20994	325	1.26606	307	1.90607	530	0.663716	155	1.30868	309	0.710209	178	0.829123	161	0.290106	0.411087	normal	0.574967	0.378745	normal	0.707718	0.267445
GB55906	GB55906	9.34658	990	19.9691	2044	17.3277	2074	18.8524	1614	21.8007	1923	19.1913	1529	12.9127	984	18.1149	1771	18.5352	1798	22.5801	1597	12.9392	1074	20.3195	2005	18.3458	1673	20.5788	1793	19.3734	1702	14.5505	1732	13.2695	997	20.5515	1809	10.3505	902	10.2944	967	0.972896	-0.022226	normal	0.964642	0.069688	normal	0.797305	0.208987
GB46431	GB46431	46.2149	10204	44.8062	10864	43.1762	11513	44.8683	9021	55.3107	11312	42.5141	8839	39.3207	8197	37.3093	8436	46.0794	10347	42.513	7798	39.47	9419	44.8263	11154	50.1279	10703	47.9354	9960	43.2445	10016	46.313	10881	49.0515	9065	42.917	9189	34.7426	7510	38.8369	8737	0.839139	-0.0484634	normal	0.964642	-0.039811	normal	0.801796	0.109315
GB42460	GB42460	4.81108	420	3.45484	333	83.7795	8826	1.4501	124	2.96962	258	2.53025	209	9.17887	756	30.6891	2742	17.7004	1571	40.0668	2904	0.400388	39	1.07623	106	5.98749	506	0.796407	66	1.86617	171	1.72548	161	14.5545	1130	1.61486	137	0.371116	32	1.93657	173	0.307553	0.243518	normal	0.036817	0.687203	normal	0.618944	0.165133
GB44438	GB44438	1.98171	93	1.51772	76	1.11282	54	1.57906	82	1.79032	81	0.792115	31	1.67301	66	0.491785	26	1.06732	51	1.49127	59	0.74308	46	1.09336	56	2.13613	88	1.56233	69	1.47467	63	1.59299	78	1.59898	65	1.84533	66	1.72841	75	1.0596	51	0.860397	0.107106	normal	0.883152	-0.186603	normal	0.954896	0.0762236
GB51914	GB51914	0.149257	16	0.187344	22	0.659199	46	0.687564	52	0.51086	35	0.73204	48	0.489198	10	0.508387	55	0.199416	22	0.342716	23	1.1675	88	0.921846	42	0.286384	18	0.15138	16	0.452297	24	0.156816	13	0.399566	20	0.206382	22	0.152551	16	0.212361	23	--	--	--	--	--	--	--	--
GB54864	GB54864	2.52338	316	2.67163	362	1.95601	296	1.63975	201	2.12916	258	1.89367	196	1.91509	226	1.56938	201	2.15063	274	2.55117	233	1.92175	262	1.18187	167	2.03442	246	2.15109	253	2.10961	277	1.73274	227	2.0556	229	2.13178	259	2.34741	257	2.24728	252	0.822339	0.111195	normal	0.956375	0.0776474	normal	0.909266	0.0962339
GB42745	GB42745	18.6341	711	14.7749	649	14.3238	647	16.5314	631	15.0211	563	12.2771	472	16.3099	584	14.0357	572	15.4295	580	14.228	505	15.7134	659	13.4772	613	17.1732	602	16	542	14.0792	561	15.6905	668	19.6568	655	16.1728	567	18.9417	680	16.1518	594	0.97315	0.0111737	normal	0.920022	0.0533955	normal	0.866261	-0.0807467
GB42323	GB42323	0.635996	50	0.955945	99	0.524425	63	1.11386	104	0.475849	51	0.281243	26	0.544112	50	0.533166	53	0.414283	52	0.670983	54	0.284559	38	0.469436	52	0.371437	35	0.966669	91	0.661406	68	0.326696	34	0.776518	63	0.575635	66	0.509078	59	0.901369	87	0.817774	0.137048	normal	0.975375	-0.0661065	normal	0.957491	0.0754288
GB49120	GB49120	5.09635	499	3.08134	333	3.79438	448	4.22958	405	4.03683	393	3.95626	366	3.61332	334	3.74674	376	2.77753	277	4.07547	331	0.215913	24	0.189593	21	3.94783	374	4.19287	386	0.629104	65	0.198981	21	0.680523	60	0.229508	22	0.12197	12	3.75007	374	0.522629	0.246118	normal	0.638901	0.324731	normal	0.338888	0.346364
GB47585	GB47585	0.453614	39	0.52044	49	0.520156	53	0.280393	24	0.783664	66	0.574302	46	0.600031	29	0.536265	47	0.348325	30	0.73089	51	0.117848	11	0.924428	71	0.704897	52	0.674426	40	0.7572	54	0.365344	26	0.864643	65	0.675675	55	0.351078	29	0.376024	32	0.967577	-0.0307438	normal	0.993009	0.016017	normal	0.99253	0.0183803
GB44904	GB44904	22.7176	1976	19.7948	1900	18.6958	1964	21.3042	1815	20.6495	1786	16.7856	1382	18.4685	1517	16.9616	1511	17.5114	1549	20.8293	1505	18.1271	1720	17.4746	1713	18.8183	1583	20.5776	1684	18.8649	1721	22.3799	2075	24.3483	1884	16.4586	1388	20.4036	1737	19.5764	1735	0.612119	0.0695105	normal	0.975375	0.0160004	normal	0.998524	-0.00091282
GB51866	GB51866	9.83641	1078	7.73447	959	7.1391	949	8.38785	906	9.35807	1034	6.12929	643	7.35564	767	6.38284	734	6.29072	697	8.12709	727	8.25636	1023	7.09997	889	8.81972	938	7.15236	754	6.34403	764	7.33541	890	8.25577	838	7.15117	765	7.59536	814	7.6659	854	0.816969	0.0753932	normal	0.849658	-0.0956089	normal	0.567493	0.135859
GB46908	GB46908	14.5182	2485	12.1982	2324	15.5153	3156	13.6001	2232	13.9276	2352	11.5554	1833	12.6714	2083	12.4336	2155	12.3151	2149	16.1905	2277	8.9336	1685	12.5868	2431	14.7866	2481	13.7678	2211	13.5431	2404	13.2489	2418	16.7796	2540	13.9521	2271	13.9334	2285	13.4304	2315	0.899876	0.0535952	normal	0.907204	0.0839975	normal	0.973641	-0.0227845
GB46685	GB46685	0.338919	7	0.186992	5	0.214889	6	0.455242	9	0.309673	7	0.139735	3	0.31951	6	0.252292	6	0.199525	4	0.202498	4	0.099257	3	0.174216	4	0.30182	6	0.196427	4	0.227261	5	0.32385	7	0.400053	7	0.222832	5	0.250528	5	0.155539	4	--	--	--	--	--	--	--	--
GB50242	GB50242	74.1589	9326	79.6431	12222	68.4837	10599	74.7911	9278	77.326	9945	71.8978	8093	149.437	8808	65.5033	9203	176.687	11148	76.197	8183	87.4953	12246	166.33	11523	78.1055	9550	151.704	8934	114.894	9965	149.353	9897	164.356	9131	162.865	9666	90.4119	10523	167.657	11188	0.662847	-0.106737	normal	0.993009	-0.00780895	normal	0.892628	-0.0732119
GB52993	GB52993	9.94055	3286	9.96155	3551	8.72972	3411	11.5208	3519	10.6038	3466	9.20148	2688	9.17163	2684	8.01271	2662	7.80373	2637	10.1331	2640	7.51973	2585	7.94158	2864	8.90944	2669	10.5215	3196	9.27122	3209	9.65309	3289	10.4593	3038	9.69377	2892	8.65835	2747	8.97967	2835	0.527771	0.142777	normal	0.931435	0.0616073	normal	0.624089	0.114702
GB48956	GB48956	53.0476	1227	44.8116	1143	57.2324	1598	45.4814	1030	47.9352	1103	56.9082	1254	9.97019	218	52.3341	1244	64.7962	1528	25.2671	486	66.3981	1674	59.7402	1579	54.5956	1221	58.7254	1278	55.1461	1338	58.1907	1434	57.25	1178	61.7626	1385	63.0308	1430	55.9898	1329	0.140434	-0.286966	normal	0.849055	-0.219182	normal	0.384113	-0.236948
GB40546	GB40546	5.74192	419	5.52467	450	6.29478	569	6.82773	486	5.61751	434	6.2526	451	6.76408	495	4.46252	344	6.69208	521	5.68316	358	5.07757	403	5.85102	502	3.85147	280	6.07966	435	5.62359	436	5.91839	459	4.79494	330	5.87471	432	5.52882	410	6.13047	439	0.81935	0.0931144	normal	0.659895	0.239243	normal	0.924286	0.0727099
GB46444	GB46444	26.8594	1612	35.4922	2349	55.897	4016	33.6346	1969	27.25	1645	53.0882	3015	48.2637	2743	30.7541	1892	50.9996	3111	17.5947	903	62.2761	4070	40.0673	2711	56.8383	3281	44.2079	2499	52.4975	3288	40.4047	2572	23.8857	1285	47.2174	2746	52.8986	3092	49.8145	3031	0.230233	-0.40921	normal	0.892542	-0.169511	normal	0.869598	-0.161045
GB41152	GB41152	99.5579	5991	95.9478	6386	85.1201	6189	92.9678	5499	89.8231	5335	84.1901	4802	87.647	4983	85.5289	5278	94.3073	5786	92.271	4613	96.7359	6327	88.6387	6025	96.023	5588	92.9237	5260	87.7006	5548	101.162	6474	103.584	5542	96.3648	5633	102.088	5991	92.3205	5644	0.709801	-0.0597665	normal	0.980882	0.0157366	normal	0.658298	-0.0959497
GB43960	GB43960	1.65479	146	1.4818	130	1.6335	160	1.03633	65	1.37228	124	0.817481	52	0.900775	66	0.170816	18	1.11645	92	1.11565	90	0.994627	97	1.60772	165	2.04969	130	2.27192	171	1.46921	110	1.49478	145	1.91243	159	1.11568	61	1.52485	137	1.6765	161	0.794918	-0.143701	normal	0.318095	-0.512359	normal	0.924286	-0.113697
GB52033	GB52033	24.4958	2160	21.2309	2054	25.6371	2728	27.5899	2378	23.4833	2057	20.7193	1732	19.5324	1628	21.7143	1955	26.3755	2357	17.7104	1289	22.2677	2137	21.5427	2135	27.8312	2376	26.0095	2152	27.5356	2537	25.8812	2419	22.9911	1799	30.4219	2596	26.0874	2255	24.1156	2164	0.771099	-0.0864744	normal	0.827081	-0.14016	normal	0.910216	-0.0799971
GB44304	GB44304	14.4688	1013	10.8416	696	10.9853	776	12.4334	717	11.1248	645	9.41805	561	12.1489	796	10.6192	631	10.192	711	13.9633	706	13.9752	880	12.9	906	13.5742	764	12.2205	670	12.395	803	11.8812	730	13.6147	714	12.5275	702	11.3923	644	11.7145	741	0.666671	-0.137841	normal	0.962167	-0.0445569	normal	0.991722	0.016902
GB50281	GB50281	19.6245	2267	11.3638	2005	19.8366	2644	16.7013	2347	16.7853	2149	15.0706	1548	19.7718	2033	19.1446	2383	15.4689	1838	17.0642	1930	15.6752	2408	15.4488	2280	15.511	1904	15.4764	1961	16.2532	2132	14.84	2174	23.6502	2580	16.2102	1723	15.2668	2139	15.8222	2340	0.993436	0.0034756	normal	0.93897	0.0508703	normal	0.960001	-0.0391496
GB49493	GB49493	30.4892	292	39.5007	417	35.1825	407	44.5588	418	48.6843	463	57.1169	517	42.7103	386	46.7992	458	41.9436	408	43.2592	344	45.8209	478	45.9545	495	47.5199	440	54.9757	495	46.8163	470	59.4852	606	32.5831	277	41.8064	388	44.1972	414	45.1458	440	0.232816	-0.300111	normal	0.98543	0.024421	normal	0.879116	-0.137265
GB40603	GB40603	3.24238	1079	1.97744	708	1.64852	659	3.33347	1074	3.1204	987	1.90046	592	2.18895	682	1.75045	603	1.41231	483	4.12639	1108	1.7644	649	2.22314	847	2.60722	809	2.82747	890	2.77038	984	2.05334	725	3.90849	1124	2.37371	706	2.56468	767	2.53715	855	0.975053	0.0186591	normal	0.971239	-0.0616205	normal	0.993391	0.0142937
Apis_mellifera_newGene_6430	--	0.756051	32	0.358154	17	0.427916	22	0.101414	5	0.167835	7	0.676637	27	0.448895	18	0.389632	17	0.822824	35	0	0	0.197437	9	0.497129	24	0.325244	14	0.551057	22	0.515124	23	0.594098	27	0.249154	10	0.621362	26	0.140997	6	0.530219	23	--	--	--	--	--	--	--	--
GB40982	GB40982	1.74362	17	1.46645	16	0.785147	9	1.489	14	1.27973	12	1.17884	11	1.0287	10	0.783851	8	0.757899	8	1.44109	12	0.465682	5	1.25621	14	0.967251	9	2.0996	19	1.61321	16	1.50043	15	0.000931	1	0.882399	8	0.942645	9	1.0901	11	--	--	--	--	--	--	--	--
GB54005	GB54005	0.938037	54	1.24041	81	0.408227	43	0.624153	35	0.323744	28	0.673588	56	0.71647	58	0.492682	39	0.652576	57	0.387066	26	0.33451	31	0.730545	36	0.518861	40	0.966862	58	0.289398	26	0.365733	34	0.273159	18	0.768491	57	0.436555	38	0.396719	30	--	--	--	0.704538	0.30843	normal	--	--
GB43213	GB43213	6.41788	1652	4.70244	1381	6.57308	2217	6.2421	1596	8.54899	1865	5.43573	1003	5.26489	1194	4.19939	903	6.33313	877	7.1815	1423	3.68198	660	5.81865	1620	5.95661	1365	4.82829	1015	5.92551	1632	6.10406	1519	6.98981	1511	8.87754	1866	6.46548	1456	11.2613	2477	0.500537	0.271715	normal	0.993009	-0.0173108	normal	0.909266	-0.103395
GB40807	GB40807	27.6301	2705	24.7191	2670	27.8602	3294	25.1713	2414	25.3753	2471	20.7589	1923	26.0524	2408	25.3241	2539	24.2826	2418	25.015	2034	25.1349	2683	22.7561	2511	24.6481	2334	27.695	2551	25.4912	2618	23.9337	2497	26.9759	2349	28.3193	2689	25.6327	2457	29.793	2972	0.988295	-0.00458889	normal	0.976877	0.0200001	normal	0.952268	-0.0432843
GB55985	GB55985	16.5924	2400	15.4222	2472	12.9755	2181	16.7344	2333	15.1131	2097	9.94488	1521	12.3052	1682	14.511	2343	12.7754	1818	17.0518	2121	8.98267	1632	12.5632	2118	14.5042	1680	18.0247	2508	12.6556	2124	12.7619	1839	15.2529	2109	14.9716	2138	13.808	2174	12.5203	1960	0.82737	0.0841138	normal	0.934409	0.0851622	normal	0.924707	0.0590582
GB44944	GB44944	9.36588	1029	6.5875	771	5.96995	796	7.04093	766	7.8427	850	7.11458	738	5.6841	593	6.82491	761	6.85285	752	7.0095	652	6.74051	805	7.84214	972	6.92006	736	7.39925	762	6.27619	731	7.37767	861	10.9881	1077	6.34089	669	7.19546	767	7.16568	792	0.972896	-0.0146495	normal	0.999926	-0.000343305	normal	0.936318	-0.0717293
GB46084	GB46084	0.042768	4	0.067859	7	0.085508	10	0.156523	15	0.02009	2	0.04558	5	0.123623	11	0.038392	4	0.039369	4	0.390558	31	0	0	0.02666	3	0.054198	5	0.033836	3	0	0	0.025995	3	0.21156	18	0.065151	6	0.042585	4	0.073859	8	--	--	--	--	--	--	--	--
GB55982	GB55982	3.36357	203	10.1052	531	4.56673	331	2.25446	101	8.45253	403	3.64676	195	9.02751	411	8.05096	393	9.80867	471	8.24922	329	10.7582	561	13.8155	746	9.08093	421	9.01506	414	11.3347	560	7.9212	408	10.2905	438	12.539	577	10.7267	504	8.86563	429	0.219097	-0.463945	normal	0.482469	-0.327064	normal	0.514363	-0.354771
GB43279	GB43279	59.2355	8464	53.0311	8131	55.0703	9471	59.5464	8331	57.2407	7980	47.9925	6521	57.0964	7748	38.9985	5624	62.5857	8863	48.5339	5789	55.203	8562	59.4382	9435	56.8143	7620	56.518	7468	52.569	7903	62.355	9500	52.9752	6717	56.2422	7777	56.1042	7734	52.8978	7667	0.80284	-0.0420744	normal	0.965521	-0.0472304	normal	0.998524	0.00179522
GB43151	GB43151	16.1702	1045	13.4414	890	15.1509	1189	16.2804	1011	14.4055	920	14.4793	893	17.8317	1071	12.0874	763	15.2579	1010	14.5978	784	20.376	1335	13.8992	982	10.8797	669	16.032	961	15.1331	1031	15.2801	1053	19.1956	1114	13.7577	854	15.1608	940	13.5334	884	0.905233	-0.0577157	normal	0.968689	0.0536888	normal	0.957718	-0.0393454
GB47258	GB47258	7.91735	1902	9.4316	2607	8.72163	2470	10.5831	2521	11.4305	2674	7.60047	1860	7.04171	1624	7.8876	1880	7.26271	1800	7.19415	1534	7.29289	1858	8.31697	2364	9.81047	2214	11.5192	2626	10.9286	2729	9.32825	2547	8.28037	1736	11.4927	2666	7.3765	1677	7.62652	1874	0.927728	-0.0418486	normal	0.501307	-0.22918	normal	0.926824	0.0893118
GB41855	GB41855	2.72942	576	2.49738	581	2.68219	656	2.6936	485	2.94942	618	2.8331	570	2.27449	448	2.40907	527	2.89624	579	1.77068	305	2.14373	476	2.50052	601	1.8997	388	2.82974	557	2.53585	560	2.88018	653	2.2369	418	3.72458	770	1.81364	363	2.09852	441	0.839523	0.0737261	normal	0.942617	0.0917372	normal	0.99253	0.0210216
GB42138	GB42138	35.5325	8073	22.7469	5758	28.1992	7805	26.0319	5900	27.077	6240	18.6777	4092	20.1236	4272	24.4154	5797	17.9795	4154	22.8029	4368	17.895	4489	20.9479	5462	22.3478	4999	27.9634	5999	25.8435	6274	24.0598	5926	35.3624	7241	19.1903	4165	32.9084	7378	29.329	6401	0.511025	0.187257	normal	0.933289	-0.0741748	normal	0.993771	0.0119105
GB51487	GB51487	3.872	371	3.99041	463	5.25643	683	6.46707	722	5.96472	671	7.9561	820	5.98691	508	7.13915	772	7.04468	763	7.29051	638	5.12171	597	4.95902	638	5.97369	642	8.87471	853	4.72013	554	5.26936	596	7.69373	756	10.7742	1062	5.20136	556	5.57897	594	0.655123	-0.199888	normal	0.667546	0.239656	normal	0.689691	-0.263239
GB48589	GB48589	10.3173	2866	9.7715	2996	8.50356	2564	8.94686	2490	10.0541	2839	6.33715	1581	6.69225	1660	17.1175	4692	6.02074	1634	20.3275	4290	5.84603	1664	5.91505	1808	6.9713	1867	8.55097	2094	6.78008	1908	6.51726	1945	14.4847	3594	6.04335	1599	5.77666	1587	6.95804	1769	0.00399929	0.426696	normal	0.270135	0.505137	normal	0.763432	0.212696
GB44097	GB44097	20.2038	1018	18.2936	1018	20.1844	1227	18.9767	936	19.4228	973	13.8614	660	16.7453	797	18.5064	955	15.2639	782	20.6617	864	16.4273	902	14.7856	842	19.3322	943	18.5653	880	15.9464	842	14.7265	792	21.7495	974	16.0968	786	17.6359	871	17.771	913	0.547908	0.12321	normal	0.931267	0.0601443	normal	0.635375	0.138223
GB54812	GB54812	12.0182	1560	11.1474	1597	11.4734	1799	11.073	1408	11.9411	1542	8.72509	1072	9.06291	1111	11.0257	1466	8.94778	1181	12.6287	1362	8.35928	1184	10.1835	1490	10.0018	1256	9.91408	1211	9.67703	1318	10.5009	1453	13.1723	1521	10.4138	1311	11.4711	1458	11.0046	1456	0.13016	0.190411	normal	0.732648	0.122349	normal	0.946439	0.0284593
GB47542	GB47542	159.415	7102	172.536	8480	147.43	7932	151.633	6618	170.54	7557	164.242	6923	141.908	5969	142.579	6505	202.709	9184	139.808	5174	172.445	8378	155.881	7826	154.658	6663	156.9	6578	163.732	7652	148.167	7035	149.543	5927	179.222	7743	159.04	6936	161.163	7316	0.759433	-0.0663373	normal	0.964642	0.052775	normal	0.999104	0.00031232
GB42037	GB42037	4.75518	625	2.52797	366	2.51125	396	3.4523	438	3.6827	471	2.30442	275	2.6896	342	3.04762	393	2.22994	300	4.11842	435	2.74258	395	2.88144	428	3.08771	407	3.65428	449	3.39034	446	3.94444	548	4.95321	577	2.95076	365	3.98161	503	2.87304	384	0.975038	0.0166445	normal	0.908075	-0.0908104	normal	0.908519	-0.112265
GB50425	GB50425	0.354923	97	1.5278	204	0.754853	178	0.742619	75	0.65485	109	2.20658	458	0.281379	61	0.659281	234	1.73825	196	1.77283	246	0.189828	29	0.284793	31	0.178023	52	0.613942	45	0.143308	53	0.175241	26	0.273706	69	0.380102	63	0.15153	43	0.187208	43	0.00215586	0.839353	normal	1.13363e-05	1.31368	up	0.0511114	0.645944
GB53239	GB53239	9.24582	1497	7.36696	1294	9.46334	1598	8.44993	1256	7.36909	1230	6.80549	1051	7.16996	1183	8.29946	1206	8.24721	1260	10.5984	1214	8.50692	1337	7.11771	1339	9.72886	1335	8.30096	1258	7.6246	1339	9.03125	1537	10.648	1454	8.20659	1230	9.82309	1558	8.74841	1432	0.877507	-0.0391231	normal	0.956411	0.0281711	normal	0.477317	-0.165298
GB44757	GB44757	33.3823	5806	26.5704	5099	28.4881	5984	30.5818	5211	29.267	5063	22.5833	3717	27.6261	4536	26.6921	4754	28.3013	5006	30.7142	4438	26.5379	5034	29.7687	5835	27.982	4707	27.9227	4570	26.4439	4825	29.616	5490	36.1074	5587	27.4153	4624	31.0155	5281	28.1203	4983	0.893463	0.0291103	normal	0.944198	0.0354133	normal	0.929722	-0.0373702
GB52948	GB52948	7.97873	1807	6.20121	1549	5.24529	1435	6.8169	1512	5.9234	1334	4.50377	965	8.40474	1797	6.19782	1437	4.61461	1063	8.02898	1510	6.45506	1594	6.31836	1612	6.98103	1529	8.11387	1729	6.60597	1569	8.39374	2026	12.3227	2482	5.76495	1266	7.74326	1717	6.14814	1419	0.503764	-0.155434	normal	0.965051	-0.0552566	normal	0.584464	-0.255496
GB46523	GB46523	23.5568	3361	27.8887	4375	20.8756	3332	20.8037	2829	27.9533	3901	16.7475	2289	17.5192	2282	17.7332	2461	18.9693	2585	21.8518	2552	19.6725	2911	18.9757	3016	18.7236	2469	19.6483	2527	26.1166	3717	18.7931	2811	22.3967	2739	16.5607	2130	27.0298	3735	27.0051	3648	0.602191	0.167745	normal	0.923147	-0.0683407	normal	0.896548	0.112955
GB52113	GB52113	0.071935	1	0.241824	4	0.081984	2	0.094107	2	0.080772	1	0.096936	2	0.107921	2	0.128281	2	0.170101	3	0.137821	2	0.002039	1	0.093976	2	0.108828	2	0.277257	4	0.160109	3	0.289122	4	0.179474	2	0.106378	2	0.15771	2	0.178773	3	--	--	--	--	--	--	--	--
GB48222	GB48222	15.906	928	9.51068	659	10.6682	901	11.8932	812	11.526	789	7.8496	520	9.92201	654	11.3384	811	7.54636	535	13.0507	716	8.99257	689	11.1264	881	10.9962	740	11.574	762	8.89712	646	10.7615	803	13.6831	850	8.59597	582	11.9528	804	10.5963	754	0.922333	0.0399459	normal	0.992625	-0.0131212	normal	0.995609	0.00695375
GB54956	GB54956	36.6842	2297	32.4046	2223	33.8757	2540	31.4533	1914	29.8463	1841	28.7913	1691	30.1603	1768	27.6339	1757	32.647	2061	36.3845	1876	40.6092	2670	37.9013	2651	29.8858	1794	29.5745	1728	29.3379	2015	27.2134	1801	37.176	2055	31.4968	1896	34.0862	2066	32.3125	2046	0.809971	-0.0854791	normal	0.966696	-0.0428332	normal	0.976582	0.0213082
Apis_mellifera_newGene_2871	--	6.01091	188	3.58565	105	2.49093	86	9.1418	236	3.27897	115	4.5492	141	5.12014	141	4.82103	111	5.0266	158	3.35527	90	5.49823	181	3.15237	118	4.71374	143	3.18768	106	2.95285	100	4.52418	155	5.45845	132	6.18778	160	4.95071	144	5.30665	171	0.936492	0.0547155	normal	0.898227	0.142431	normal	0.954089	-0.0840573
GB49404	GB49404	8.08988	827	6.33186	803	5.54784	683	7.05543	703	6.41537	645	5.65224	553	5.38508	524	5.85918	665	7.28364	793	7.58202	627	5.76693	698	5.79498	640	6.89378	713	7.54391	682	6.91487	740	6.28861	720	7.52311	689	6.30454	663	6.42641	630	6.08071	650	0.964448	-0.0180936	normal	0.964642	0.0450012	normal	0.976582	0.0230978
GB41840	GB41840	9.80454	1676	10.8689	1615	9.46414	1954	8.86837	1485	10.0043	1345	8.17487	1040	7.89958	1127	10.1397	1407	8.24549	1349	11.1723	1294	9.15561	1343	9.51249	1499	8.94653	1479	9.26892	1491	9.46984	1449	9.17485	1627	13.0106	1979	9.52745	1580	10.2029	1708	10.9246	1531	0.870657	0.0492712	normal	0.960808	-0.0391015	normal	0.643527	-0.157278
GB49351	GB49351	7.84862	428	7.1475	425	7.48864	495	8.02528	433	7.87238	424	8.06405	405	7.92623	421	8.34846	458	10.3914	591	9.37018	427	8.78611	500	8.65486	538	9.26728	473	8.60096	465	8.26848	472	7.97706	490	10.4428	510	9.24558	491	8.19657	441	9.25139	512	0.0569201	-0.234852	normal	0.861211	0.0945771	normal	0.154073	-0.240806
GB49576	GB49576	1.39361	193	1.64063	230	3.52572	543	1.69445	213	2.90742	313	2.30877	281	1.23829	162	1.54032	219	2.11558	298	1.45034	167	2.66516	368	1.97318	308	1.39254	173	3.2726	392	3.45795	461	1.64797	243	1.861	230	2.38206	303	1.70816	232	2.31354	327	0.747225	-0.174695	normal	0.704116	-0.285957	normal	0.99253	0.0215695
GB40798	GB40798	11.0965	591	8.79657	697	7.20237	504	8.83762	559	8.7885	605	9.3006	469	5.59988	330	6.64043	515	8.21861	451	7.54584	490	10.502	598	13.6436	968	8.63501	640	4.01498	255	10.6586	617	8.54871	699	10.7579	656	9.20602	643	10.7846	665	12.7803	793	0.889354	-0.0879055	normal	0.873529	-0.176618	normal	0.261571	-0.292703
GB49525	GB49525	19.2536	3823	15.1241	2276	55.9592	11026	43.9138	6602	52.2171	8494	34.6842	5493	30.7977	5228	33.4641	5295	45.9277	6776	39.1946	5688	29.9432	6571	16.1017	2811	48.6878	8340	50.2534	8780	21.0942	4446	42.5842	8521	49.7006	7209	48.5901	8631	49.5101	8364	36.918	6454	0.968161	-0.0306983	normal	0.987536	0.0347033	normal	0.810345	-0.211284
GB53648	GB53648	9.77399	484	7.73025	413	8.80623	500	11.8249	526	9.68009	462	7.46045	326	12.1337	555	8.5789	377	8.78775	436	10.3747	422	10.9047	578	11.4323	605	10.6687	460	10.0881	476	10.6946	503	10.1302	517	11.2047	484	8.91328	425	10.0739	495	8.89731	442	0.348618	-0.20601	normal	0.891026	-0.105918	normal	0.89397	-0.0795222
GB49453	GB49453	6.3412	269	5.12167	240	5.65002	289	6.25849	261	8.0169	337	5.24432	210	5.57312	224	5.86449	256	5.93722	255	4.66003	165	5.49595	253	6.29536	301	4.70578	194	6.24592	249	5.71946	255	4.77631	217	6.28802	237	5.74527	235	6.55802	273	5.07807	219	0.892724	0.0612099	normal	0.991257	0.0167615	normal	0.865947	0.118108
GB51541	GB51541	9.38363	900	10.1451	1073	8.48882	983	7.97096	749	8.02055	765	6.58965	598	6.62904	600	7.04052	691	6.52772	637	6.33635	505	7.61649	796	6.37676	689	6.85394	636	7.1552	646	7.58508	763	7.9478	812	8.40854	717	5.86125	545	7.91931	743	8.94061	873	0.30053	0.224268	normal	0.976877	-0.0270518	normal	0.776446	0.15127
GB53703	GB53703	122.587	5880	95.2307	5040	104.395	6047	89.1966	4191	100.167	4779	146.594	6653	149.118	6752	99.3422	4880	185.715	9059	71.1787	2836	174.934	9150	113.345	6127	104.778	4860	114.329	5161	103.816	5224	130.388	6665	88.1432	3761	146.932	6834	128.417	6030	126.302	6173	0.364701	-0.27479	normal	0.920022	0.135779	normal	0.587744	-0.243401
GB47305	GB47305	28.1632	2723	30.9765	3307	24.1464	2842	31.5856	3031	33.6804	3276	25.6788	2404	23.1139	2137	17.6988	1756	20.8234	2046	29.4243	2357	30.6509	3210	29.4634	3242	28.3873	2698	26.3024	2453	28.7485	2896	25.7843	2706	34.8914	2978	24.5868	2351	19.1689	1816	24.2194	2417	0.961133	-0.0180881	normal	0.514454	-0.215376	normal	0.697656	0.182781
GB45729	GB45729	1.15728	55	2.78103	144	4.59735	260	1.55604	72	6.09805	284	3.56553	158	3.63494	161	3.16861	152	2.13278	102	4.09905	159	2.35636	120	3.99218	211	2.28525	104	4.28872	189	5.11961	251	5.42987	271	6.90099	287	4.49191	204	2.62472	122	2.05407	98	0.900478	-0.0838284	normal	0.984499	-0.0409126	normal	0.898115	-0.138545
GB51303	GB51303	9.48729	1062	11.987	1325	11.9363	1650	18.9698	1968	12.828	1458	6.71728	733	8.49015	900	7.44829	828	9.37597	1088	6.17412	561	14.8815	1739	14.3479	1640	14.2354	1417	14.1304	1363	14.2417	1569	13.1881	1508	14.4974	1302	13.1531	1541	21.2391	2254	18.7796	2094	0.793149	-0.11285	normal	0.000668693	-0.649264	normal	0.701666	-0.236674
GB55820	GB55820	0.876003	167	0.693556	160	0.240377	74	1.87488	204	0.779225	181	0.600803	111	0.559012	120	0.376905	93	0.268966	68	0.484916	106	0.80641	132	0.456032	123	0.830394	127	0.640718	145	0.612076	131	0.39849	99	1.30529	238	0.555974	140	0.368174	59	0.390602	86	0.84773	0.11378	normal	0.83535	-0.171754	normal	0.928661	0.108228
GB53171	GB53171	36.6741	2245	28.0855	1897	32.6336	2413	26.3941	1583	25.0853	1514	20.9601	1201	23.2771	1342	31.5505	1978	25.2403	1557	33.2731	1671	32.062	2140	29.0547	1998	30.7359	1816	32.1274	1851	28.7035	1843	30.1939	1970	36.255	2043	32.8179	1940	34.5175	2039	49.3003	1888	0.779742	-0.091401	normal	0.778688	-0.125201	normal	0.790486	-0.132248
Apis_mellifera_newGene_118	--	0.179766	10	0.202086	12	0.234244	16	0.067133	4	0.226213	12	0.119143	7	0.270863	14	0.165176	10	0.009536	1	0.199543	9	0.232606	14	0.216441	13	0	0	0.297132	15	0.134216	8	0.283636	17	0.433685	21	0.077929	5	0.106403	6	0.129207	8	--	--	--	--	--	--	--	--
GB48667	GB48667	34.1369	3534	22.7643	2647	21.7536	2660	43.9442	4579	24.8496	2660	14.6065	1361	55.1542	5523	28.5051	3094	25.3445	2768	38.6791	3399	26.0274	2783	35.7027	4012	27.2378	2765	25.0621	2361	22.8545	2432	31.0376	3472	37.607	3667	14.8943	1375	24.6933	2439	23.7163	2401	0.900478	0.0706184	normal	0.752465	0.258123	normal	0.909659	0.12243
GB44284	GB44284	0.266671	8	0.242428	7	0.225729	7	0.620599	15	0.331689	8	1.03997	24	0.228142	6	0.521966	13	0.759854	20	1.37317	28	0.012131	1	0.598396	17	1.35283	32	1.07319	26	0.221694	6	1.40964	37	1.29448	29	0.220204	6	0.259936	7	0.001037	1	--	--	--	--	--	--	--	--
GB53867	GB53867	0.390255	71	0.30428	61	0.241843	53	0.456011	81	0.510231	92	0.555782	95	0.475801	81	0.463657	86	0.166406	31	0.794298	119	0.487741	96	0.383811	78	0.37279	65	0.533908	91	0.761621	144	0.592951	114	0.552792	89	0.443101	78	0.386464	68	0.438629	81	0.471599	-0.307344	normal	0.999926	0.00153016	normal	0.725004	-0.241759
Apis_mellifera_newGene_2689	--	0.247235	14	0.573916	35	0.634002	42	0.561345	31	0.543096	30	0.147017	8	0.367011	19	0.453335	26	0.33016	19	0.632374	29	0.435101	26	0.164167	11	0.549043	29	0.387054	20	0.602892	35	0.068522	4	0.802754	39	0.154417	9	0.234444	13	0.442384	25	--	--	--	--	--	--	--	--
GB44557	GB44557	10.1305	1875	7.79854	1592	9.18779	1987	7.8221	1341	8.16991	1352	8.67873	1069	8.54495	1426	10.4997	1420	7.46845	1390	13.4569	1975	7.35707	1400	11.1551	2260	9.23874	1369	12.2019	1412	8.7229	1634	9.46362	1805	9.464	1544	8.61888	1468	7.71403	1350	7.13366	1327	0.876659	-0.0687755	normal	0.976942	0.0404061	normal	0.993031	0.0102583
GB53298	GB53298	6.53138	697	5.95186	691	7.56759	968	5.05989	521	5.31605	556	5.34958	485	6.42796	629	7.01454	763	4.71757	507	8.85571	728	5.23571	586	4.77097	576	5.9387	606	5.03463	500	4.98688	558	5.2361	587	6.2784	589	5.07034	516	5.80823	604	5.63624	565	0.661243	0.151612	normal	0.277501	0.297604	normal	0.85072	0.127581
GB41412	GB41412	6.139	247	7.1793	279	9.06455	286	7.34395	215	11.0805	298	5.42548	183	6.31692	209	10.6136	270	7.25687	240	7.52557	171	8.75577	314	7.61665	269	9.67399	246	8.87693	218	6.44851	214	9.58844	238	6.95887	182	10.6999	246	12.2181	314	8.31088	278	0.971653	-0.0183297	normal	0.975375	-0.0407977	normal	0.985468	-0.0269989
GB55913	GB55913	5.55204	965	4.68471	847	4.56713	958	4.47264	761	4.89262	745	3.51875	579	3.57375	586	3.90283	695	3.2391	573	5.02667	726	3.73586	708	3.91404	766	4.60063	730	4.16692	681	3.48383	635	4.6885	868	4.93091	762	4.28494	722	4.33631	738	4.44592	787	0.364701	0.173098	normal	0.971239	0.0325142	normal	0.957491	0.0338957
GB41894	GB41894	13.7573	5606	13.4104	6205	10.525	5076	16.3901	6496	15.1023	6385	11.3919	4651	17.2808	7005	12.7784	5116	12.5091	5314	14.0922	4381	12.4647	5388	10.7489	4847	15.2057	5785	15.4026	5305	14.3483	6061	13.0455	5693	14.1418	5015	14.9125	6011	13.1255	5528	13.1767	5270	0.954249	0.0265645	normal	0.849658	0.124608	normal	0.99253	0.0132576
GB48825	GB48825	20.2882	6211	14.1429	4696	11.9766	4798	17.2595	5132	14.8083	4636	10.306	2811	14.8716	4400	14.3826	4235	10.0117	3234	17.6704	4546	11.5316	3644	13.1362	4902	13.6787	4286	16.8787	4616	13.397	4267	17.2294	4982	19.7349	5376	9.31679	3330	15.7874	4659	15.5442	4755	0.677326	0.124959	normal	0.994684	0.00761111	normal	0.969175	0.0390959
GB51739	GB51739	13.5559	725	9.87988	583	10.3808	670	9.76948	512	8.54741	455	7.2988	370	8.57371	433	9.14181	501	7.96195	433	12.3823	550	11.0618	646	9.22898	556	9.2278	477	7.53237	380	10.1146	567	9.32801	533	14.0648	669	8.44211	438	11.8916	622	8.42847	460	0.899503	0.0619422	normal	0.997004	-0.00469223	normal	0.9978	0.00495321
GB51579	GB51579	12.009	164	12.8391	192	19.1631	295	16.3799	199	15.996	217	19.8398	235	21.4796	243	14.0423	179	15.9386	222	12.747	144	25.8648	339	21.2034	325	15.6501	207	17.7138	227	14.9819	215	18.2276	264	12.6019	134	16.6879	221	23.6689	278	16.9204	217	0.365651	-0.30628	normal	0.907204	-0.125821	normal	0.908519	-0.123026
GB40207	GB40207	11.1781	757	9.37623	701	9.09641	744	7.00107	465	9.78993	660	7.69866	494	9.95647	637	8.52981	592	9.62625	663	9.71967	547	10.3382	764	9.84896	752	10.1698	666	10.5525	673	9.80282	697	10.1354	732	10.4079	627	11.1871	735	11.6048	711	10.7028	739	0.491139	-0.175389	normal	0.810738	-0.0844994	normal	0.668956	-0.179715
GB48006	GB48006	8.78986	1391	4.58923	910	3.88249	1146	2.83351	596	3.84438	698	1.36503	261	2.4945	353	6.83098	1194	1.6766	291	19.1747	2342	1.97847	355	1.03871	271	1.65863	353	1.05539	270	1.73833	313	2.23387	384	6.21217	869	1.86038	340	2.65731	402	1.5992	344	4.30944e-08	1.11365	up	0.0745667	0.715852	normal	0.18858	0.524386
GB54728	GB54728	1.62005	278	1.90717	359	1.40882	279	1.80713	311	1.58339	254	1.57289	225	1.84157	260	1.16322	216	1.57451	230	1.84123	266	1.68033	284	1.55845	286	1.73001	272	1.80099	265	1.77224	310	1.72266	289	1.80044	277	1.93898	289	1.57709	238	1.56466	288	0.958085	-0.0250172	normal	0.962557	-0.0471404	normal	0.998524	-0.00114989
GB40657	GB40657	22.9616	3530	23.8688	3987	20.8222	3812	22.3596	3459	24.418	3850	22.9907	3149	21.1568	2955	21.1268	3377	22.636	3262	21.5034	2837	20.1277	3038	13.9709	2635	22.0818	3144	22.1241	3087	19.4667	3168	24.6146	3640	23.4873	3199	21.9	3127	20.6652	2858	17.9341	2870	0.300871	0.195686	normal	0.296844	0.22357	normal	0.56854	0.138822
GB55329	GB55329	4.16644	25	5.80237	38	3.32586	24	5.98017	35	5.83855	35	3.05364	17	3.08213	18	4.0929	25	3.80442	23	4.19376	21	5.07846	33	5.43593	36	7.84451	45	7.48419	42	5.41148	34	2.9673	19	3.0101	16	3.21633	19	2.50404	15	3.99256	24	--	--	--	--	--	--	--	--
GB48633	GB48633	0.13919	1	0.112657	1	0.090333	1	0.102682	1	0.123337	1	0.124799	1	0.142667	1	0.128515	1	0.104363	1	0.130526	1	0.129191	1	0.105429	1	0.143539	1	0.126739	1	0.12719	1	0.104814	1	0.117237	1	0.13266	1	0.133055	1	0.107164	1	--	--	--	--	--	--	--	--
GB46406	GB46406	0.79734	62	0.825335	69	0.434339	51	0.765895	56	1.14425	89	0.314523	30	0.490458	47	0.700098	41	0.378182	38	0.574176	41	1.2523	87	0.656563	56	0.637717	50	0.569446	62	0.624536	66	0.962653	101	0.744743	67	0.444834	47	1.15177	92	1.22367	123	0.954386	-0.0403984	normal	0.340916	-0.407955	normal	0.658298	-0.284858
GB55757	GB55757	5.07183	1421	3.66488	1222	3.82092	1219	3.27442	1003	3.75099	1073	2.69719	691	2.34359	681	2.4324	730	1.41698	438	3.84896	763	2.65965	774	2.58443	847	3.64325	971	2.4387	620	2.70922	827	3.82471	1108	3.74162	1000	2.39234	728	2.57262	666	2.87397	731	0.0445893	0.406313	normal	0.953234	-0.0808604	normal	0.323097	0.327161
GB50356	GB50356	727.305	21909	720.755	23954	860.339	31299	682.792	20150	756.45	22775	998.19	28451	681.388	19379	804.934	24947	859.61	26335	619.74	15568	990.417	32537	759.634	25788	754.464	21979	740.478	20991	855.853	27045	674.139	21644	605.125	16216	879.256	25686	775.828	22879	879.317	26989	0.52815	-0.172828	normal	0.98259	0.0348219	normal	0.98336	-0.0277504
GB52729	GB52729	87.6199	8162	68.3178	7021	83.4066	9383	81.61	7447	72.0703	6677	66.0469	5821	81.065	7129	61.4769	5865	88.6031	8394	53.0229	4103	99.9217	10151	96.761	10158	109.726	9884	103.752	9095	101.814	9949	98.9263	9821	105.84	8770	98.538	8901	102.296	9328	104.52	9920	4.17023e-05	-0.425755	normal	0.121042	-0.413071	normal	0.00302664	-0.360554
GB55967	GB55967	18.3497	4960	12.8545	3970	15.8345	5196	18.4088	4922	17.295	4922	14.5101	3847	13.9436	3643	15.3939	4194	13.9389	4055	16.8298	3898	14.5129	4478	13.6436	4116	16.5998	3686	17.5312	4439	15.7254	4561	17.2614	5066	16.9955	4281	16.0199	4232	14.2629	3937	18.567	5237	0.802187	0.0736764	normal	0.862796	0.0725333	normal	0.980249	-0.022777
GB45545	GB45545	51.6759	1604	44.5036	1524	44.7855	1679	45.045	1370	55.2801	1707	48.1383	1414	48.4846	1421	39.9245	1269	58.1038	1834	41.8628	1080	57.9314	1961	50.6166	1771	51.1699	1536	56.3269	1645	51.883	1690	50.1098	1658	55.5988	1535	59.4784	1790	61.3093	1863	50.658	1602	0.138275	-0.20936	normal	0.907204	-0.0915916	normal	0.43376	-0.193568
GB55717	GB55717	165.391	4910	183.779	5965	244.519	8701	203.119	5889	175.713	5157	88.5417	2468	155.322	4327	175.88	5312	122.555	3667	151.046	3718	220.708	7074	243.753	8082	303.309	8636	171.018	4762	173.818	5376	201.794	6334	241.999	6367	166.574	4761	203.187	5873	245.903	7375	0.618554	-0.198153	normal	0.087035	-0.519271	normal	0.908519	-0.0955671
GB47896	GB47896	2.45809	37	5.21856	92	5.43499	94	4.41851	69	5.72255	91	5.77373	87	5.02524	76	1.77751	26	9.10524	135	2.12357	29	2.72599	47	4.50181	73	7.00782	108	8.25977	112	5.29253	80	6.03315	103	1.13204	17	8.3449	130	3.1077	49	4.43706	67	0.822626	-0.131879	normal	0.987536	-0.0327973	normal	0.99253	-0.0172977
GB42024	GB42024	16.6021	1822	16.4958	1927	13.8952	1879	17.1005	1784	18.414	1932	14.581	1512	17.4242	1750	14.9465	1680	18.6687	1997	15.1439	1411	16.3063	1864	18.5728	2309	16.9732	1823	18.1764	1896	16.4167	1959	20.6382	2325	19.4437	1917	16.5684	1748	19.061	1950	18.1825	2038	0.236359	-0.160787	normal	0.956411	-0.0457616	normal	0.271002	-0.186682
GB53697	GB53697	27.3629	4612	24.7427	4749	25.025	5124	25.3406	4269	28.4136	4784	21.9501	3507	22.838	3741	24.2306	4303	22.9947	3975	23.9844	3453	23.5084	4482	23.4733	4633	24.776	4049	22.9656	3785	21.6996	3833	25.2248	4823	28.6003	4627	23.5205	3868	23.8927	4050	24.2521	4183	0.536796	0.0851845	normal	0.867669	0.0587395	normal	0.957718	0.0237045
GB45353	GB45353	0.716066	46	1.0236	88	1.10352	85	1.48175	99	0.959356	64	0.553626	31	0.685135	49	0.84201	61	1.13954	78	1.24456	54	0.927935	70	0.901524	59	0.782917	50	0.680408	38	0.350321	32	0.73831	50	0.804009	40	0.818095	53	1.43558	86	0.977322	80	0.464403	0.31736	normal	0.818423	0.22182	normal	0.925922	0.11361
GB43264	GB43264	18.5904	1427	19.9364	1667	20.2411	1792	22.1118	1570	15.3406	1101	16.1282	1056	18.6107	1205	20.4883	1497	19.0137	1458	22.4963	1361	17.7407	1463	20.3077	1691	15.4213	1083	20.1062	1460	16.2975	1227	14.8467	1151	16.1163	970	17.6115	1310	16.1087	1244	16.3003	1136	0.953667	0.0295767	normal	0.851325	0.107609	normal	0.557408	0.230783
GB48659	GB48659	3.2584	143	3.79465	184	3.31431	176	3.74784	161	3.53627	152	3.3403	139	4.21161	174	3.58447	161	3.2126	143	4.55364	152	3.19447	152	2.55646	126	4.84975	207	4.45266	183	3.72095	171	3.87508	146	4.54523	178	3.25079	138	3.47064	149	4.08258	182	0.810648	-0.1152	normal	0.975952	0.0464825	normal	0.955986	-0.0541268
GB46178	GB46178	11.8849	765	9.26784	671	9.67294	722	8.80919	545	9.89068	615	6.82914	412	9.00192	520	9.86907	621	9.46809	613	9.31532	487	12.205	823	10.6738	743	10.4115	636	9.03262	566	12.0092	791	10.5884	710	13.4958	767	11.3181	682	12.7557	764	11.192	716	0.485252	-0.176753	normal	0.44599	-0.220402	normal	0.30283	-0.225653
GB52009	GB52009	15.8485	752	13.2181	683	12.4908	700	12.1799	569	13.393	628	11.6848	527	15.9037	717	14.9294	712	14.0138	633	13.8117	538	14.9231	770	16.2803	856	12.6769	573	14.9112	663	12.0167	561	12.8897	640	16.8546	710	12.9263	603	13.7421	637	14.9127	713	0.711517	-0.116257	normal	0.960488	0.057184	normal	0.848872	-0.087606
GB55770	GB55770	15.2042	2905	10.4143	2692	11.858	3237	10.3602	2096	12.6094	2385	10.3118	1853	8.95942	1982	12.7367	2925	8.37894	1971	15.8504	2541	7.89639	1912	8.47591	2109	9.54778	2034	9.91839	2075	9.76901	2378	9.17439	2173	15.0693	3084	8.45358	1849	12.7922	2400	12.3347	2419	0.291057	0.221155	normal	0.35627	0.262727	normal	0.965293	0.0431481
GB52590	GB52590	86.1539	28877	115.75	42804	104.621	42350	135.685	44554	115.675	38563	74.8453	23737	96.9792	30690	109.982	37753	74.1563	25317	116.264	32372	75.7087	27675	132.748	50144	105.478	34190	125.699	39650	137.876	48480	117.966	42142	107.286	31991	125.043	40645	69.9119	22941	88.2983	30156	0.852528	-0.0895289	normal	0.730385	-0.201013	normal	0.91141	0.102887
GB54848	GB54848	104.229	4820	84.2327	4362	104.387	5897	85.9611	3962	98.3731	4585	103.422	4571	107.978	4777	87.3376	4135	134.127	6396	76.2625	2967	108.426	5517	89.7937	4769	96.3348	4370	101.561	4479	100.818	4953	99.5354	4970	88.68	3699	116.294	5286	115.607	5288	96.6922	4615	0.597343	-0.118962	normal	0.921905	0.100885	normal	0.861149	-0.112769
GB49899	GB49899	4.09292	1522	4.89237	2039	5.06435	2417	4.65649	1655	5.31419	2040	2.53543	907	3.32144	817	4.53789	1705	2.44873	839	5.60994	1658	2.31605	873	3.23053	1437	3.687	1378	5.36672	1661	5.60966	1955	3.88649	1376	6.68735	2192	5.08582	1908	4.56505	1596	5.01633	1880	0.5638	0.230616	normal	0.962167	-0.0922315	normal	0.998542	-0.00115265
GB47995	GB47995	34.1433	3555	35.0981	4032	40.7305	5122	29.3718	2996	57.2293	5927	32.7304	3225	33.6981	3313	29.6643	3163	47.7668	5058	52.2237	4517	36.2916	4121	42.5459	4992	60.2232	6064	37.0919	3635	23.3043	2546	40.9694	4547	36.6437	3394	41.0869	4149	23.8169	2428	19.9998	2122	0.925759	-0.0582641	normal	0.987536	0.0296859	normal	0.833688	0.18439
GB50886	GB50886	4.47844	407	5.81306	565	5.01338	527	4.65	408	6.09891	531	3.45013	293	3.72278	313	3.94206	368	3.72612	340	5.24455	386	4.57856	448	3.98602	396	4.00592	347	4.21601	358	3.82084	356	3.67688	352	6.00737	479	4.72189	409	4.75604	415	4.80601	437	0.337597	0.235822	normal	0.978859	0.0253228	normal	0.893783	0.0982085
GB47752	GB47752	1.23657	50	2.71384	196	1.39571	123	1.50912	83	1.52638	95	0.72302	39	0.986186	54	1.23495	78	1.09034	64	1.2912	59	1.8	125	1.49372	114	1.94892	115	1.76391	98	1.3173	84	2.12592	138	0.90361	46	1.88201	118	2.00761	119	1.11625	75	0.958276	-0.0401818	normal	0.049586	-0.570449	normal	0.995609	0.0124227
GB44416	GB44416	8.95802	2452	5.87972	1690	6.20743	2663	5.86022	1928	5.99481	1791	5.59503	1710	8.14267	1916	8.52833	2145	4.89612	1579	10.0537	2128	4.07826	1519	4.75134	1479	5.70882	1358	5.16233	1379	4.15628	1482	7.18295	1667	7.75774	1730	4.41099	1364	5.70108	1768	5.37836	1915	0.0201641	0.404252	normal	3.90648e-06	0.5585	normal	0.689838	0.183716
GB54391	GB54391	19.5046	4203	15.1493	3597	17.3069	4499	16.3464	3456	17.6085	3772	15.1018	3081	17.7729	3610	12.8588	2833	19.4283	4251	14.2924	2554	16.2586	3818	17.4153	4202	17.5155	3647	17.1367	3474	15.1558	3415	18.2962	4199	15.1548	2909	18.9987	3960	15.5514	3247	15.8966	3485	0.935956	-0.0205798	normal	0.994684	0.00729253	normal	0.980255	0.0233451
GB46035	GB46035	101.361	47821	89.4583	47107	90.9985	51426	97.8891	45770	102.384	48059	82.796	36382	86.3496	38883	82.6156	40368	81.2676	39107	96.0897	37338	93.6706	48853	91.8824	49114	99.2217	45414	98.3505	43767	90.0822	44482	97.5631	49236	110.684	46933	94.2558	43600	99.0345	45860	87.9272	42376	0.704935	-0.0403482	normal	0.452616	-0.0778438	normal	0.928661	-0.0279215
GB48929	GB48929	99.7783	7805	101.969	8800	96.5231	9119	85.5491	6556	99.7578	7762	96.8425	7168	84.8836	6269	48.3816	3876	106.911	8505	43.5705	2832	89.3999	7627	112.057	9879	91.4965	6922	89.9508	6622	89.7772	7367	104.138	8682	103.67	7214	90.3165	6851	87.3585	6690	91.624	7303	0.929771	-0.0295011	normal	0.893499	-0.160491	normal	0.982438	0.0172042
GB42970	GB42970	79.0502	5180	62.8404	4605	59.4241	4871	68.604	4457	67.815	4410	52.1271	3323	68.4804	4365	65.1624	4543	53.4564	3674	82.1449	4644	57.5639	4207	58.6851	4528	64.2419	4241	60.4317	3985	55.7692	4075	61.0331	4380	79.6128	4680	53.123	3506	68.0702	4450	62.8955	4317	0.66928	0.0659754	normal	0.583057	0.147818	normal	0.951666	0.0373281
GB45378	GB45378	4.41037	804	3.92311	874	2.58418	635	5.98911	914	4.32458	891	2.46298	437	3.35695	658	4.99459	736	2.96531	613	4.15648	701	2.9563	629	4.13507	873	3.53142	649	3.8942	774	3.65668	758	4.90043	858	4.01884	721	3.27613	641	3.37327	629	2.8987	593	0.884183	0.066949	normal	0.973697	-0.0404977	normal	0.840797	0.140553
GB43702	GB43702	1.95716	279	3.02748	428	1.62956	522	1.06459	199	2.85572	395	1.16208	148	1.42555	366	2.60003	381	1.1658	162	2.902	526	0.205364	93	1.37929	224	1.85126	221	1.34566	165	1.99888	559	0.937824	143	2.52298	666	2.24744	275	1.07227	146	1.74076	537	0.722986	0.189007	normal	0.810738	0.248384	normal	0.989033	-0.0297917
GB48133	GB48133	0.065899	4	0.277506	15	0.208517	12	0.142502	7	0.285362	14	0.229396	11	0.093258	5	0.108565	6	0.074522	4	0.33509	14	0.201019	11	0.258684	14	0.08711	5	0.556813	25	0.14946	8	0.098862	6	0.592399	26	0.252354	12	0.191674	9	0.127208	7	--	--	--	--	--	--	--	--
GB51227	GB51227	25.8628	2331	21.3177	2120	22.2876	2426	19.442	1717	19.4423	1743	21.8408	1862	25.165	2141	29.4005	2713	24.7486	2268	28.4141	2127	22.0307	2165	19.8715	2018	20.1148	1753	19.8088	1680	18.2539	1726	12.1402	1166	25.6527	2057	19.1906	1677	18.167	1603	19.1123	1755	0.892641	0.045981	normal	0.00032855	0.422601	normal	0.772813	0.174557
GB49853	GB49853	0.607371	153	0.49158	132	0.272429	84	0.31804	40	0.487821	114	0.224306	52	0.354995	48	0.309632	74	0.197706	34	0.534678	104	0.232228	75	0.34789	67	0.360113	90	0.497504	111	0.396755	106	0.387874	98	0.501461	93	0.492224	112	0.360037	88	0.318073	81	0.931105	0.0588457	normal	0.826979	-0.225319	normal	0.99253	0.019102
GB47352	GB47352	10.7644	2180	11.0742	2452	9.458	2269	10.9391	2111	13.6345	2701	8.87796	1681	10.0431	1782	10.3942	2163	10.4341	2052	14.9323	2485	8.80447	1875	9.20539	2018	10.6408	2098	12.102	2287	10.6476	2248	9.08845	1976	12.565	2215	10.9153	1995	8.36083	1581	8.534	1731	0.884159	0.0532311	normal	0.816578	0.123132	normal	0.638844	0.179602
GB49234	GB49234	32.8521	567	38.5697	734	35.9024	748	32.4629	549	43.5675	748	47.8493	781	36.5516	596	35.385	625	53.6195	941	24.1464	346	43.9194	827	37.7944	735	40.4719	675	45.0176	731	35.5977	645	33.085	609	35.0743	539	42.4307	710	40.3336	681	38.6786	680	0.464403	-0.187592	normal	0.978762	0.0470168	normal	0.959229	-0.0474573
GB52787	GB52787	1.25859	18	1.69533	27	1.94751	33	2.0459	28	1.07991	15	0.742931	10	0.459723	7	1.80827	26	0.702766	10	1.92569	23	0.881336	14	1.05478	17	1.20525	17	1.55819	21	1.59979	24	0.797694	12	1.71879	22	1.72222	24	1.54503	22	0.799401	12	--	--	--	--	--	--	--	--
GB51788	GB51788	8.41803	35	15.7283	72	9.77146	49	12.6724	51	11.9173	49	7.08751	28	12.7213	50	12.4624	53	10.6149	45	11.1246	38	6.84483	31	13.5065	63	11.8597	47	17.2079	67	9.82101	43	11.0034	49	10.4106	38	12.1294	49	11.2543	46	10.0085	42	0.958485	-0.0397275	normal	0.985475	-0.0379685	normal	0.967456	0.0582947
GB44042	GB44042	0.051991	2	0.14264	5	0.225475	8	0.23768	7	0.343109	10	0.074689	2	0.259525	7	0.089994	3	0.172174	5	0.242648	6	0.186274	6	0.254291	8	0.155332	5	0.195454	5	0.082238	3	0.39251	12	0.275359	7	0.127848	4	0.015396	1	0.182245	6	--	--	--	--	--	--	--	--
GB41976	GB41976	5.94838	346	9.82627	586	7.34309	488	5.53097	305	5.35855	314	7.35469	384	9.84687	510	7.64849	431	2.93191	177	9.73355	447	3.02993	189	8.27618	526	5.39152	288	10.4339	547	4.89989	291	5.45993	329	7.55471	369	5.89657	319	6.46284	353	6.74946	378	0.972896	0.02531	normal	0.894032	0.175278	normal	0.934345	0.0856947
GB47272	GB47272	16.7693	746	7.92425	388	10.5229	568	10.7982	471	9.44838	419	9.69903	407	14.8599	621	8.49497	386	12.9686	588	10.9367	406	13.5151	658	13.5529	678	10.0346	434	12.6881	532	11.3629	529	13.3231	630	12.6017	500	11.432	491	12.1833	534	9.73083	442	0.67813	-0.17279	normal	0.984499	-0.0318077	normal	0.936761	-0.0845023
GB45663	GB45663	1.71243	238	1.1687	180	1.53411	256	0.783831	109	1.02348	142	0.971448	133	0.580401	77	0.738687	106	1.08234	154	0.726594	85	1.16868	178	0.907949	145	1.52331	208	1.15661	119	1.0661	149	0.481179	76	1.13439	139	1.07519	146	0.955831	128	1.07704	152	0.914191	0.0682413	normal	0.735026	-0.254718	normal	0.725004	0.251227
GB46089	GB46089	0.677926	24	1.82198	69	0.77465	37	0.595272	22	0.812302	26	0.084264	6	0.569389	22	0.318705	11	0.263867	9	0.793692	25	1.72779	62	0.621378	24	0.825702	29	0.703413	24	0.875226	33	0.848827	32	0.25475	9	0.937011	34	0.428467	15	0.499794	19	--	--	--	--	--	--	--	--
GB46126	GB46126	0.335546	14	0.369098	17	0.255496	13	0.824756	33	0.764758	31	0.190741	8	0.222679	9	0.134808	6	0.097661	5	0.194488	7	0.045537	3	0.044066	3	0.195994	8	0.166757	7	0.047182	3	0.304609	14	0.21046	8	0.165236	7	0.198347	8	0.264166	11	--	--	--	--	--	--	--	--
GB44252	GB44252	6.09309	1413	6.76717	1867	5.72749	1610	7.69096	1872	8.66595	2115	6.47811	1512	6.56981	1517	7.90851	1990	4.51783	1143	8.37745	1626	3.08922	853	4.08228	1089	7.29126	1737	5.94885	1311	6.60504	1696	6.85988	1799	6.76672	1426	6.14683	1461	5.33519	1217	4.9028	1166	0.592161	0.229032	normal	0.546021	0.318253	normal	0.725004	0.194205
GB45712	GB45712	25.9266	1496	15.2134	868	15.1925	949	13.9216	722	16.6069	854	15.1503	741	20.2183	1131	15.3237	812	17.5336	930	15.7101	675	17.4921	987	19.265	1144	15.7509	796	16.1695	790	22.3384	1340	19.3592	1163	18.7225	861	19.352	976	16.618	841	18.99	1001	0.833113	-0.106418	normal	0.981927	-0.0358086	normal	0.953508	-0.0715874
GB53849	GB53849	21.2699	2935	20.2352	3279	17.4863	2914	20.2822	2906	21.499	3088	16.358	2237	16.8331	2291	17.4161	2461	17.3262	2504	20.8738	2475	14.1978	2240	16.9928	2875	19.3848	2716	20.4849	2775	17.4953	2645	16.6803	2625	23.3993	3046	18.481	2646	17.0833	2418	17.5895	2645	0.72746	0.0904751	normal	0.962167	0.0393071	normal	0.882569	0.0702539
GB42465	GB42465	2.06786	219	1.92793	270	1.89518	289	1.19887	149	1.74756	217	0.899119	104	0.919639	118	1.74586	214	1.15434	131	2.26788	211	1.96416	238	1.92415	245	1.25961	161	1.91779	211	0.98276	137	1.28653	149	1.89565	194	1.58615	205	1.5058	176	1.39442	167	0.886562	0.0811194	normal	0.923147	-0.126602	normal	0.776446	0.189215
GB46851	GB46851	0.21462	12	0.763691	46	0.347176	23	0.26418	13	0.710276	42	0.343103	19	0.04903	3	0.417422	23	0.157072	8	0.314702	13	0.050036	4	0.163479	10	0.250839	14	0.150536	7	0.215045	11	0.047413	3	0.20669	10	0.248542	14	0.186749	7	0.150627	8	--	--	--	--	--	--	--	--
GB46070	GB46070	31.9068	9188	18.3922	4537	30.7547	10666	35.4049	9994	36.173	10364	12.8395	2856	13.0386	2931	28.298	8343	31.0112	9039	32.7427	7837	31.5462	9840	15.3508	3960	14.0738	3304	32.9307	8923	28.8752	8726	31.4326	9607	37.7889	9675	13.1605	2952	15.2797	3560	16.5156	3940	0.784524	0.155753	normal	0.999926	3.1618e-05	normal	0.728464	0.257333
GB43790	GB43790	0.359849	28	0.396069	34	0.61726	58	0.708356	54	0.762743	59	0.27675	21	0.673267	50	0.843868	67	0.780601	62	0.500545	33	0.623013	53	0.997127	87	0.883506	67	0.923693	68	0.513892	42	0.681463	57	1.02429	71	0.905522	68	0.628108	48	0.905046	72	0.482054	-0.309634	normal	0.891026	-0.178477	normal	0.555216	-0.326815
GB55387	GB55387	4.01867	2090	3.25334	1875	3.47203	2180	4.96117	2583	5.43424	2784	3.17617	1557	4.33251	2105	3.7877	2013	3.38125	1769	5.93637	2592	3.16494	1778	3.50346	2079	3.77569	1927	4.19529	2068	4.64368	2522	3.30369	1817	4.65666	2137	3.76941	1888	3.36824	1735	4.37058	2290	0.909845	0.0538721	normal	0.860817	0.125607	normal	0.890618	0.107311
GB51650	GB51650	16.2925	1036	16.0947	1146	24.4003	1916	14.8606	935	14.4042	936	35.1684	2149	15.5645	950	22.413	1467	15.2086	990	19.5701	1062	14.839	1050	21.1749	1507	21.1716	1323	23.5823	1447	20.9958	1417	23.78	1641	26.647	1534	51.4715	3228	18.7936	1193	18.5697	1225	0.534915	-0.229682	normal	0.907911	0.139135	normal	0.397157	-0.40819
GB53401	GB53401	25.9003	4186	38.054	5691	26.0366	5240	31.4845	4993	32.0925	5311	30.0794	4489	26.2668	4117	35.7269	5764	35.0788	5540	33.813	4439	20.314	3674	32.7895	5681	34.8758	5206	42.0566	6297	30.8175	5711	30.897	5452	35.803	5026	43.813	6290	31.104	4842	30.4103	4962	0.717711	-0.137366	normal	0.971209	0.0483989	normal	0.735661	-0.152566
GB52412	GB52412	4.5395	213	1.73387	194	2.48023	135	1.65178	74	1.13807	53	3.22801	279	2.51239	109	1.30204	130	0.144367	18	0.20799	22	2.38719	118	2.10074	107	4.44954	204	2.28559	188	3.09558	286	0.511205	67	0.152969	17	1.80862	153	2.01361	176	1.10304	111	0.61483	-0.248375	normal	0.905717	-0.157355	normal	0.959678	0.0630261
GB54669	GB54669	0.670609	10	0.202311	4	0.32771	6	0.587163	8	0.219471	3	0.304494	4	0.13852	2	0.288044	5	0.638601	9	0.160979	2	0.132539	2	0.245611	4	0.367054	5	0.133221	2	0.431643	7	0.696092	11	0.562614	7	0.325477	5	0.46605	7	0.384567	6	--	--	--	--	--	--	--	--
GB55570	GB55570	70.6395	3064	70.6075	3383	71.1165	3734	71.4481	3046	69.7321	3008	54.3155	2230	64.2744	2628	52.8831	2355	71.2708	3151	50.2277	1810	69.8889	3304	71.1848	3481	86.2321	3623	85.9178	3514	72.2496	3287	77.8992	3598	83.8902	3249	77.5041	3264	83.8636	3563	74.0071	3275	0.231546	-0.176372	normal	0.308856	-0.288607	normal	0.241693	-0.163938
GB52250	GB52250	11.0969	317	11.3458	356	8.16472	281	11.5904	323	11.2903	318	10.6106	284	10.6682	287	9.55759	278	9.44437	275	8.20024	195	12.8349	396	9.02758	290	12.7524	350	12.0918	324	12.1656	362	12.4966	379	11.9491	303	10.7717	297	11.233	312	10.6677	309	0.558188	-0.178893	normal	0.762386	-0.173233	normal	0.882569	-0.0925432
GB54568	GB54568	7.11257	2254	6.26615	2191	6.26832	2399	8.33101	2590	7.7362	2438	6.3926	1719	5.74814	1720	6.57651	2134	5.61399	1809	6.73558	1783	3.59113	1242	5.16608	1846	6.16289	1889	6.26828	1870	6.49361	2158	6.56991	2219	6.92854	1953	4.95247	1522	5.90279	1831	5.81212	1877	0.371771	0.260547	normal	0.709169	0.188307	normal	0.393621	0.222382
GB46580	GB46580	5.19733	807	2.90478	506	2.78297	454	4.32519	606	3.53639	537	2.12528	304	3.37348	523	3.36855	533	2.49273	346	3.83019	421	2.72243	446	3.01352	456	2.82764	401	3.25409	422	2.70984	435	3.78526	541	5.0523	616	2.56209	400	3.36822	454	3.0651	503	0.356554	0.285408	normal	0.813981	0.145869	normal	0.928434	0.0921595
GB53690	GB53690	46.339	8543	48.4597	9851	44.0255	9814	43.6574	7886	51.1095	9366	44.8138	7825	44.0333	7667	39.6354	7481	55.2835	10364	42.8919	6575	46.9191	9470	41.1157	8539	45.4205	8099	44.8615	7785	46.2298	8951	47.3221	9298	39.8072	6527	46.3867	8284	43.362	7856	41.3838	7771	0.973739	-0.00869435	normal	0.901426	0.0838465	normal	0.877933	0.0819274
GB46863	GB46863	0.837449	173	1.50766	343	1.64403	407	1.38358	273	1.47171	269	0.749106	177	0.56873	127	0.53498	145	0.696341	200	1.0411	229	0.877752	259	0.600312	170	1.22896	168	1.57181	171	1.0689	254	1.63627	254	0.630551	143	1.52423	253	1.35953	243	1.71643	284	0.44989	0.299774	normal	0.993009	-0.0167464	normal	0.896997	0.135939
GB55807	GB55807	3.66624	46	2.42793	33	2.6243	39	2.85023	35	3.02763	37	1.78586	21	3.29804	39	1.50811	19	0.694174	9	1.48303	16	1.56955	22	1.75886	25	2.27103	27	2.3872	28	2.90778	38	1.93054	26	1.74834	20	2.08296	25	5.16329	63	3.9337	50	--	--	--	--	--	--	--	--
GB52411	GB52411	0.955793	58	0.726723	45	0.864788	62	0.087362	7	0.196198	14	1.60113	100	0.24144	17	0.281625	14	0.266023	20	0.342622	21	0.307634	24	0.270359	22	0.920797	63	0.404181	13	1.28098	88	0.349411	16	0.152331	10	1.37723	79	0.499489	35	0.4282	31	0.899876	-0.0732636	normal	--	--	--	--	--
GB55465	GB55465	9.69579	1846	6.63082	1114	6.58378	1275	10.3053	1489	10.7168	1612	7.97438	1105	7.30158	1499	8.10885	1805	6.23028	1143	11.8428	1750	5.73818	1010	8.78156	1661	8.8352	1244	8.97226	1248	9.18423	1421	8.6603	2006	9.52759	1557	7.53094	1314	8.21244	1540	8.1985	1667	0.909115	0.0590367	normal	0.435128	0.295716	normal	0.730063	-0.192482
GB43340	GB43340	11.0188	437	9.27262	405	9.44162	452	11.4321	444	10.3372	408	9.00577	337	3.94694	148	9.38814	381	10.8074	435	9.3183	307	1.09467	48	9.9816	446	6.12875	235	11.2056	418	12.3959	515	4.12788	174	12.4647	439	14.2672	548	13.219	513	8.78848	354	0.851482	0.115492	normal	0.976849	0.06475	normal	0.99253	-0.0219317
GB48706	GB48706	6.66275	478	5.88704	508	4.35945	366	5.57602	385	5.63249	389	3.40126	228	5.24231	322	4.39414	254	5.70062	406	5.15876	274	6.52526	541	4.47185	319	6.18606	464	6.17704	477	4.56404	319	5.60385	462	4.83791	321	4.71744	329	5.74351	396	5.67685	443	0.8951	-0.0744497	normal	0.635954	-0.274587	normal	0.989552	0.0213549
GB42188	GB42188	21.8835	5080	16.7882	4936	12.3051	4777	17.7268	3878	19.3351	5108	10.7583	3059	9.65788	2867	16.7416	4724	15.9549	3798	19.2822	4073	8.31417	2319	13.4043	3728	15.0303	4019	17.3743	3662	13.4138	3742	12.3189	3166	18.3253	4672	14.2503	4105	9.63843	2421	10.302	3193	0.310841	0.292364	normal	0.691116	0.225767	normal	0.553754	0.265172
GB42724	GB42724	34.2815	3692	41.5484	4477	39.7609	4563	30.3837	2593	34.3457	3407	38.2415	3422	31.85	2704	37.4277	3545	38.8004	4353	30.6527	2151	42.7214	4325	32.1964	3390	32.2336	3018	36.4031	2838	35.9424	3325	38.121	3760	32.7471	2558	35.4697	3391	35.1237	3562	36.7944	3566	0.925759	0.0433402	normal	0.907204	0.113282	normal	0.976582	0.034032
GB48176	GB48176	8.11275	354	13.2338	556	11.0608	552	12.6144	455	10.6134	422	9.23899	323	10.594	368	10.5571	398	13.3825	501	13.0231	405	11.4465	570	13.7415	583	12.0519	429	12.7321	456	9.44349	406	10.5825	488	13.2608	513	11.2173	476	13.8163	565	10.7857	461	0.720099	-0.133157	normal	0.898354	-0.0936822	normal	0.717036	-0.178712
GB51783	GB51783	3.78385	325	7.63004	758	9.38846	1006	1.2576	113	12.9469	1067	23.3974	1981	12.9716	754	28.1346	2060	24.684	1953	2.73578	208	12.8601	1259	3.93849	349	6.1627	469	2.84244	210	7.77839	690	7.18757	564	0.679655	56	10.8092	703	3.06466	270	6.8579	627	0.988295	0.0112589	normal	0.205396	0.579515	normal	0.913674	0.108029
GB47280	GB47280	6.47567	1297	6.25661	1555	6.24626	1609	6.19329	1291	6.84946	1545	5.09457	1079	5.62214	1191	5.88626	1340	6.04309	1376	7.49217	1394	4.10135	1007	5.47338	1354	6.61667	1455	6.87889	1446	6.13363	1385	5.4474	1207	8.44603	1707	4.9077	1081	6.407	1422	5.15641	1195	0.949946	0.0297142	normal	0.864818	0.112376	normal	0.976257	0.0328464
GB46437	GB46437	24.992	1462	19.0203	1228	16.5787	1171	19.1272	1096	19.9821	1165	5.58397	309	18.4727	1020	5.97048	358	18.5763	1105	18.6087	904	17.8596	1139	18.9855	1252	17.5103	991	18.3833	1012	15.2887	938	19.0902	1190	17.8865	1122	20.1488	1143	6.20185	356	16.1593	1094	0.703883	0.101817	normal	0.813981	-0.230646	normal	0.899352	0.137315
GB45884	GB45884	3.45928	439	4.09394	579	4.09358	653	4.79521	594	4.1068	519	2.61645	316	3.44703	408	4.08295	526	3.7523	471	4.34032	464	5.27771	707	3.72747	505	3.97255	478	4.52212	531	4.59326	587	3.84643	513	4.29741	490	4.20308	511	3.73405	479	4.56961	586	0.817774	-0.0919758	normal	0.752607	-0.162703	normal	0.997495	0.00485653
GB44369	GB44369	3.94152	296	3.20804	272	3.60215	364	2.64607	200	4.36057	309	3.09821	241	3.69317	298	3.17392	255	4.54533	349	4.06359	264	2.67442	224	2.79285	242	4.57886	343	4.07408	292	3.43141	269	3.35538	280	5.16911	348	4.00235	299	4.03076	303	4.28491	313	0.961133	-0.0300255	normal	0.763278	0.189133	normal	0.73154	-0.18028
Apis_mellifera_newGene_4720	--	19.6376	791	12.5408	558	24.1695	1176	13.8704	548	14.8124	594	19.3985	740	13.8379	527	13.9807	577	19.9398	817	7.85393	263	14.6563	644	15.8001	718	19.2406	750	19.0792	724	16.7817	709	16.5881	712	21.8035	782	19.4839	761	13.2913	524	20.0806	824	0.927728	-0.0503799	normal	0.972731	-0.0644792	normal	0.955986	-0.0701445
GB47493	GB47493	6.40918	822	10.5084	1472	8.04893	1243	7.22842	893	11.3159	1428	12.4785	1486	7.29575	871	8.7863	1148	17.5424	2282	8.97745	953	9.94419	1382	9.60708	1370	9.24357	1130	10.3599	1225	5.98092	799	7.7165	1052	6.99787	784	11.6194	1457	3.08472	383	4.95094	648	0.882055	-0.0818605	normal	0.683716	0.288381	normal	0.860483	0.178503
GB55920	GB55920	4.67799	420	4.29969	431	4.9569	543	6.83431	469	4.36187	395	4.61411	396	5.59564	479	3.57835	328	6.46361	411	4.61739	349	4.75124	463	4.17651	423	4.64574	409	4.2397	353	4.34669	417	4.41824	426	5.03143	399	4.31792	375	4.45418	382	3.64022	340	0.929667	0.0322451	normal	0.867669	0.113799	normal	0.81409	0.116507
GB54516	GB54516	3.05338	261	3.71412	396	2.83128	320	1.64734	157	2.79308	252	2.48619	225	1.57099	142	3.04066	294	3.83546	372	3.5674	284	3.86666	378	2.81667	300	3.48937	325	2.44801	224	1.97036	202	3.29587	307	1.57279	137	2.65006	245	3.77491	352	2.64831	258	0.864246	-0.101473	normal	0.976942	0.0519845	normal	0.995609	-0.0131655
GB55788	GB55788	5.0755	237	2.90448	155	4.6662	259	4.4961	196	5.11739	269	2.00481	85	5.90688	254	2.98811	142	3.0293	143	4.2278	158	4.0109	211	3.88578	199	3.92597	173	3.27172	142	4.52277	210	4.08882	196	2.84246	113	4.41426	194	4.01289	180	4.02798	186	0.76776	0.132937	normal	0.976929	-0.0529614	normal	0.81537	0.186203
GB41792	GB41792	3.17794	291	7.0734	692	4.79723	537	2.77097	244	4.49872	391	6.06455	533	3.35904	305	3.79924	342	8.7995	782	1.20007	91	5.33347	509	4.98188	491	5.04319	427	6.53769	577	7.37375	696	7.99616	745	0.962113	86	20.4518	1733	4.67949	401	3.59483	321	0.497223	-0.288848	normal	0.956411	-0.110719	normal	0.779789	-0.202038
GB46537	GB46537	5.83218	550	4.08657	430	2.10276	243	3.12466	293	3.47861	317	2.22432	195	3.49017	319	2.9699	302	3.03665	287	3.46833	265	3.13312	322	3.48044	354	3.24388	301	3.69031	322	3.65541	359	2.78534	272	3.9098	315	2.96375	261	3.23146	286	3.57335	327	0.950517	0.0408218	normal	0.901426	-0.0862175	normal	0.860483	0.16162
GB40493	GB40493	4.4587	370	2.53842	244	2.71683	268	2.95081	253	7.27375	631	6.12903	507	1.37581	107	11.8378	1050	2.64882	236	5.65522	399	17.4295	1668	2.08645	204	2.50261	211	1.31056	103	13.0331	1201	7.66893	714	12.485	931	14.3074	1222	10.7581	918	0.776594	50	0.602191	-0.209097	normal	0.962517	-0.0846953	normal	0.468021	-0.339939
GB43483	GB43483	14.324	1177	14.5177	1319	13.7801	1368	12.176	987	13.5132	1106	14.077	1086	12.3427	959	14.1025	1123	12.8499	1078	13.905	932	13.7604	1234	12.9981	1201	13.3971	1053	13.5481	1010	12.2567	1031	12.914	1119	13.1705	965	11.5715	926	13.5673	1071	11.9467	993	0.972896	0.0110266	normal	0.803091	0.0967909	normal	0.71904	0.117536
GB45547	GB45547	20.0546	1117	15.9093	977	16.8443	1133	20.3538	1110	18.2105	1009	15.8734	837	22.0167	1157	12.7464	727	13.9711	792	14.4944	671	23.3804	1420	19.1404	1201	16.6638	898	20.4365	1071	18.8403	1101	21.4446	1272	19.229	953	19.9939	1079	20.6247	1124	20.2806	1151	0.516974	-0.163189	normal	0.704116	-0.212046	normal	0.602097	-0.152673
GB41624	GB41624	0.552428	42	0.426419	24	0.289884	26	0.312857	22	0.450443	24	0.476144	34	0.157241	8	0.376543	29	0.528233	22	0.194277	12	0.412723	34	0.197624	16	0.209732	16	0.371257	16	0.350138	17	0.526357	40	0.241401	17	0.392851	29	0.695629	51	0.517705	25	--	--	--	--	--	--	--	--
GB40399	GB40399	15.358	894	14.3712	867	16.2067	1154	13.428	747	15.5219	918	13.5257	682	15.3546	835	13.7229	810	13.7471	852	15.6141	762	14.3135	907	15.1075	1000	13.8012	813	14.8494	795	13.8078	840	15.3406	922	15.4274	813	14.7939	827	15.9388	909	15.1065	899	0.951562	-0.0221498	normal	0.9188	0.0463113	normal	0.957491	-0.039126
GB55400	GB55400	1.98328	238	1.65767	200	0.943839	118	2.13816	239	1.94786	235	1.20943	123	1.57906	169	1.35484	162	0.827796	94	2.25257	204	1.42637	193	1.24735	165	2.37648	229	2.19999	234	1.89703	273	1.92806	240	1.77574	171	1.45442	175	1.36256	165	1.4865	168	0.829472	-0.119146	normal	0.683869	-0.277606	normal	0.969175	0.0541562
GB49810	GB49810	1.42142	325	1.48699	376	3.07612	849	1.10488	251	1.46314	330	1.21775	268	0.50421	117	1.10292	253	1.12262	211	2.45648	419	1.11009	275	0.72242	195	1.35598	251	0.891287	165	0.848628	185	0.577152	137	1.45738	310	0.906015	205	0.971845	232	1.20879	289	0.115602	0.52902	normal	0.696278	0.302959	normal	0.427866	0.393576
GB55958	GB55958	29.226	1708	21.9082	1413	21.9207	1547	21.8026	1248	20.8385	1211	17.9426	992	23.8209	1314	19.7756	1184	20.1245	1196	23.2715	1130	19.2192	1225	19.7097	1298	20.2738	1146	23.6202	1299	27.7707	1703	22.5325	1404	26.0866	1356	23.2767	1319	25.9241	1483	28.4576	1695	0.997145	-0.00171711	normal	0.993009	-0.00896428	normal	0.799597	-0.121541
GB43728	GB43728	96.2256	6805	323.767	25259	217.517	18576	343.793	23816	221.791	15599	273.477	18298	212.383	14179	363.812	26346	202.557	14567	310.14	18219	430.475	33197	207.763	16557	408.284	27920	244.717	16285	362.085	26859	431.045	32486	389.709	24515	421.22	28885	350.829	24286	390.241	28117	0.502344	-0.299807	normal	0.867045	-0.167935	normal	0.329452	-0.436753
GB46816	GB46816	2.42674	108	1.59727	79	2.04262	110	2.89794	126	2.23946	99	1.37051	58	1.6642	70	2.12887	97	1.46636	67	1.87691	70	1.42103	69	2.09651	105	2.72459	117	2.09172	88	2.02104	94	1.42434	68	2.93157	116	1.09978	48	1.60973	70	2.21997	101	0.956466	0.0365076	normal	0.852163	-0.16841	normal	0.853638	0.176908
GB40917	GB40917	0.067124	10	0.17303	28	0.112486	20	0.092375	13	0.219496	32	0.213891	29	0.137552	19	0.213314	32	0.137743	20	0.166872	20	0.147801	23	0.0628	11	0.110557	16	0.082341	12	0.178337	27	0.151536	23	0.222604	29	0.151946	21	0.186091	26	0.159481	24	--	--	--	--	--	--	--	--
Apis_mellifera_newGene_8568	--	6.11195	1644	5.36222	1591	7.64097	2482	6.43518	1696	6.94987	1859	5.7995	1476	4.48878	1140	8.91821	2456	2.88571	790	8.7877	1963	2.02055	593	3.92714	1190	4.71182	1226	5.89377	1492	5.65273	1595	5.14557	1475	6.45443	1544	5.39566	1407	3.91559	1031	4.55132	1247	0.350676	0.350472	normal	0.585934	0.357187	normal	0.336594	0.308098
GB45905	GB45905	16.3208	3224	20.7513	4319	19.7589	4074	19.0588	3420	17.6857	3785	14.4637	2870	14.8787	3031	15.2985	2922	18.8752	3858	15.2488	2675	20.5573	3301	15.7095	3881	15.7966	3562	22.3992	3418	19.2044	3312	16.3501	3779	16.507	2877	21.5364	3762	15.5382	3079	19.2194	3506	0.973118	0.0112069	normal	0.997564	0.00249128	normal	0.965498	0.0363261
GB43516	GB43516	67.0407	3907	29.0303	1874	101.937	7137	32.5872	1853	52.0544	3006	92.0531	5095	44.8909	2480	42.6663	2534	70.5946	4165	25.2148	1215	40.1194	2550	42.9015	2848	30.1953	1702	39.8216	2195	33.6876	2065	30.1454	1882	45.9373	2400	87.6733	4948	32.7359	1900	33.4686	2239	0.457043	0.320099	normal	0.397176	0.443246	normal	0.917747	0.122087
GB51167	GB51167	23.5987	414	16.3869	509	21.6177	474	21.1763	371	24.8042	440	21.5447	370	18.5884	301	27.1201	502	19.4378	362	30.884	474	23.3327	584	23.4203	490	17.0929	400	27.9103	478	29.0627	560	22.175	413	25.9001	429	18.2773	331	20.898	528	20.9418	572	0.278634	-0.252948	normal	0.892296	-0.116536	normal	0.869598	-0.122578
GB48347	GB48347	15.206	2563	12.9203	2582	11.5647	2396	12.8045	2252	12.625	2224	11.6867	1917	10.5947	2089	11.8445	2038	12.2087	2086	12.7355	1775	10.6317	2063	11.4603	2327	11.7888	2386	12.9693	2160	11.8098	2112	13.264	2577	14.889	2234	11.1888	1825	11.9111	2099	11.8257	2118	0.931105	0.0243271	normal	0.966696	0.0302818	normal	0.939043	0.0445425
GB52791	GB52791	43.4311	7018	48.261	7147	35.7324	7187	32.5655	4660	33.8982	5389	24.5848	4122	29.7217	4977	31.8502	5673	27.22	4933	39.0162	5804	37.7966	6253	31.3681	5971	34.5985	5994	38.0269	5737	28.0098	5123	26.2573	4880	42.5001	6690	34.8252	6108	36.9415	6173	46.249	6316	0.986507	0.00771769	normal	0.997004	-0.00326846	normal	0.957718	-0.049684
GB47900	GB47900	1.2015	62	0.287846	17	0.551437	34	0.366641	19	0.949145	48	0.330793	16	0.588647	29	0.281407	15	0.27238	15	0.650413	28	1.04475	58	0.974078	56	0.652491	33	0.392248	19	0.245434	14	0.427704	24	0.28599	13	0.980421	49	0.452258	23	0.729186	38	--	--	--	--	--	--	--	--
GB40799	GB40799	18.9013	2320	15.0283	2042	12.1895	1829	17.165	2090	18.2323	2120	13.0152	1505	14.4031	1714	13.9759	1701	12.4843	1560	16.9028	1770	16.0603	2144	14.7752	2069	13.3738	1578	13.9662	1625	13.5999	1763	15.2532	2004	18.479	2012	14.2508	1742	14.6862	1812	15.0737	1899	0.766179	0.089224	normal	0.956581	0.0411874	normal	0.959229	0.0350681
Apis_mellifera_newGene_7405	--	0.446606	77	0.323903	62	0.609003	126	0.348556	59	0.266142	46	0.200073	33	0.279768	46	0.141423	25	0.202389	36	0.3551	51	0.412499	77	0.483749	94	0.416614	69	0.458302	74	0.347066	63	0.353613	65	0.699475	107	0.560685	93	0.627795	106	0.264158	47	0.892974	-0.0866378	normal	0.0816257	-0.600252	normal	0.876399	-0.160557
GB45107	GB45107	9.32864	1538	9.14414	1612	7.88469	1510	9.06651	1412	9.15689	1511	8.07205	1270	7.66723	1129	7.30694	1261	7.80284	1262	10.1301	1311	9.05909	1557	8.45623	1521	8.96903	1228	9.24586	1432	8.31884	1428	8.70111	1507	10.8964	1553	9.60267	1548	9.11639	1468	7.90939	1251	0.972896	-0.00932072	normal	0.993009	-0.00547327	normal	0.928254	-0.0521974
GB47162	GB47162	8.00031	615	7.71506	652	6.54532	589	7.0843	542	7.13916	547	4.47097	321	6.17774	451	6.87639	536	5.76926	453	9.15095	595	7.35625	620	6.73021	584	7.34767	525	8.03289	551	5.57282	458	6.60004	544	7.60968	532	6.42335	471	7.16303	547	6.51505	499	0.975988	0.010916	normal	0.983356	-0.0294936	normal	0.861444	0.0761294
GB54852	GB54852	17.812	2569	18.2717	2907	15.0962	2629	13.7463	1942	15.2221	2184	14.7192	1885	15.6018	2113	15.0361	2221	11.9403	1752	19.2843	2244	8.8385	1390	12.2072	1980	13.2607	1850	13.8119	1875	14.6875	2155	14.9716	2226	18.4405	2366	13.9678	1954	13.0767	1718	14.8124	2177	0.31104	0.265755	normal	0.259324	0.30404	normal	0.849202	0.109893
GB44191	GB44191	1.0921	104	1.45544	145	1.5091	162	1.05136	95	1.79412	169	1.12584	107	1.13024	94	1.43407	130	1.52712	137	1.64775	125	1.22595	128	1.69493	175	1.58507	136	1.77322	153	1.49106	139	1.50351	145	1.17606	91	1.62235	138	1.51399	140	1.23514	115	0.705977	-0.165217	normal	0.907094	-0.101297	normal	0.997495	-0.00622328
GB48326	GB48326	18.1769	2232	17.1896	2356	16.8806	2422	14.9534	1811	16.6923	2071	14.1882	1617	15.0822	1726	16.1372	2088	16.5812	2068	20.484	2082	16.1762	2145	14.3238	1979	16.6977	1974	17.4225	1971	14.5777	1884	14.6722	1936	17.1963	1856	17.1603	1981	17.3762	2055	15.3206	1908	0.908096	0.0302123	normal	0.598007	0.127028	normal	0.917297	0.0502217
GB42534	GB42534	11.3236	3131	13.1931	3912	14.0696	4154	7.3063	2027	6.20711	1801	17.412	4305	8.63139	2453	25.9129	8063	11.2921	2942	23.3676	4655	5.35524	1513	6.81648	2342	9.51688	2814	10.9968	2693	13.1518	3734	8.53958	2584	12.7099	3027	14.1355	4200	9.26809	2486	11.5154	3294	0.935293	0.0530545	normal	0.0989497	0.641672	normal	0.908519	-0.125034
GB42206	GB42206	4.4099	545	8.34664	1125	6.17862	920	7.01728	842	7.52785	917	6.23245	715	5.27367	613	5.72759	724	6.63593	823	6.1483	625	7.30747	972	7.96398	1090	7.94763	940	7.78674	892	7.54356	965	6.15143	801	4.57742	507	8.18138	965	6.10276	733	7.24482	900	0.544879	-0.209496	normal	0.131489	-0.267561	normal	0.98424	0.0336248
GB53505	GB53505	15.7667	426	19.5327	584	15.7013	512	16.1401	428	20.6892	557	14.0781	361	12.5911	322	14.5662	403	13.3678	368	19.1628	431	13.3586	394	18.5151	565	14.7026	385	15.7184	400	13.4223	381	14.8374	428	14.5018	349	14.519	381	17.0133	451	17.922	495	0.708025	0.13122	normal	0.987068	0.021804	normal	0.845612	0.129133
GB42737	GB42737	0.0714	19	0.108863	32	0.098766	32	0.136528	36	0.106367	29	0.21637	55	0.12088	31	0.095374	26	0.162313	44	0.23169	52	0.08643	26	0.113143	34	0.229133	59	0.189021	48	0.147151	42	0.128328	37	0.301211	72	0.137658	36	0.022722	6	0.039525	11	--	--	--	0.952754	0.113748	normal	--	--
GB51827	GB51827	0.317694	10	0.298075	11	0.185756	4	1.03131	15	0.519779	9	0.182072	6	0.423492	12	0.084469	3	0.134592	5	0.89618	10	0.423807	9	0.48624	9	0.311475	10	0.468366	9	0.222321	8	0.744646	15	0.872311	12	1.31098	17	0.202768	6	0.361334	12	--	--	--	--	--	--	--	--
GB41352	GB41352	0.694656	209	1.38552	460	0.729213	265	1.42352	420	1.53221	457	1.05349	298	0.852345	241	1.15571	352	1.47949	453	1.24108	311	0.989648	322	1.51985	516	1.00089	292	1.23734	351	0.89543	283	1.21462	389	0.982281	263	0.822361	240	0.870183	253	1.09313	335	0.97315	-0.0232608	normal	0.956254	0.0848696	normal	0.901746	0.133807
GB41810	GB41810	12.5517	643	14.0788	796	14.5672	901	12.3302	619	15.0386	766	10.4634	507	13.9798	676	13.181	692	14.2817	744	12.5675	535	15.1004	844	14.1442	816	13.7215	680	12.3027	593	11.7157	630	15.36	839	14.3441	654	14.5884	725	14.4371	724	15.4774	808	0.953558	-0.0264499	normal	0.99221	0.0127799	normal	0.845612	-0.107224
GB46206	GB46206	4.03482	303	1.88172	171	2.7425	246	3.20349	235	2.73652	207	2.33381	156	2.70978	189	2.56042	175	2.20896	191	3.17726	186	2.66759	224	3.74534	314	3.71624	247	2.44111	162	3.11377	258	3.32647	249	3.45038	267	2.92489	193	3.49543	233	2.71486	203	0.829974	-0.106753	normal	0.703722	-0.203168	normal	0.955777	-0.0639997
GB45084	GB45084	4.78816	742	5.41462	947	4.54251	893	4.6865	742	5.71642	850	4.20929	596	4.36076	613	5.29167	767	4.94017	671	5.91844	720	4.26101	762	4.13918	760	4.57836	643	6.68036	787	4.52901	730	3.77371	658	5.63746	782	4.10276	622	3.83459	574	4.9087	765	0.765018	0.0805159	normal	0.923745	0.0568205	normal	0.633175	0.173359
GB48400	GB48400	3.5655	179	2.50844	139	3.32346	200	2.50477	123	2.44375	122	2.30811	110	4.27813	202	2.58788	131	1.7844	91	3.25134	135	3.56358	195	4.06613	228	2.448	119	3.60658	170	4.35965	229	3.66235	195	4.73121	211	3.15081	153	3.66577	180	3.7704	194	0.39984	-0.302274	normal	0.791158	-0.223774	normal	0.35204	-0.329711
GB54286	GB54286	24.1547	5121	22.5489	5275	25.0539	6415	23.5618	4894	25.3387	5343	19.1369	3839	21.338	4271	21.8225	4738	19.3968	4183	25.2766	4452	18.666	4316	20.3564	4864	23.2247	4762	23.0487	4599	20.2503	4504	22.7902	5150	29.2606	5519	18.8246	3871	23.4126	4860	22.91	4949	0.427429	0.127547	normal	0.757631	0.0839429	normal	0.943693	0.0447577
GB53422	GB53422	5.63492	496	6.87246	702	4.17213	568	9.52143	994	8.04467	917	6.51844	544	3.44267	350	6.75052	583	5.99301	547	9.96156	920	6.39885	588	4.72064	499	6.75076	705	4.9982	414	9.12524	992	8.25133	945	4.98631	396	6.69307	589	5.32884	482	9.39704	1033	0.905374	0.0775658	normal	0.979474	0.0516914	normal	0.997495	0.00786291
GB40733	GB40733	470.157	173744	459.015	187270	459.021	205177	500.267	181388	477.044	175412	475.354	166443	584.406	204186	415.041	157096	656.335	247209	249.395	76515	559.827	225975	542.16	226230	496.803	177685	467.251	162651	493.307	191426	504.416	198975	359.211	118151	484.855	174035	552.08	199934	510.768	192660	0.284519	-0.172945	normal	0.994684	-0.0109111	normal	0.973454	-0.0365829
GB45836	GB45836	4.05459	512	4.70613	642	3.5488	544	4.02787	505	4.91863	612	2.65993	310	2.59765	311	2.11423	267	1.99843	249	5.20992	537	3.36299	458	3.28205	470	3.41966	424	3.87357	451	2.28944	287	4.41718	581	7.82341	888	3.31024	392	4.49862	555	3.17528	408	0.317664	0.286819	normal	0.956254	-0.0952194	normal	0.954089	-0.0748572
GB54165	GB54165	50.4831	4613	43.0927	4347	44.5856	4918	50.3196	4503	56.3704	5126	45.3659	3924	48.7441	4197	37.3862	3501	34.2038	3175	42.0596	3192	61.5024	6135	51.1381	5265	48.5305	4288	53.3208	4584	47.058	4512	48.4922	4728	45.9849	3735	49.502	4386	54.498	4876	49.6611	4623	0.48568	-0.153772	normal	0.443327	-0.239748	normal	0.969175	-0.0281198
GB50551	GB50551	7.90201	1330	6.98939	1463	5.70508	1180	7.57011	1408	7.9318	1486	5.79059	1041	6.18186	1108	5.03395	871	5.64457	953	6.64498	1048	5.30622	1099	6.10452	1306	6.27986	1033	5.98006	1055	5.08156	906	6.75989	1229	8.09697	1232	5.08837	926	6.24946	1152	6.54193	1266	0.310841	0.237599	normal	0.898354	0.0885957	normal	0.786217	0.133151
GB42542	GB42542	0.393236	89	0.278342	70	0.205003	56	0.44908	100	0.414251	93	0.163696	35	0.349966	75	0.309047	72	0.194401	45	0.513961	97	0.23138	57	0.297672	76	0.193834	43	0.505852	108	0.361178	86	0.365339	88	0.471718	95	0.50624	111	0.102565	23	0.371995	86	0.964448	0.0333212	normal	0.997004	-0.00794482	normal	0.985468	-0.0339193
GB50637	GB50637	9.76084	513	12.3154	710	7.79779	497	7.60433	398	8.0718	427	6.96292	355	6.78031	344	7.54395	419	9.00774	492	8.39907	382	9.2436	535	7.62447	460	8.53676	449	7.83275	401	7.44352	420	6.51338	375	8.52028	405	6.98231	366	8.69236	452	9.28593	505	0.900478	0.0608739	normal	0.997004	0.00348701	normal	0.861576	0.136022
GB52627	GB52627	14.7555	1286	16.3158	1682	13.8018	1723	14.5177	1315	14.0106	1327	13.434	1204	14.3647	1190	13.6006	1426	15.5702	1224	15.0841	1220	12.7158	1253	14.6881	1542	16.2409	1392	18.28	1620	13.8538	1370	15.6674	1601	17.7421	1559	16.9993	1423	15.1435	1349	15.1681	1494	0.85752	-0.0638946	normal	0.993009	-0.00890342	normal	0.755689	-0.117587
GB42027	GB42027	2.2978	947	1.93573	901	1.27713	651	2.16141	876	1.30714	495	1.63956	563	1.90231	627	1.61222	668	1.59284	667	5.61656	860	1.52917	694	1.61987	703	1.73932	693	3.01823	910	2.19138	1005	1.91186	787	2.26418	782	2.46846	790	1.73405	736	1.80693	775	0.827732	-0.109792	normal	0.968689	-0.0514191	normal	0.941633	-0.0796966
GB55621	GB55621	0.43391	60	0.519355	84	0.512098	114	0.542498	72	1.1108	146	0.17976	32	0.437284	61	0.470509	70	0.575214	98	0.424548	59	0.469235	68	0.106287	23	0.898022	126	0.35279	62	0.627679	91	0.76762	121	0.368023	59	0.918308	124	0.575294	79	0.145046	28	0.870103	0.104558	normal	0.988778	-0.0306992	normal	0.979444	0.0426073
GB50630	GB50630	12.7717	1011	9.67375	838	13.2796	1281	10.9928	860	9.21552	754	13.0611	968	11.7281	897	10.5922	854	12.4873	1002	5.80433	408	14.4077	1254	13.3615	1186	11.6245	887	11.4354	848	11.3252	950	15.0612	1256	9.16513	645	12.3285	932	15.303	1215	13.6851	1114	0.576664	-0.179308	normal	0.957204	-0.0876822	normal	0.803694	-0.179402
GB54421	GB54421	41.1773	3485	44.1558	4824	43.4979	5238	35.5569	3146	37.0901	3685	30.9373	3119	25.5426	2422	40.5238	4211	33.4795	3491	45.6346	3856	35.0003	3859	35.4649	4092	40.7579	4009	37.1898	3560	39.0739	4126	38.0084	4000	47.7579	4226	37.212	3700	43.5235	4257	34.928	3579	0.909845	-0.04528	normal	0.99283	-0.012304	normal	0.942916	-0.0612762
GB41889	GB41889	470.372	25848	380.415	23057	462.343	30677	467.133	25150	398.175	21793	269.171	13992	556.252	28858	384.422	21624	391.304	21857	463.918	21177	480.828	28797	558.515	34566	478.616	25439	550.701	28471	506.579	29199	581.682	34065	695.105	33970	456.104	24301	684.779	36827	555.276	31075	0.0401545	-0.288331	normal	0.549385	-0.234414	normal	0.0304176	-0.402623
GB55330	GB55330	6.00543	1623	6.67145	2116	8.85457	3341	7.6911	1746	7.13584	1771	12.6439	3348	18.9138	2788	11.2515	3903	10.4521	3547	7.90953	1678	7.22694	1588	6.62816	2212	8.94161	2144	8.91904	2128	21.1321	3339	8.39516	2556	14.4029	3306	17.9517	3757	16.9954	2427	21.1257	3162	0.738391	-0.160276	normal	0.230187	0.47158	normal	0.120569	-0.488636
GB50560	GB50560	3.07993	473	2.48453	390	1.57127	327	2.40214	411	2.8085	529	2.02906	366	2.159	391	2.13903	426	1.3712	270	2.83866	434	1.72437	244	2.04926	322	2.0977	378	2.11448	366	1.34132	224	1.955	390	3.03959	441	2.01078	376	1.6871	310	1.76167	258	0.465573	0.281877	normal	0.326204	0.395752	normal	0.892628	0.12708
GB45131	GB45131	11.9175	1847	12.5577	2240	12.3348	2236	15.6292	2430	18.3915	2764	14.1661	2018	11.0757	1585	14.9523	2305	13.1968	2046	17.6999	2214	10.2611	1729	14.3365	2580	16.7491	2464	16.9414	2714	11.5362	1857	14.17	2307	18.9329	2533	16.4137	2434	12.2527	1870	13.9021	2193	0.909845	-0.0587433	normal	0.987536	0.0237229	normal	0.942513	-0.0662664
GB42773	GB42773	39.5001	7646	32.5545	6893	38.2382	8794	32.6587	6083	31.5725	5990	31.1636	5624	33.4026	6095	31.8843	6208	37.7479	7305	29.7318	4718	32.2163	6752	30.274	6518	34.9426	6403	33.351	5939	33.8197	6777	33.769	6826	35.1134	5963	32.179	5976	34.5067	6458	35.9603	6999	0.931346	0.0265295	normal	0.907204	0.0717904	normal	0.976257	0.0244971
GB42234	GB42234	15.6436	1968	15.8311	2204	16.3463	2478	14.0635	1741	14.6691	1832	10.2278	1220	12.4835	1484	12.238	1579	12.5104	1596	13.7184	1433	13.6483	1878	14.5068	2062	16.1795	1972	19.9496	2363	15.872	2104	14.9446	2008	19.3939	2119	16.4189	2010	18.5178	2290	17.1062	2198	0.667291	-0.116037	normal	0.0568808	-0.308912	normal	0.552825	-0.156902
GB46183	GB46183	8.28124	789	7.15739	736	25.2542	3353	8.27274	669	8.84918	813	5.98614	542	9.13549	743	8.00115	733	7.9242	632	9.19015	629	7.17378	719	6.81465	631	7.47128	694	8.85613	782	7.58789	735	24.88	2930	7.75507	647	20.5717	2457	17.2902	2067	8.64907	704	0.438639	0.336093	normal	0.942368	0.0596025	normal	0.799597	-0.203855
GB42548	GB42548	1.7919	486	1.20168	490	1.257	410	1.6813	583	1.96853	556	0.783755	271	1.07408	389	1.53008	455	0.993284	350	1.44919	443	0.711981	288	1.00988	391	1.57305	509	1.47399	480	1.99011	593	1.69519	556	2.74124	559	1.4371	401	1.2971	441	1.63596	599	0.935586	0.0488644	normal	0.972872	-0.0582694	normal	0.922899	-0.089201
GB53126	GB53126	4.08148	1192	2.5776	828	3.45554	1217	3.89198	1081	3.68729	1071	3.04679	841	3.07291	848	3.16891	941	3.56269	1057	3.77615	915	3.80175	1211	3.33524	1098	4.00932	1102	2.1514	582	3.81569	1170	4.37479	1356	3.6862	958	4.15003	1168	1.41655	400	3.44567	1010	0.972896	-0.0203382	normal	0.987351	0.0262083	normal	0.991722	0.0247869
GB41697	GB41697	48.4318	2537	35.8616	2227	40.6195	2688	31.9338	1592	38.1289	2082	22.666	1140	38.5311	1984	33.1433	1894	36.2451	2065	31.8551	1348	40.3866	2258	41.6699	2576	35.6337	1802	23.5961	1256	39.1823	2258	25.7019	1354	43.9644	2107	41.9946	2223	42.3625	2323	39.4368	2225	0.951677	0.0348897	normal	0.964642	-0.0650402	normal	0.998524	0.00149841
GB46400	GB46400	3.31526	176	3.35853	196	5.99032	383	5.16757	268	6.71823	354	4.76178	239	2.23745	112	3.98795	212	5.27594	284	4.69461	207	3.22461	186	4.57548	273	4.24813	218	2.85993	143	4.20761	234	4.59531	259	4.28112	202	3.82573	197	5.61225	291	3.31604	179	0.671949	0.202923	normal	0.895374	0.152499	normal	0.909266	0.121556
GB45128	GB45128	85.6968	10626	76.807	10508	84.4366	12432	79.221	8805	87.2646	10763	80.2632	9427	76.1902	8921	85.4999	10859	91.2312	11505	74.2552	7650	81.2158	10983	81.8849	11140	77.4044	9283	86.296	10074	79.8785	10391	80.4053	10627	89.5527	9480	77.8178	9358	82.5243	10019	80.6639	10192	0.760498	-0.0594705	normal	0.882676	0.0847793	normal	0.990692	-0.0102111
GB47320	GB47320	0.069641	4	0.059575	3	0.099393	6	0.01222	1	0.102948	5	0.172235	8	0.126712	6	0.125872	6	0.116738	6	0.189167	7	0.052589	3	0.044292	3	0.080673	4	0.066257	3	0.105926	5	0.128028	7	0.067676	3	0.262489	12	0.172759	8	0.010126	1	--	--	--	--	--	--	--	--
GB50110	GB50110	0.776417	8	0.616764	7	0.719814	9	1.17098	11	0.517242	5	0.241913	3	0.71358	7	0.643664	7	0.374166	4	0.678457	6	0.262848	3	0.687758	8	1.18988	11	1.09002	10	0.969032	10	1.21258	12	0.659463	6	0.666826	7	0.638504	6	1.03281	10	--	--	--	--	--	--	--	--
GB43468	GB43468	4.09624	198	3.68592	197	3.30436	193	4.01337	191	4.66364	225	2.70376	124	2.3175	106	3.58061	178	2.81546	139	4.19082	169	1.02032	54	1.90645	104	3.15931	148	2.77245	127	3.66594	186	3.53384	183	2.83077	122	3.11259	146	3.18052	151	2.91883	144	0.364701	0.365027	normal	0.770627	0.2599	normal	0.407288	0.282597
GB50002	GB50002	0.122578	1	0.093228	1	0.088877	1	0.122814	1	0.11175	1	0.112482	1	0.109671	1	0.126052	1	0.118716	1	0.00011	1	0.06416	1	0.041797	1	0.030978	1	0	0	0.100405	1	0.095337	1	0.106265	1	0.172636	1	0.125833	1	0.121135	1	--	--	--	--	--	--	--	--
GB48835	GB48835	19.0388	471	18.4663	504	17.7704	531	20.1311	488	18.4922	455	22.7657	533	23.4169	547	18.5409	470	26.0797	656	13.3833	275	23.5623	635	16.5597	462	15.9763	382	27.3681	637	19.8102	514	21.3507	563	15.3971	339	23.7023	568	24.9889	605	19.0301	480	0.636034	-0.16931	normal	0.962167	0.0839464	normal	0.854342	-0.138853
GB51467	GB51467	32.9814	1237	265.738	10993	42.4485	1923	39.9226	1467	52.6895	1965	21.6217	768	21.2569	753	118.287	4543	19.7724	754	37.9247	1182	46.2995	1894	76.0611	3214	76.7501	2783	160.225	5654	102.563	4035	95.6019	3821	56.2597	1877	62.4002	2269	81.9335	3008	155.635	5946	0.964448	-0.0295188	normal	0.391585	-0.471721	normal	0.995609	-0.0117025
GB47193	GB47193	5.59062	162	3.82926	123	5.69735	200	6.45848	184	4.89193	141	2.8129	78	4.52348	124	5.20493	155	4.38794	130	5.32557	129	7.35317	233	4.64278	152	2.94808	83	3.417	94	5.58982	170	5.31315	164	4.42059	114	4.27518	120	5.78125	164	5.83578	173	0.954386	0.0421976	normal	0.985312	-0.0394361	normal	0.985219	0.0295136
GB50593	GB50593	3.64047	639	2.00941	556	1.10142	356	3.29837	844	3.38959	928	1.39562	364	2.08984	535	2.38054	650	1.64349	414	3.51283	645	1.86929	516	2.3334	693	3.37419	883	3.11034	717	2.58871	708	2.08515	578	3.44004	791	2.87982	689	1.71589	439	2.05851	520	0.861238	-0.106491	normal	0.752465	-0.214293	normal	0.985468	0.0329037
GB55429	GB55429	4.14265	1036	7.98243	1844	7.89737	1894	8.10337	1591	8.56725	1906	7.76962	1440	6.50251	1090	8.10519	1415	5.13144	1117	11.0804	1841	5.59333	1212	5.31736	1283	7.92047	1334	5.54078	1238	5.7392	1359	6.9462	1712	8.30912	1483	8.01296	1597	3.941	993	6.49984	1421	0.488557	0.225709	normal	0.495181	0.264372	normal	0.952268	0.0734508
Apis_mellifera_newGene_2371	--	0.854282	72	0.593961	43	0.374973	42	0.366179	35	0.921772	78	0.662344	51	0.816306	60	0.627098	58	0.504792	43	0.154221	14	0.343554	36	0.428331	47	0.386637	33	0.29708	29	0.894366	82	0.584397	56	0.295844	25	0.539619	48	0.19641	19	0.517314	30	--	--	--	0.962167	0.100864	normal	--	--
GB55228	GB55228	0.778509	58	0.367925	30	0.268308	24	1.01444	74	0.607002	45	0.332982	24	1.03262	72	0.978902	74	0.766639	58	0.202748	13	0.749177	61	0.600575	50	1.01931	73	0.620504	44	0.476659	37	0.626622	50	1.36606	90	0.85273	61	0.496082	36	0.500033	38	0.822986	-0.131703	normal	0.994684	0.013163	normal	0.899352	-0.140611
GB46607	GB46607	2.85975	11	1.31978	6	2.07702	10	2.6676	10	2.21339	9	1.99644	7	1.94643	7	2.94942	12	1.63233	7	3.0817	10	1.92254	8	2.21853	10	2.06535	8	2.03408	8	2.32853	10	2.17891	9	3.60677	12	2.18659	8	2.53376	10	2.83807	11	--	--	--	--	--	--	--	--
GB55431	GB55431	30.8152	4437	16.8768	2702	30.5986	5278	14.6443	2108	31.1228	4411	21.9229	3046	21.0845	2984	30.1025	4376	18.9375	2765	23.4991	2736	23.3551	3657	22.1369	3691	29.9626	4175	28.3701	3780	14.3345	2169	25.2277	3836	23.9103	3017	17.6068	2303	23.2636	3324	23.3352	3379	0.995617	0.00372984	normal	0.980882	0.0393246	normal	0.924286	0.104256
GB54140	GB54140	10.9325	2488	9.3787	2353	12.1982	3292	8.8816	1947	12.5894	2798	10.9188	2319	7.12803	1510	8.96702	2054	8.32603	1894	8.30596	1957	7.77279	1895	6.8506	1776	12.5184	2705	12.9773	2736	8.34367	2087	10.607	2526	9.7378	1962	11.4581	2483	12.4427	2740	11.3414	2628	0.893366	0.0708339	normal	0.993009	-0.0148005	normal	0.962649	-0.0443556
GB45369	GB45369	197.159	12695	167.454	11896	203.775	15846	208.481	13151	240.702	15415	300.588	18313	195.41	11879	197.879	13048	260.866	17083	161.439	8635	231.817	16278	156.958	11390	212.074	13206	173.352	10504	201.141	13586	160.747	11032	141.253	8091	288.415	18009	223.667	14099	196.385	12900	0.992785	-0.00577923	normal	0.726514	0.235862	normal	0.997495	-0.00669347
GB48192	GB48192	4.01555	928	4.71965	1193	3.96434	1092	5.89265	1289	6.3352	1415	4.37145	944	3.89301	863	5.16394	1209	4.77206	1108	6.92973	1317	3.56129	883	4.14887	1038	5.19732	1161	5.06838	1093	4.90699	1182	3.94973	967	5.93932	1178	5.75389	1253	3.45695	800	4.37094	1017	0.927933	0.0440375	normal	0.701945	0.186253	normal	0.954896	0.0656156
GB47820	GB47820	7.00064	872	6.14406	853	6.54499	1024	5.48607	697	6.49487	810	4.46938	541	5.8361	693	5.63404	748	5.44266	718	7.30774	787	4.95605	697	5.70725	834	6.42511	805	5.6952	695	6.02015	815	6.05557	803	7.67315	859	4.88313	614	5.70163	724	5.93161	748	0.893366	0.04406	normal	0.964209	0.0422401	normal	0.908519	0.0710428
GB41424	GB41424	8.20122	2583	9.77756	3777	9.79607	4150	11.4698	4032	9.87556	3783	6.9733	2180	8.72631	2700	8.98582	3094	6.81874	2518	11.9729	3254	6.53735	1972	9.53049	4093	9.03473	3223	8.22586	2382	8.86492	3071	8.67543	3046	10.996	3478	9.55139	3222	8.00671	2562	8.70315	2879	0.671949	0.178607	normal	0.956411	0.0769458	normal	0.82932	0.143348
GB47719	GB47719	6.82969	1308	7.78533	1644	7.00215	1619	7.15943	1343	7.66881	1460	6.09396	1104	5.89594	1066	6.88997	1351	7.03795	1370	8.02518	1276	6.4365	1344	6.91408	1492	7.01386	1299	6.09663	1099	5.97365	1200	6.70402	1368	8.29549	1413	6.63805	1233	6.75967	1267	7.10109	1385	0.666671	0.0990149	normal	0.697002	0.12505	normal	0.94265	0.0390521
GB48776	GB48776	21.9004	2060	18.7342	1945	18.2876	2078	22.1112	2038	20.8269	1949	16.0031	1425	15.9876	1420	17.3872	1675	15.2419	1458	24.1964	1891	15.4632	1587	15.3606	1629	18.5896	1691	18.2907	1619	15.225	1503	16.3359	1638	20.9379	1752	13.9587	1274	17.1022	1575	16.8948	1620	0.0769751	0.223207	normal	0.6691	0.150883	normal	0.139523	0.244757
GB53026	GB53026	0.015234	1	0.074684	1	0.112181	2	0.077579	1	0.077975	1	0.218183	3	0.238206	3	0.20125	2	0.234509	3	0.013337	1	0.182865	2	0.074598	1	0.098813	1	0.123344	2	0.091093	1	0.248645	3	0.05838	1	0.032846	1	0.171883	2	0.05097	1	--	--	--	--	--	--	--	--
GB51953	GB51953	0.053914	11	0.127063	27	0.053643	13	0.054645	10	0.079567	15	0.051938	4	0.527256	16	0.052717	11	0.021021	4	0.037564	6	0.044421	10	0.113034	24	0.016748	4	0.097488	18	0.092533	19	0.173689	35	0.61263	30	0.027687	6	0.044118	9	0.031497	6	--	--	--	--	--	--	--	--
GB44587	GB44587	9.00455	1531	6.48159	1216	8.0063	1644	8.30354	1383	9.19129	1554	6.73654	1084	6.71207	1077	7.94476	1383	5.6216	972	9.89964	1398	2.06114	383	4.54629	871	7.73939	1273	8.7715	1403	8.08413	1442	8.85101	1604	10.6877	1616	7.55321	1245	7.92063	1318	7.2968	1264	0.692216	0.203134	normal	0.84422	0.210438	normal	0.957718	-0.0412814
GB41756	GB41756	0.98702	79	0.564669	56	0.456013	64	1.81974	155	1.09306	95	0.835687	60	0.775744	71	0.825299	98	0.939955	110	0.825758	58	0.478563	60	0.574404	55	1.27196	102	0.875558	83	1.07938	103	0.840291	80	1.45557	128	0.988672	86	0.718433	55	0.84051	83	0.961671	0.0363709	normal	0.955553	0.103961	normal	0.995609	-0.0128324
GB41034	GB41034	0.989561	147	0.950406	156	1.20032	214	1.23676	180	0.843537	116	0.411671	54	0.642328	84	0.575189	82	0.66472	94	0.823292	95	1.40784	225	1.08465	174	0.745492	100	1.02778	142	0.844742	123	1.17214	173	1.22451	158	0.8764	118	1.07314	155	0.951976	144	0.998968	0.000763429	normal	0.106226	-0.554808	normal	0.994153	0.0126046
GB40659	GB40659	0.131009	7	0.194355	10	0.032616	2	0.081633	4	0.110009	6	0.365118	16	0.185431	9	0.058976	3	0.387312	19	0.388251	15	0.034351	2	0.302918	16	0.413346	19	0.197288	9	0.338677	17	0.132601	7	0.363251	15	0.237248	11	0.134121	7	0.224581	11	--	--	--	--	--	--	--	--
GB41510	GB41510	10.3738	570	8.17038	579	9.47278	642	6.65352	427	9.11191	513	6.12086	357	8.16488	471	8.95003	512	8.66434	615	8.99344	490	9.67419	594	8.4875	626	8.66965	531	8.6154	476	8.0572	554	7.453	507	8.52639	468	8.72472	550	9.20778	622	11.079	625	0.655123	-0.113782	normal	0.999926	0.000706682	normal	0.85072	-0.118192
GB51198	GB51198	1.77531	214	1.0144	135	0.54088	84	1.22193	131	1.52167	157	0.805464	81	1.39929	113	0.876662	85	0.729876	78	1.17411	120	1.17464	143	1.83711	168	1.21719	123	1.51566	157	1.87604	159	1.66534	169	1.91863	165	1.45287	182	1.68469	121	1.33829	165	0.873125	-0.0965193	normal	0.230426	-0.394071	normal	0.86623	-0.162657
GB54293	GB54293	4.09496	233	3.17243	199	2.66155	183	4.0797	227	4.47633	253	2.64528	143	2.92933	157	2.89753	169	2.70027	156	3.16216	150	2.53439	157	3.54244	224	3.66074	201	4.13206	221	2.66047	159	3.1837	193	5.45836	276	3.06831	169	3.11003	173	3.65859	212	0.881839	0.0782558	normal	0.894134	-0.112074	normal	0.998524	0.00267025
GB50438	GB50438	3.47109	418	10.8179	1444	5.80832	851	13.7938	1333	10.0458	1213	11.8459	1359	12.8507	1471	14.6689	1819	7.7552	955	11.5803	1167	8.79227	1165	10.9932	1490	8.77926	1026	13.9297	1585	11.7064	1485	9.76746	1260	8.93375	966	7.51102	867	7.81849	930	7.59375	941	0.543864	-0.27394	normal	0.827081	0.165975	normal	0.998524	-0.00252003
GB49963	GB49963	38.6153	2404	26.3321	1809	27.5244	2070	95.9235	5850	54.3683	3367	14.438	851	40.8959	2404	35.4062	2258	18.9334	1199	114.538	5923	42.5405	2888	94.9478	6661	95.2198	5733	117.175	6865	62.348	4072	27.127	1800	185.343	10264	51.2976	3097	110.667	6744	85.2701	5409	0.247089	-0.446941	normal	0.423246	-0.456633	normal	0.50229	-0.350002
GB47553	GB47553	80.3711	4641	35.729	2277	87.5033	6103	49.1011	2778	65.4172	3758	35.2086	1924	52.6104	2869	26.0661	1542	72.31	4247	30.783	1477	119.935	7553	69.432	4519	82.9681	4634	32.6136	1773	64.9939	3937	89.2455	5493	67.7741	3482	53.6085	3002	101.819	5756	124.718	7338	0.76142	-0.168493	normal	0.438963	-0.434345	normal	0.639796	-0.288333
GB48146	GB48146	40.1792	4286	18.9011	2225	44.15	5688	14.1147	1475	28.9026	3067	16.261	1642	14.2542	1436	97.0518	10601	8.59909	933	120.711	10696	3.89882	454	11.5582	1390	15.9706	1648	39.768	3992	6.76448	757	5.39436	614	50.3025	4773	18.9975	1965	3.36497	352	4.49575	489	0.548973	0.254611	normal	0.427394	0.384946	normal	0.797573	0.173418
GB52249	GB52249	12.5321	2859	10.7046	2802	11.2735	2848	10.7402	2295	11.3497	2597	7.79399	1760	8.12164	1842	10.7998	2281	8.03641	1825	11.5391	1995	7.74538	1871	7.99468	1955	9.95605	2182	8.86281	1899	8.74687	2046	8.75924	2232	12.3195	2418	8.42239	1956	9.61152	2192	10.2057	2435	0.0128819	0.314089	normal	0.622659	0.14255	normal	0.485262	0.143803
GB40656	GB40656	75.4275	4394	58.1496	3746	52.7189	3702	62.2469	3560	63.6486	3696	46.9144	2592	56.8327	3133	51.754	3095	53.27	3163	63.5596	3077	57.7063	3675	52.5363	3457	58.1669	3285	57.7404	3173	52.9375	3233	54.5411	3394	73.0093	3791	55.6919	3143	57.9247	3311	53.7277	3193	0.663717	0.0871679	normal	0.94641	0.0290899	normal	0.869263	0.0755783
GB48665	GB48665	1.94258	146	0.678608	95	0.97718	128	1.07641	132	1.86233	150	2.34626	115	1.45923	93	1.58396	163	1.22674	119	1.32371	139	1.01741	90	3.51219	174	1.29097	112	1.42023	125	1.76417	143	1.74279	140	1.7104	131	1.22771	114	0.809117	63	1.42706	95	0.931346	-0.0514222	normal	0.907204	0.127999	normal	0.922687	0.111276
GB50334	GB50334	10.2532	1064	7.15058	769	7.6502	895	10.9799	1034	9.87539	955	7.08387	650	9.27481	860	8.69376	900	8.64092	854	11.1778	896	9.81157	1035	10.4663	1138	9.6158	898	9.37203	853	8.37681	848	8.6956	896	11.435	987	7.73245	728	9.95918	951	8.71283	856	0.801164	-0.0902333	normal	0.993009	-0.00722992	normal	0.998524	-0.00197562
GB42997	GB42997	8.62418	1891	8.80169	2129	8.56113	2267	7.07744	1521	9.50297	2073	6.68445	1387	6.72793	1393	8.18697	1839	6.24997	1394	8.90559	1622	7.0861	1695	6.39932	1582	7.86114	1667	7.71577	1592	7.44386	1712	6.90581	1614	10.3904	2027	6.4134	1364	8.20693	1762	7.43901	1662	0.490309	0.150103	normal	0.894032	0.0721222	normal	0.857294	0.109582
GB53155	GB53155	7.70104	643	5.89182	526	5.00364	501	6.44414	520	7.97946	630	5.41377	408	5.65303	440	5.59939	456	5.38336	440	6.38087	445	6.80545	621	5.7143	535	6.92288	551	6.80898	532	4.49493	387	6.00746	511	8.92477	646	5.9305	471	6.2961	520	5.13918	431	0.985649	0.00992492	normal	0.942368	-0.0673217	normal	0.98424	0.0249666
GB53626	GB53626	118.875	6771	117.588	7369	115.248	7962	103.808	5776	102.309	5778	87.773	4739	112.603	6056	96.7707	5649	136.044	7886	86.5146	4092	131.867	8185	134.275	8575	131.972	7260	131.029	7016	126.433	7540	131.08	7942	127.08	6424	139.498	7718	159.796	8886	141.553	8188	0.0173482	-0.281414	normal	0.550988	-0.229936	normal	0.175606	-0.301131
GB48203	GB48203	45.9135	13082	41.7625	13134	40.1227	13811	35.3285	9865	41.3938	11735	47.2713	12747	43.4982	11706	44.3283	12939	44.6586	12946	45.7284	10828	26.4092	8210	34.5406	11096	38.2981	10557	37.6305	10095	41.63	12442	43.8445	13319	45.3643	11503	51.2698	14172	31.7753	8868	35.2308	10233	0.690431	0.121459	normal	0.0560205	0.385002	normal	0.987628	-0.0222956
GB47185	GB47185	0.304145	54	0.59479	115	0.189412	40	0.964527	165	0.44394	78	0.171511	29	0.483548	80	0.784081	141	0.151306	27	0.919287	134	0.526795	101	0.327054	65	0.451895	77	0.445501	74	0.5492	101	0.311645	58	0.735249	115	0.200082	34	0.339544	58	0.682293	122	0.97738	0.0201993	normal	0.973272	0.0735532	normal	0.969175	0.0552838
GB55593	GB55593	5.66795	184	4.62166	165	4.40805	172	3.14193	100	3.16279	102	3.68282	113	3.01406	92	3.1413	104	1.79854	60	6.0397	163	2.48944	88	2.49319	91	3.00434	94	2.03352	62	3.77047	128	2.32375	81	2.7455	79	4.48787	150	2.8628	91	3.79718	125	0.318279	0.373336	normal	0.726514	0.281721	normal	0.799597	0.210054
GB44008	GB44008	11.8736	1361	12.9991	1634	11.1272	1541	10.0195	1100	10.0674	1146	8.31285	902	9.6194	1037	14.2064	1605	8.96854	1041	13.1957	1251	10.5018	1310	11.176	1398	10.0665	1114	9.56245	1030	13.5225	1607	10.276	1236	11.5738	1181	9.63342	1068	11.6016	1299	12.2324	1390	0.964448	-0.0215209	normal	0.976942	0.0364744	normal	0.980249	0.0242591
GB42038	GB42038	3.83522	348	3.04566	321	2.31117	263	2.67274	243	3.55794	330	2.47532	215	2.74848	244	2.33066	219	2.35436	226	2.649	207	3.80886	393	2.74027	294	2.41968	219	3.04363	268	2.54813	254	2.66855	260	3.67062	299	3.21901	291	2.50703	235	2.56483	246	0.988671	-0.00914974	normal	0.824165	-0.14674	normal	0.953688	0.0616737
GB54904	GB54904	1.2796	87	1.21471	93	0.525906	71	0.282313	31	0.484573	54	0.378941	40	0.469559	50	0.663215	76	0.262026	30	0.924123	86	0.363811	45	0.766427	96	0.48428	52	0.416598	44	0.369256	43	0.47979	57	0.884356	88	0.551293	60	0.445802	49	0.667157	76	0.892724	0.0907622	normal	0.93897	0.128267	normal	0.976582	-0.0491613
GB50297	GB50297	26.9161	2629	49.6207	6044	3.0462	407	3.57999	428	56.6344	5786	6.56558	627	5.99322	633	59.6669	6265	76.3381	7973	4.03249	398	76.0649	8537	40.6604	4967	58.3287	5796	51.315	5180	22.3785	2199	26.1106	2572	34.7586	3313	44.4725	4512	41.416	4395	63.3307	6639	0.673723	-0.173485	normal	0.901715	-0.146513	normal	0.900213	-0.110573
GB41781	GB41781	37.6847	2768	37.1673	3012	36.0456	3198	38.0695	2740	41.3941	3024	40.6811	2827	34.5562	2397	36.3877	2737	45.7652	3419	33.5786	2049	43.7499	3505	36.3496	3009	38.7166	2750	42.4147	2932	37.4927	2889	35.6252	2789	39.4665	2579	39.9447	2845	40.58	2918	36.7571	2751	0.45731	-0.122039	normal	0.985742	0.0227898	normal	0.975052	-0.0188175
GB50059	GB50059	2.85058	766	3.01044	891	2.42181	785	3.0802	811	2.71312	722	1.95335	497	2.08888	523	2.94631	811	2.0321	557	3.34976	747	2.23318	653	2.25644	674	3.01195	782	2.43934	617	2.58976	717	2.62376	741	3.32366	794	2.77023	722	2.64183	685	2.31334	624	0.718367	0.10351	normal	0.975375	0.0414804	normal	0.945378	0.0497007
GB50204	GB50204	13.6963	5888	15.1158	7176	14.3196	7348	14.6015	6247	15.7489	6875	12.1019	5005	12.3814	4959	13.5159	5940	10.7735	4780	17.2122	5695	9.78023	4652	11.3131	5548	14.5998	6148	14.4735	5835	12.921	5926	19.3902	5792	14.7885	5726	12.4716	5284	13.2265	5728	12.5129	5597	0.582988	0.142471	normal	0.894307	0.0878713	normal	0.399969	0.144329
GB49562	GB49562	19.9127	3201	21.1011	3769	25.989	5187	21.5566	2172	16.1903	2692	61.8547	5697	16.4819	2616	30.6087	4007	44.4585	7020	11.6484	1558	32.0123	5444	23.6047	5832	33.6563	5404	42.0924	6324	11.0231	2003	22.1129	2873	14.2285	2040	21.4121	3917	16.726	1775	15.6174	2622	0.261177	-0.423391	normal	0.987536	-0.038699	normal	0.869598	0.156924
GB44972	GB44972	12.7958	3120	15.6671	4071	10.2288	3031	13.7257	3374	15.7018	3713	11.1811	2524	10.2007	2700	11.6809	2844	8.98252	2351	15.1545	3141	9.24093	2618	9.60378	2726	10.8324	2640	12.769	3091	11.8435	3090	12.9433	3351	14.1108	3204	12.2644	2813	12.082	2924	14.8918	3455	0.512188	0.177285	normal	0.808784	0.118327	normal	0.965935	0.0355166
GB50179	GB50179	2.83801	227	6.11342	534	3.29038	318	3.08787	243	3.70488	294	1.25986	96	3.1854	240	4.25991	344	4.44495	354	3.72716	249	9.12743	781	9.10337	811	4.71886	362	5.21148	382	5.13604	434	8.54927	723	7.71326	541	5.24685	391	1.86655	149	8.42131	659	0.104668	-0.534858	normal	0.123961	-0.616496	normal	0.552825	-0.336359
GB47243	GB47243	1.83842	1058	0.891071	518	1.19069	815	1.58027	759	2.33925	999	0.973566	526	2.02269	610	1.93192	654	0.667296	382	2.60038	1030	0.927933	522	1.36373	851	1.78059	816	1.84705	912	1.65524	989	1.43778	874	2.65396	993	1.31625	630	1.19631	662	1.32309	650	0.929251	-0.0542764	normal	0.933273	-0.12356	normal	0.99253	0.0200554
GB44933	GB44933	8.88864	1659	7.10951	1577	6.47621	1463	7.4346	1382	7.45535	1512	4.90476	937	5.64963	1027	6.4603	1239	5.44323	1052	7.79959	1324	5.51759	1129	5.7095	1210	6.1966	1141	6.94945	1315	6.77597	1353	6.38107	1365	9.2218	1557	5.21746	961	7.20859	1341	7.50267	1456	0.305667	0.196535	normal	0.964642	0.0424428	normal	0.91039	0.0771553
GB55654	GB55654	0.055891	10	0.131644	24	0.078489	16	0.111868	19	0.139438	23	0.071996	12	0.284687	45	0.071653	13	0.030023	6	0.345298	48	0.038467	7	0.086817	17	0.120032	20	0.094318	15	0.178838	31	0.159425	28	0.06992	11	0.093954	16	0.211961	35	0.04177	8	--	--	--	--	--	--	--	--
GB41174	GB41174	18.5107	3278	14.7868	2908	11.4936	2684	17.0606	2925	17.3708	3238	11.4381	1991	12.6731	2184	13.1011	2394	10.2658	1911	17.1309	2752	8.47413	1703	11.964	2445	15.3416	2519	15.1883	2646	13.7681	2748	14.8605	2746	21.3789	3390	11.468	2098	11.7434	2219	11.9791	2398	0.559168	0.191469	normal	0.956375	0.0725323	normal	0.869598	0.113216
GB43497	GB43497	1.94613	275	3.44657	499	1.83916	307	2.63278	326	2.34711	295	1.41597	250	1.93039	283	1.61162	265	2.24021	300	1.95688	263	2.70166	312	1.22531	244	1.57713	285	1.77398	268	1.87588	299	2.50035	290	1.8624	242	2.01399	300	1.08956	210	1.85539	291	0.747615	0.141951	normal	0.776322	0.130895	normal	0.790083	0.189499
GB52756	GB52756	125.478	9574	133.565	11624	136.927	13089	132.899	9941	129.738	10119	197.314	14242	133.224	9929	98.1451	7879	170.675	13649	54.4829	3459	186.011	15476	171.877	14774	153.011	11290	182.89	13131	148.877	11923	150.194	12215	93.7241	6366	200.847	15364	157.751	11785	125.994	9793	0.0111372	-0.362885	normal	0.902935	-0.157036	normal	0.911609	-0.109168
GB44586	GB44586	17.4658	731	16.2011	744	15.6094	709	14.6734	598	17.6579	654	20.5074	814	14.708	585	17.5341	747	22.5275	971	14.0414	492	20.6365	954	17.6882	839	16.4973	667	16.5859	651	15.3824	670	14.7598	660	18.7406	700	19.335	797	17.7919	729	17.9673	759	0.364701	-0.208573	normal	0.9188	0.111583	normal	0.524303	-0.180078
GB44155	GB44155	5.68725	1282	7.26576	1832	4.8484	1461	7.21903	1475	6.40403	1605	4.62457	937	4.31685	953	4.33798	1061	5.25154	1189	5.05374	960	5.76804	1290	5.54849	1389	6.54264	1585	7.53713	1478	5.71115	1504	5.60137	1348	5.83582	1204	7.79937	1938	5.18638	1290	5.12954	1133	0.972896	-0.0154084	normal	0.0928732	-0.306567	normal	0.98424	0.029835
GB47466	GB47466	33.294	6585	22.2377	4958	17.4082	4648	26.3286	5383	27.1738	5450	13.8516	2649	20.2137	3707	22.9046	4658	14.7329	3019	27.6717	4949	13.3077	3007	13.0517	3321	19.2393	3839	15.1726	3182	14.3593	3025	17.4288	3772	41.0435	7184	13.3981	2690	14.2666	3131	13.9071	3174	0.00116767	0.55867	normal	0.318095	0.343081	normal	0.744237	0.232058
GB40564	GB40564	16.9225	3036	17.9791	2893	14.293	2812	18.8908	2666	20.1492	2834	12.3332	1797	14.7175	2385	13.1288	1873	16.9241	2805	14.9694	1774	14.6078	2204	13.1425	2541	13.8163	2459	18.4271	2510	15.6012	2937	14.7256	2691	15.3483	2006	15.5326	2183	14.0222	2487	15.183	2331	0.793472	0.0716891	normal	0.962167	-0.0594546	normal	0.466468	0.172303
GB52906	GB52906	0.456696	26	0.999565	63	0.793887	55	0.787273	42	0.336959	18	0.271914	15	0.897996	48	0.864762	50	0.745275	43	0.90497	43	0.485473	30	0.41135	27	1.30373	72	0.577865	29	0.536047	32	1.00463	56	1.68763	84	1.09351	60	0.786094	44	0.85725	50	--	--	--	0.94641	0.120987	normal	0.612208	-0.306557
Apis_mellifera_newGene_777	--	0.171442	7	1.26199	53	0.202439	10	0.552097	22	0.938301	38	0.46436	18	0.451073	17	0.548913	21	0.424587	19	0.151113	5	0.438306	19	0.122335	5	0.593533	22	0.64563	23	0.402576	16	0.796677	32	0.762679	24	0.519246	20	0.636893	23	0.734882	32	--	--	--	--	--	--	--	--
GB46837	GB46837	1.09975	75	0.696263	52	0.759875	63	0.587081	39	0.861557	59	0.35015	24	0.296322	17	1.06544	75	0.570377	40	0.994892	57	0.598984	45	0.47572	37	1.18927	79	0.403387	27	0.328036	24	0.677989	50	0.359338	23	0.970217	64	0.823902	55	0.732535	52	0.773926	0.163675	normal	--	--	--	0.959678	0.0694232
GB52852	GB52852	6.97561	830	9.56912	1314	6.17269	886	7.85275	939	8.43618	1004	6.25998	696	5.38065	602	6.85978	832	7.37845	934	8.83249	891	6.39699	809	4.97864	666	5.95586	663	6.16875	681	6.64758	836	7.18657	935	8.24643	873	7.36153	853	6.60184	760	6.29398	770	0.254999	0.304488	normal	0.338971	0.2768	normal	0.854884	0.125743
GB50284	GB50284	21.5499	1016	16.8535	870	15.2222	881	22.5379	1048	21.6583	943	14.0188	641	22.3551	945	21.9852	994	20.5877	933	18.3104	717	22.3676	1227	21.5651	1177	21.1551	1002	18.8416	894	17.2248	970	17.1483	864	24.5421	946	18.6683	815	23.8301	1151	24.454	1220	0.357376	-0.21193	normal	0.813981	-0.121497	normal	0.825947	-0.144313
GB51741	GB51741	130.863	4246	124.407	4454	116.505	4565	120.198	3821	120.354	3884	93.9989	2886	122.25	3745	147.546	4903	109.965	3629	148.835	4012	122.925	4350	105.838	3870	103.449	3246	102.169	3120	83.1201	2829	126.156	4363	164.078	4736	93.6104	2946	111.462	3541	93.9199	3105	0.482296	0.163514	normal	0.259324	0.29958	normal	0.94905	0.0573675
GB45824	GB45824	24.1563	1066	25.0523	1189	27.6445	1430	18.3537	809	22.8161	979	19.7943	837	21.5142	882	22.9208	1014	25.7196	1186	20.7917	768	24.5088	1146	23.8431	1157	24.1829	1019	24.6535	1004	19.4678	892	21.8249	1047	21.3533	889	24.9712	1099	24.8726	1044	23.4786	1055	0.947827	-0.0296058	normal	0.976929	0.0307224	normal	0.987628	-0.0209114
GB49609	GB49609	105.043	3413	53.5841	1921	108.778	4271	86.0082	2738	86.8352	2807	63.0803	1940	97.6776	2997	73.1418	2434	71.7557	2371	81.0277	2187	82.3531	2918	93.0616	3408	86.8085	2728	70.5915	2159	84.814	2891	66.394	2300	105.833	3060	74.0283	2333	81.464	2592	86.3038	2857	0.993177	0.00680116	normal	0.966551	-0.044247	normal	0.947962	0.0738496
GB47411	GB47411	17.2355	1571	26.0936	2617	25.1181	2795	15.473	1365	18.809	1698	28.6363	2403	15.5284	1351	28.2238	2610	27.1882	2476	12.8695	962	17.5343	1702	17.7184	1774	18.2032	1581	20.5279	1730	15.0016	1425	22.118	2138	15.2801	1249	25.0998	2171	16.8522	1493	15.182	1384	0.725064	0.14825	normal	0.532222	0.34076	normal	0.937389	0.0927927
GB51031	GB51031	14.5578	1156	12.9545	1135	7.73083	741	9.67013	752	11.6037	916	8.95823	673	10.9632	822	14.5522	1183	9.96049	804	12.8576	848	12.0068	1040	13.2523	1186	14.0758	1081	12.5653	939	11.622	968	9.09901	770	15.4408	1091	10.1171	779	11.7782	916	11.4704	928	0.513897	-0.206709	normal	0.920022	-0.0787324	normal	0.98424	-0.0281153
GB50908	GB50908	0.557306	32	2.01329	156	1.5	137	1.12004	72	1.59402	104	0.855578	49	0.913669	68	0.869872	60	0.76282	56	1.76967	101	1.16381	100	0.973172	81	0.856914	68	0.611957	43	0.928139	78	1.52642	112	1.15251	68	0.964961	52	1.68759	118	1.41763	89	0.776469	0.162078	normal	0.98543	0.0380176	normal	0.98424	0.036267
GB55347	GB55347	0.053498	1	0.044046	1	0.047121	1	0.075688	1	0.055727	1	0.075814	1	0.073742	1	0.061529	1	0.0423	1	0.083702	1	0.107062	1	0.05444	1	0.060002	1	0.086188	1	0.163201	2	0.081926	1	0.099851	1	0.057835	1	0.081931	1	0.083743	1	--	--	--	--	--	--	--	--
GB41834	GB41834	6.39881	570	3.45371	346	4.84867	565	5.69958	533	4.71985	426	3.71346	326	5.29162	462	4.24315	401	4.1403	398	5.58092	425	5.6769	562	4.74676	502	4.14855	390	5.60726	358	4.42585	424	5.07651	509	5.70339	453	4.49739	426	4.40945	357	4.69846	415	0.954957	0.0324696	normal	0.972795	0.0398919	normal	0.955777	0.0611641
Apis_mellifera_newGene_5966	--	0.297866	16	0.936284	55	0.811796	52	0.187372	10	0.237688	13	0.048657	3	0.161201	9	0.123913	7	0.328994	18	0.242947	11	0.113479	7	0.067128	5	0.215593	12	0.605746	31	0.12065	7	0.39037	22	0.044403	3	0.275244	15	0.244513	13	0.450933	25	--	--	--	--	--	--	--	--
GB51585	GB51585	10.6301	615	5.18429	331	8.2701	578	7.91354	449	8.16421	470	7.62614	417	7.7235	422	7.51988	446	8.04293	473	6.08814	293	10.3723	654	9.97831	650	7.03469	394	7.35642	401	8.30143	504	8.78466	542	9.53577	491	8.65908	486	8.72144	494	8.31393	490	0.763928	-0.138755	normal	0.893499	-0.123303	normal	0.877225	-0.117993
GB42222	GB42222	35.6341	4665	32.5334	4699	31.029	4906	31.5446	4046	32.0205	4170	25.4198	3149	29.2671	3618	28.1642	3777	27.5818	3673	34.5822	3761	27.2835	3896	29.3259	4327	30.9024	3913	29.6173	3649	29.1831	4007	30.8309	4302	39.2377	4570	30.1308	3826	33.9458	4351	29.1562	3890	0.430736	0.0877156	normal	0.826979	0.0507118	normal	0.997495	-0.00275728
GB49350	GB49350	9.32945	653	6.35424	520	7.64499	655	8.59739	612	6.7854	485	7.81878	556	8.62504	590	9.30033	682	8.06749	600	8.77497	524	8.38825	653	7.9059	638	6.47921	456	6.31891	457	7.23852	535	7.88788	604	8.32957	534	7.65781	534	7.48151	525	8.51125	617	0.99008	0.00664351	normal	0.159941	0.286902	normal	0.957491	-0.0435375
GB51360	GB51360	5.87771	2260	4.51204	1923	5.31037	2481	4.31975	1604	6.12424	2317	4.37468	1542	4.61754	1653	4.4825	1741	4.36837	1699	5.87946	1865	3.67215	1507	3.73088	1614	4.94561	1811	4.68221	1703	4.97325	1975	4.63689	1896	6.19201	1910	3.97602	1457	5.11338	1896	5.01004	1961	0.545358	0.174134	normal	0.629479	0.158809	normal	0.870674	0.0981417
Apis_mellifera_newGene_422	--	0.09843	3	0.164852	6	0.272809	9	0.431024	60	0.780844	99	1.32909	55	0.073118	2	0.41695	65	0.124854	4	0.161736	4	0.283167	47	0.049619	2	0.414495	61	0.08855	3	0.018105	1	0.084774	3	0.045623	2	0.250113	7	0.032194	1	0.132421	4	--	--	--	--	--	--	--	--
GB46638	GB46638	0.658845	103	0.71009	142	0.486919	93	1.11197	172	0.90533	168	0.698408	110	0.70507	119	0.670694	107	0.254086	49	0.919023	123	0.823478	143	0.818688	145	0.671036	99	0.933802	140	0.783491	130	0.693252	113	1.42257	198	0.595776	89	0.492238	78	0.637707	102	0.973739	-0.0217629	normal	0.930833	-0.126098	normal	0.955986	0.0787484
GB40267	GB40267	33.1695	2237	31.952	2632	29.0061	2425	31.229	2600	24.8615	2781	27.0647	1905	35.6359	2571	28.0345	2197	37.1065	2611	32.9129	2313	27.8287	3552	36.2601	3061	31.8674	2583	35.8147	2688	32.9313	2747	32.5661	2842	35.5774	2655	31.1176	2195	36.7038	2799	30.1109	2270	0.15198	-0.270886	normal	0.701945	-0.136789	normal	0.861444	-0.0981824
GB45140	GB45140	2.44447	815	2.52982	866	2.03031	805	2.45404	771	2.23453	735	1.35597	372	1.55854	361	1.28427	413	1.52665	480	2.12887	546	1.52596	518	1.76944	629	1.9492	588	2.72862	811	2.16437	726	2.51934	844	2.42065	703	2.69018	820	1.54188	474	1.85187	573	0.625803	0.163554	normal	0.297634	-0.355224	normal	0.909232	0.100238
GB52799	GB52799	13.241	951	9.14201	896	10.1052	1078	19.8671	1513	13.3998	1067	13.615	973	16.7411	1168	15.069	1061	14.9685	1063	15.0938	877	13.7826	1324	9.75927	976	9.3733	802	12.3557	1036	14.4019	1273	17.5987	1345	15.1047	1116	12.9727	1113	15.4564	1334	17.1473	1480	0.936492	-0.0447396	normal	0.887217	0.109268	normal	0.591619	-0.248253
GB42079	GB42079	39.2908	3505	26.5961	2917	29.4871	3163	33.7581	2944	32.9584	2926	6.32318	570	25.235	2378	22.2862	2279	6.91952	674	26.9433	2220	31.2568	3035	30.8551	3444	27.7308	2642	29.6754	2481	30.7904	2871	34.022	3222	35.8252	2827	8.24908	726	31.9949	2780	30.875	2797	0.984259	0.0063765	normal	0.490571	-0.407481	normal	0.899352	0.139346
GB48085	GB48085	15.4252	789	8.54268	560	16.1799	884	16.4139	713	12.6592	566	8.25189	342	14.0142	619	11.9701	564	9.9873	576	15.5368	599	15.3867	759	14.6448	723	7.61386	419	12.3242	600	13.2461	634	11.7217	682	21.0799	862	13.382	568	19.7063	871	12.4242	721	0.905374	0.0612142	normal	0.987536	-0.0221866	normal	0.831741	-0.151239
GB44400	GB44400	0.804261	113	0.712022	109	1.07149	153	2.09137	265	2.11877	262	1.25104	182	1.97375	277	0.951426	129	1.86887	264	2.32302	156	1.08756	181	0.973077	154	1.04436	127	1.48922	190	1.6017	268	1.98655	287	2.66813	275	2.04896	294	0.982073	138	2.60896	346	0.933555	-0.05738	normal	0.789537	0.23712	normal	0.552825	-0.336617
GB48977	GB48977	0.105659	1	0.114303	1	0.099959	1	0.113571	1	0.012635	1	0.092779	1	0.09978	1	0.178818	2	0.033264	1	0.105842	1	2.26246	15	0.051945	1	0.126249	1	3.54304	20	0.112873	1	0.051976	1	0.131695	1	0.098005	1	0.115044	1	0.106294	1	--	--	--	--	--	--	--	--
GB46734	GB46734	16.9552	781	15.3469	766	15.5423	795	12.4606	545	15.5636	685	17.064	615	17.8076	641	12.7372	599	13.6423	626	11.9592	443	15.4262	767	15.409	777	18.6298	754	15.1949	651	14.1321	506	13.4655	651	17.7167	699	17.1316	657	19.4547	885	15.4768	679	0.923968	-0.0438829	normal	0.975375	-0.0418865	normal	0.88759	-0.097499
Apis_mellifera_newGene_997	--	0.154862	7	0.081765	5	0.399255	22	0.59209	26	0.219017	10	0.225468	10	0.095233	5	0.072545	4	0.105522	5	0.118508	5	0.062039	4	0.269818	14	0.02332	2	0.239649	11	0.128705	7	0.199329	10	0.250719	10	0.078486	4	0.321752	15	0.334516	16	--	--	--	--	--	--	--	--
GB42261	GB42261	4.953	537	2.87784	359	3.5995	470	4.69798	502	2.96364	334	2.76112	293	3.67348	372	3.06352	337	2.25229	273	3.88176	363	4.66651	563	3.19516	395	3.72113	415	3.24645	343	3.25587	396	3.56665	396	6.32337	626	3.58547	371	4.68593	522	4.9448	561	0.968198	-0.0240648	normal	0.808401	-0.15389	normal	0.75864	-0.20597
GB45377	GB45377	184.764	22311	242.054	32243	211.44	30833	204.844	24233	232.052	27865	228.914	26140	179.115	20416	235.636	29131	177.738	21822	188.353	18893	183.044	24096	182.842	24874	228.114	26634	215.029	24426	248.111	31418	184.725	23771	208.121	22349	279.623	32726	220.519	26055	236.318	29061	0.940085	-0.0309148	normal	0.992326	0.0138637	normal	0.946439	-0.0645511
GB43687	GB43687	13.307	681	11.6065	655	18.6486	1115	20.1862	876	20.5746	953	16.2267	632	17.4539	814	9.93708	509	18.5017	916	20.6945	792	24.9165	1104	21.5162	1203	18.5065	876	16.6664	776	17.9509	765	13.6564	726	19.1993	845	14.6901	704	15.828	785	21.8279	914	0.624938	-0.188294	normal	0.865806	-0.143466	normal	0.998524	0.00130867
GB47751	GB47751	0.584296	73	0.459056	65	0.518593	87	0.567539	69	0.748614	102	0.331435	46	0.377173	42	0.438892	51	0.386283	50	0.903877	87	0.622106	89	0.37699	51	0.219116	28	0.329198	46	0.479582	74	0.404599	63	0.497725	65	0.682891	77	0.300957	43	0.284698	43	0.664415	0.219026	normal	0.964642	0.0894903	normal	0.771349	0.222035
GB48882	GB48882	1.64637	178	1.90307	227	2.80622	366	1.50076	159	1.91027	206	1.20637	124	1.4104	144	1.77518	197	1.41174	155	2.09891	189	1.83345	216	2.01513	246	1.57078	164	1.53422	156	1.45408	165	1.73592	200	0.545086	53	2.2654	238	1.81227	192	2.21925	245	0.819302	0.119474	normal	0.984499	-0.0301114	normal	0.955986	0.0792264
GB43911	GB43911	0.619864	59	0.389618	39	0.502955	64	0.399266	41	0.544478	58	0.165481	9	0.372583	14	0.627794	69	0.143688	9	1.07096	97	0.447724	47	0.403337	53	0.708197	78	0.674647	62	0.263873	23	0.3607	35	1.16798	125	0.302345	24	0.694772	66	0.546592	46	0.925759	-0.0639857	normal	0.966696	-0.078784	normal	0.924286	-0.114877
GB40907	GB40907	3.78406	565	4.40683	691	3.03818	539	4.05069	564	3.77049	562	3.10828	428	2.10344	308	4.00436	558	2.27951	347	3.42283	437	3.69493	568	2.9817	517	4.09396	608	3.099	448	3.56398	552	3.46959	532	8.11591	1028	3.31833	488	2.97023	448	3.34508	504	0.961671	0.0217318	normal	0.813981	-0.161843	normal	0.930545	-0.0972959
GB45649	GB45649	10.649	698	8.97836	689	11.5984	887	9.32868	591	8.58197	567	7.51952	495	9.36259	624	8.62613	576	8.11912	531	9.43277	532	10.0514	737	9.72493	768	9.79012	650	9.61618	606	10.8549	756	9.48316	674	12.5203	758	11.0169	763	11.0572	697	9.18846	671	0.656814	-0.122537	normal	0.50262	-0.151995	normal	0.731293	-0.15155
GB41469	GB41469	29.7867	2138	23.1416	2072	28.1829	2402	28.3738	2262	26.6071	2146	20.7415	1594	22.1217	1678	24.0243	1908	19.8342	1637	25.2981	1680	24.7696	2196	26.1633	2374	25.5849	2010	27.115	2071	26.7066	2276	28.4364	2221	31.5605	2251	24.2828	1906	32.5314	2266	26.6072	2201	0.622195	-0.0771102	normal	0.100982	-0.16863	normal	0.814914	-0.076307
GB54242	GB54242	3.87284	442	3.15439	397	2.38147	328	3.39316	379	4.35486	494	2.71737	294	2.74309	296	2.02381	237	3.88556	451	3.36863	319	3.69802	460	3.03784	391	3.77301	416	4.26413	458	3.26081	390	3.35832	408	3.84576	390	2.56395	284	3.283	367	3.5711	415	0.753048	-0.122474	normal	0.769945	-0.188896	normal	0.980249	0.0305722
GB46762	GB46762	45.1261	1479	35.9397	1300	21.5424	853	31.8518	1023	35.5261	1158	24.7109	767	26.1657	810	33.9419	1139	24.6945	823	34.4968	939	29.3232	1048	25.0507	925	27.9656	887	30.9546	955	24.4049	839	27.838	973	42.0854	1227	23.8933	760	30.0339	964	24.9314	833	0.565438	0.195517	normal	0.795927	0.12206	normal	0.846812	0.153099
GB42924	GB42924	26.8324	1962	24.5115	1977	28.0692	2484	28.7227	2056	19.8919	1444	25.6316	1776	27.04	1868	21.4401	1605	24.3716	1814	16.7683	1021	30.6995	2441	35.023	2887	26.594	1881	26.998	1856	29.559	2270	28.104	2196	26.9092	1753	31.3403	2220	34.1277	2437	33.0746	2462	0.361296	-0.247146	normal	0.617507	-0.246478	normal	0.563046	-0.230073
GB41122	GB41122	5.36024	1186	4.33382	1249	3.76394	1188	4.37273	1121	4.7934	1244	4.50119	840	4.83348	1204	3.59743	961	3.71195	987	5.82706	1217	3.64289	1036	4.98948	1121	4.49959	934	4.55277	941	3.77065	1050	3.55965	1004	5.18635	1206	3.25569	670	3.84905	817	4.2589	899	0.281689	0.142122	normal	0.411164	0.215052	normal	0.485262	0.247039
GB45402	GB45402	1.38428	85	1.40417	88	0.697659	68	2.46898	127	1.55065	95	1.31229	80	1.57224	83	1.85149	106	2.34308	136	0.823248	46	3.06552	184	1.33251	91	2.72657	140	1.32054	78	1.86092	139	2.08097	116	1.20548	57	2.8791	171	1.95701	128	1.60008	85	0.447306	-0.323906	normal	0.854256	-0.203368	normal	0.837098	-0.194687
GB51806	GB51806	10.8478	1899	7.52242	1328	9.89573	1722	10.438	1657	10.9975	1447	9.6778	1181	7.89137	1295	7.23309	1186	8.57118	1500	9.79107	1393	9.78803	1665	14.0507	1902	8.68271	1477	8.16453	1263	9.38918	1620	14.491	1753	13.6622	1545	7.99866	1431	9.43533	1612	8.33144	1523	0.881381	-0.0579854	normal	0.905717	-0.073184	normal	0.928661	-0.06157
GB42526	GB42526	305.364	22663	411.923	33729	372.798	33414	260.24	18922	355.679	26255	553.994	38902	326.89	22905	412.826	31377	663.429	50075	235.279	14506	448.905	36334	314.157	26276	335.27	24063	382.356	26705	337.028	26239	346.98	27446	225.868	14913	481.237	34636	335.711	24391	371.718	28110	0.747225	-0.127041	normal	0.726514	0.271943	normal	0.976582	-0.0428098
GB42743	GB42743	4.37017	411	3.12702	373	5.183	458	6.21716	393	6.62855	322	4.16263	278	3.12466	367	5.48882	322	4.89861	430	3.41683	306	5.64104	499	4.19592	557	7.29389	450	3.63331	424	4.39578	364	5.41813	482	4.21977	313	6.47054	536	3.82624	422	3.53174	483	0.2174	-0.287497	normal	0.578147	-0.218183	normal	0.573909	-0.248226
GB54775	GB54775	10.5575	1536	11.0786	1782	9.16882	1618	10.9026	1564	12.1311	1739	9.76268	1322	8.51998	1172	11.0374	1618	9.52669	1417	10.825	1297	9.51501	1501	10.8304	1782	11.8125	1667	11.0993	1522	11.5961	1775	9.81416	1529	11.7477	1478	11.8106	1669	9.06242	1297	9.63284	1430	0.697695	-0.0886259	normal	0.879635	-0.0803468	normal	0.951131	0.0464257
GB46610	GB46610	13.3417	856	11.5474	818	11.9664	928	10.9145	687	11.5816	740	9.92746	603	12.0405	730	11.5805	761	8.15791	533	15.7428	840	11.7563	823	11.9896	867	10.1263	629	13.1244	793	12.8263	864	11.1235	761	15.7576	900	8.56558	533	9.20838	579	12.9824	849	0.803798	-0.0709369	normal	0.997564	-0.00324512	normal	0.968088	0.0430333
GB44656	GB44656	19.5188	2099	20.8534	2611	13.2944	1751	18.5642	1947	22.06	2380	15.2646	1637	14.488	1481	16.3643	1804	14.7933	1626	20.2408	1799	16.2051	1867	13.9738	1673	15.9698	1673	16.2822	1646	2.88885	437	16.4998	1872	19.3439	1856	3.97457	549	14.8439	1585	14.5716	1600	0.536104	0.28074	normal	0.752607	0.265896	normal	0.649062	0.281554
GB45026	GB45026	72.2586	4160	54.9258	3782	67.3485	4682	54.1558	3054	61.9311	3546	61.4334	3346	51.746	2813	48.1115	2837	30.2065	1769	54.6593	2614	27.9928	1758	54.1705	3839	62.4091	3903	59.9482	3248	54.5078	3292	23.3928	1436	57.0931	2924	64.7408	3614	27.4148	1545	56.6003	3320	0.804608	0.121155	normal	0.976942	-0.049766	normal	0.602097	0.297307
GB50276	GB50276	15.461	1905	11.8571	1611	12.2845	1828	14.2459	1720	15.7919	1760	11.5255	1344	12.1274	1410	14.765	1698	13.4484	1686	14.2779	1393	12.9081	1735	13.6288	1820	13.218	1575	12.3359	1431	12.3937	1562	11.7385	1542	16.6238	1822	12.5766	1502	14.2742	1722	14.2094	1785	0.909882	0.0285369	normal	0.808401	0.078813	normal	0.969175	-0.0257916
GB44658	GB44658	26.9074	5024	32.1375	6071	23.4741	4932	20.0752	3648	23.6091	4323	28.1396	4269	20.8091	3569	36.7144	6897	11.9877	2244	39.8036	6318	11.2397	2419	15.1346	3197	13.2921	2533	12.6367	2381	15.6698	3315	11.9608	2300	27.4177	4420	17.1446	3553	13.2342	2533	12.2011	2363	0.00024901	0.616868	normal	0.0286187	0.708038	normal	0.300066	0.406303
GB50226	GB50226	444.294	64916	420.586	67800	441.946	77985	462.969	66270	392.144	56989	331.885	45882	447.854	61779	471.93	70617	273.81	40687	458.3	55627	377.704	60185	475.457	78290	448.487	63371	300.962	41383	414.124	63475	416.469	64855	374.108	48626	296.185	41968	323.818	46318	379.5	56498	0.947827	0.0303814	normal	0.984499	0.030417	normal	0.349561	0.246328
Apis_mellifera_newGene_5127	--	4.27338	170	5.34903	235	3.04796	147	4.88022	191	6.61093	262	3.973	150	3.30318	125	3.30754	135	2.47287	101	6.08881	202	3.45004	150	3.50004	157	3.95422	153	4.96212	186	4.76344	199	5.05171	215	5.21164	185	5.04079	195	3.21382	126	4.96214	202	0.81348	0.12139	normal	0.982342	-0.0403038	normal	0.99253	0.0205212
GB46954	GB46954	1.09675	107	1.33869	144	0.637857	75	1.20324	115	1.77218	172	0.662231	61	0.880034	81	0.750128	75	0.648945	65	0.629072	51	0.823925	88	0.698084	77	0.562457	53	0.877269	81	0.444954	46	0.657394	69	0.952992	83	1.23833	117	0.598319	58	0.914342	91	0.213093	0.456523	normal	0.93897	0.108866	normal	0.712771	0.26222
GB42725	GB42725	16.0527	836	19.2918	1107	17.9391	1132	21.3512	1097	21.1954	1093	14.4156	702	12.7013	627	18.3172	965	15.3465	790	15.513	662	12.7194	716	16.9796	998	19.5946	975	12.3143	604	18.1568	979	14.8677	819	18.1454	843	13.5279	673	15.5594	793	16.7012	869	0.622469	0.178984	normal	0.999926	-0.00102127	normal	0.271002	0.271002
GB40435	GB40435	0.033058	1	0.027924	1	0.027698	1	0.02953	1	0.031081	1	0.032708	1	0.034086	1	0.028725	1	0.030018	1	0.034824	1	0.027629	1	0.029027	1	0.031597	1	0.031773	1	0.031	1	0.025863	1	0.031633	1	0.033836	1	0.032397	1	0.031446	1	--	--	--	--	--	--	--	--
GB49189	GB49189	36.9417	1206	27.2625	982	28.3516	1118	28.1722	901	29.7379	965	22.3673	691	26.1937	807	27.1263	907	22.6624	752	31.5876	857	31.0255	1104	27.0717	996	26.786	846	26.5178	815	24.5004	839	24.3841	848	33.1674	963	26.9979	855	30.7144	981	27.192	904	0.816087	0.0713149	normal	0.996774	-0.00415136	normal	0.894369	0.0722244
GB49185	GB49185	3.12431	144	3.31857	169	2.15209	120	2.72326	123	3.26834	150	3.41514	149	1.98285	87	3.12823	148	1.81999	86	3.07746	118	1.47097	74	1.81488	95	4.49511	200	2.49826	109	3.09982	150	2.00393	99	3.4046	140	1.61455	73	3.15715	143	4.65006	218	0.960084	0.0385788	normal	0.976929	0.0585002	normal	0.99253	-0.0172287
GB52983	GB52983	0.04902	6	0.001653	1	3.07261	411	0.001784	1	0.001837	1	0.269752	29	0.245683	26	0.302264	35	0.153568	18	1.11229	103	0.061859	8	0.142828	18	0.151097	17	3.50229	365	0.009527	2	0.15224	18	0.002913	1	0.019304	3	0.046646	6	0.091231	11	--	--	--	--	--	--	--	--
GB50016	GB50016	9.75631	663	9.63365	722	8.52898	700	10.2521	682	10.0817	681	6.20679	399	9.30522	597	7.91111	551	7.0996	491	11.4558	647	11.4429	848	8.27561	634	8.40825	553	9.74129	623	8.60343	613	7.82434	567	9.95749	602	7.55517	498	8.85987	589	9.89107	685	0.975038	-0.0127377	normal	0.931435	-0.0854322	normal	0.755222	0.119736
GB51005	GB51005	6.93305	1359	8.74504	1458	7.9321	1482	11.2002	1621	7.9671	1268	6.0201	1020	8.57106	1282	7.22214	1078	7.58791	1438	6.54776	962	8.58633	1612	9.73145	1708	6.66153	1382	8.05847	1402	7.22326	1255	7.33457	1353	9.51331	1354	7.77598	1284	11.6695	1613	7.0931	1424	0.67647	-0.112777	normal	0.755825	-0.145873	normal	0.924286	-0.0635583
GB49649	GB49649	25.5331	1749	40.6644	3073	36.9427	3056	30.3666	2038	27.0849	1845	34.0313	2206	18.8098	1217	30.509	2140	23.5447	1640	35.27	2007	24.9708	1865	32.2166	2487	28.1071	1862	25.7482	1660	33.8633	2433	35.0392	2558	31.5817	1924	47.5546	3159	27.5473	1847	26.1581	1826	0.880129	0.0767078	normal	0.98259	0.0353494	normal	0.975495	-0.0458604
GB41760	GB41760	38.1074	2118	96.2128	5898	50.5671	3393	90.8	4943	70.6402	3904	36.2843	1908	29.8961	1569	90.8334	5169	28.6032	1617	87.2395	4027	95.2562	5772	42.6686	2672	65.0512	3496	82.9966	4340	83.4172	4862	35.6597	2112	99.7561	4931	74.1947	3998	75.8142	4124	69.2132	3919	0.875405	-0.0976153	normal	0.791158	-0.253481	normal	0.996146	-0.00983326
GB41620	GB41620	0.276008	13	0.377609	14	0.667078	20	0.522662	15	0.283469	14	0.045939	3	0.337411	15	0.615715	30	0.037016	2	1.16348	27	0.650006	21	0.536926	21	0.219584	10	0.222203	8	0.151041	6	0.106966	6	0.489666	14	0.271418	9	0.162383	8	0.26459	13	--	--	--	--	--	--	--	--
GB47882	GB47882	17.2668	1657	17.0305	1787	13.4727	1572	15.6323	1511	15.8708	1516	10.5018	983	11.452	1086	14.4279	1482	12.6814	1267	18.657	1609	13.9644	1484	12.5272	1406	14.5689	1502	12.3198	1169	12.265	1310	14.4036	1493	15.3898	1302	14.7376	1361	13.4897	1315	11.3953	1069	0.562436	0.126457	normal	0.925157	0.0814058	normal	0.55262	0.179854
GB55639	GB55639	628.988	24700	562.491	24371	603.937	28642	523.453	20356	511.221	20512	648.981	24114	490.501	18185	575.979	23164	664.914	26555	514.612	16788	732.606	31375	604.884	26770	554.842	21071	594.064	21715	603.894	24878	532.748	22298	483.962	16907	648.869	24711	624.353	24003	680.145	27214	0.479458	-0.166028	normal	0.993009	-0.00942282	normal	0.947309	-0.0613113
GB40494	GB40494	3.28437	192	2.32191	148	2.25527	156	4.30563	251	3.28163	193	2.0831	119	3.18596	179	1.99563	120	2.51	149	3.25908	160	3.04151	189	2.5596	163	3.51626	203	3.31089	180	2.90815	175	3.47033	212	3.0817	164	2.44448	146	2.64684	157	3.21385	197	0.961133	-0.0309526	normal	0.892542	-0.120691	normal	0.995609	0.0104662
GB55039	GB55039	2.5238	395	1.70005	296	1.65552	289	2.44139	315	1.4816	234	1.65669	244	2.00126	296	1.97372	319	2.24069	358	2.03805	241	2.32516	340	1.81053	319	2.13474	267	2.37972	354	1.52138	251	1.59716	242	2.79439	361	1.67587	252	2.03602	306	1.61495	242	0.874789	-0.0783373	normal	0.899059	0.102606	normal	0.99253	0.016274
GB45033	GB45033	0.129471	2	0.085775	1	0.083398	1	0.000242	1	0.102874	1	0.385661	3	0.116873	1	0.095439	1	0.000836	1	0.113938	1	0.764978	7	0.188192	2	0.111656	1	0.19962	2	0.139308	2	0.116712	2	0.101822	1	0.156986	2	0.407928	4	0.002041	1	--	--	--	--	--	--	--	--
GB45808	GB45808	10.641	741	10.1526	727	9.39968	770	11.2542	764	8.06649	632	6.16246	421	5.96226	441	6.0587	473	5.47811	393	11.5743	629	6.6435	561	5.21004	429	6.36189	377	6.20601	402	5.83526	444	8.46226	644	5.86046	368	6.32456	435	7.27645	473	6.76703	528	9.54481e-05	0.569554	normal	0.519468	0.255309	normal	0.113593	0.405351
GB47133	GB47133	0.304325	23	0.735706	62	0.192087	19	1.12155	82	0.643462	55	0.575033	46	1.13387	58	0.464889	41	0.613004	53	0.37714	25	1.15072	61	1.08682	61	0.973972	80	1.23269	98	0.78959	70	1.04901	77	0.932347	52	1.02989	58	0.613731	51	0.505786	44	0.51435	-0.293188	normal	0.475799	-0.389128	normal	0.918078	-0.119373
GB44942	GB44942	1.28748	58	1.40853	57	0.296586	12	0.949121	30	0.585621	29	0.607175	23	0.601135	25	0.541478	25	0.278971	14	1.31016	50	1.6477	62	0.777751	40	2.17612	75	0.808162	34	0.864273	36	0.995457	38	0.718133	28	0.848695	38	0.503487	21	0.632034	33	--	--	--	--	--	--	--	--
GB43913	GB43913	9.59761	1151	10.0918	1344	4.99186	639	5.23982	588	4.49961	517	6.16729	739	6.93456	819	8.04616	954	7.55987	921	3.76384	383	7.46062	972	6.56918	841	11.3429	1289	10.727	1239	7.31205	893	8.36972	1089	7.07188	783	8.46422	1046	10.318	1280	6.833	898	0.554853	-0.265977	normal	0.792289	-0.220073	normal	0.755222	-0.235526
GB53041	GB53041	14.7468	4914	14.7887	7164	14.9543	9872	15.8063	5014	23.4775	7584	10.7441	2846	12.995	3893	12.2252	4078	8.19813	3649	24.4934	5539	12.7316	4647	13.8583	6847	15.7303	8377	13.0676	3582	13.7735	4548	12.3731	7698	17.7207	4839	10.3351	3682	12.1155	3401	13.0763	3662	0.797764	0.138484	normal	0.758681	-0.234778	normal	0.540038	0.319239
GB45449	GB45449	7.19823	532	5.78223	471	7.57796	670	6.19732	449	6.66128	489	5.76868	403	6.6971	467	6.56081	496	5.49365	405	6.4542	396	8.02381	634	8.79879	693	8.33515	573	8.84569	582	9.39667	511	7.3015	575	6.22736	409	7.90391	566	8.5593	618	6.72853	483	0.193308	-0.269274	normal	0.18155	-0.260763	normal	0.873472	-0.114774
GB44925	GB44925	2.3263	156	0.596427	15	0.98281	95	1.85646	101	2.29204	120	1.00196	21	0.687889	15	0.957398	79	0.539803	13	0.668889	13	0.689298	17	1.53589	82	1.43805	31	0.773533	16	2.3782	108	0.357034	31	0	0	0.361887	29	1.82755	57	0.92305	21	0.61084	0.219103	normal	--	--	--	0.502934	0.266204
GB45613	GB45613	2.50818	258	2.24612	254	1.53488	190	5.40219	544	4.59888	405	0.79424	67	1.85437	180	2.04624	215	1.0283	108	7.82146	669	3.18707	357	2.82475	284	2.27163	226	2.01225	195	1.80869	168	2.45763	269	6.97084	632	1.11784	111	2.67231	270	2.31319	242	0.690764	0.207321	normal	0.964642	0.0915269	normal	0.99253	0.0191673
Apis_mellifera_newGene_6690	--	1.11199	153	1.43563	209	0.099154	18	0.437601	63	0.182649	25	0.020324	3	0.017766	3	0.491343	70	0.155566	22	0.691364	80	0.033651	6	0.624374	98	0.060307	10	0.308646	41	0	0	0.26855	40	0.136752	18	0.165643	24	1.38317	181	0.839695	122	0.56861	0.176793	normal	--	--	--	0.980249	0.0320179
GB50941	GB50941	25.3041	7086	69.0956	21553	69.0781	23568	15.5813	4122	16.9714	4615	78.3615	19488	20.9289	5328	107.3	30893	25.8726	6690	53.8031	12482	10.2682	3073	16.0801	4881	30.187	7599	29.2009	7253	23.1251	6578	19.8002	5758	33.1375	7476	59.438	16109	20.1537	5286	19.9284	5534	0.469593	0.303719	normal	0.0334632	0.80315	normal	0.910216	0.110935
GB41505	GB41505	3.05822	1081	4.35594	681	2.85853	1054	3.9965	971	3.55	1209	4.86823	621	2.65786	631	3.00801	794	3.88549	652	3.24144	965	1.33555	534	3.24275	773	3.3163	957	2.8171	940	3.34403	1064	2.93869	1056	4.23599	883	3.51947	1058	2.13955	700	2.81964	809	0.866529	0.0945475	normal	0.985312	-0.0337216	normal	0.976582	0.0372186
GB41875	GB41875	3.67256	265	4.61717	409	3.81885	399	4.14222	322	4.38373	375	4.05878	336	3.93759	306	5.26444	460	4.06704	364	5.85681	412	4.31867	393	3.85117	354	4.8643	381	4.06539	338	3.92227	351	4.98234	426	5.61385	451	4.24352	324	5.75244	456	4.22009	356	0.736031	-0.118511	normal	0.466547	0.218133	normal	0.551063	-0.244454
GB46259	GB46259	3.319	483	3.51195	564	2.77066	487	3.3253	475	3.5253	510	2.75171	363	3.55725	488	2.78972	416	2.86746	406	2.06789	234	2.98187	474	1.21581	198	2.69584	380	3.51753	482	3.09721	474	3.36897	523	3.96671	515	1.28737	181	4.16762	593	3.97184	538	0.753003	0.158414	normal	0.966696	0.0755542	normal	0.99842	0.00492599
GB44895	GB44895	22.2199	1212	21.936	1321	23.2394	1533	19.7226	1055	18.7438	1017	14.7544	763	17.7061	912	18.602	1041	17.2083	954	18.1771	825	20.6783	1230	22.9178	1409	21.3433	1126	22.7673	1169	18.7918	1075	21.5294	1253	25.1382	1222	22.0452	1167	24.7263	1321	20.3191	1130	0.841943	-0.062507	normal	0.159961	-0.222626	normal	0.861444	-0.0931285
GB49357	GB49357	14.616	905	13.9094	950	12.0152	898	13.4424	815	13.4516	828	11.2528	659	15.4237	902	16.6015	1053	13.3722	842	13.8513	713	14.9099	1007	11.4514	799	14.4915	868	18.4838	1074	12.3946	805	19.1643	1265	16.9295	932	17.7142	1064	14.8727	902	14.5238	916	0.650974	-0.135698	normal	0.970612	0.0455813	normal	0.216209	-0.285168
GB44744	GB44744	19.3516	1366	21.7857	1697	19.0766	1626	6.53685	452	14.8168	1041	6.73207	450	14.4671	964	23.7626	1718	5.89701	424	31.792	1864	5.41132	417	5.61409	447	11.9568	817	6.77771	451	5.77114	428	6.43526	485	32.5532	2044	9.44078	647	10.1948	705	6.96637	501	0.0288814	0.662514	normal	0.0886419	0.6959	normal	0.880276	0.153827
GB45834	GB45834	0.148326	8	0.400458	23	0.093729	6	0.103256	6	0.051597	3	0.056802	3	0.031636	2	0.018082	1	0.123187	7	0.2162	10	0.188361	11	0.100707	6	0	0	0.02536	2	0.062291	4	0.032685	2	0.197978	10	0.020171	2	0.178819	10	0.100518	6	--	--	--	--	--	--	--	--
GB49538	GB49538	5.83116	474	6.07385	544	4.98651	489	5.80462	462	5.86558	474	3.80903	293	4.13841	318	4.03398	336	3.17766	263	5.19205	351	5.47579	485	4.17014	382	3.98439	313	4.01174	307	4.25703	363	3.76425	326	6.6239	479	3.30911	261	5.65593	450	5.25647	435	0.230978	0.280397	normal	0.97316	-0.0426837	normal	0.769914	0.182127
GB53243	GB53243	6.71488	838	7.80906	946	7.57837	1045	7.24918	710	8.23896	906	6.18808	598	5.63117	588	8.69047	989	5.72436	632	10.4371	875	5.05625	644	5.918	763	8.09914	781	7.59743	819	8.00707	909	8.32283	895	9.26173	873	6.02027	645	7.32352	782	7.48496	841	0.848852	0.071995	normal	0.947595	0.0795344	normal	0.969175	0.0312662
GB44404	GB44404	14.2385	854	12.3481	818	11.2725	817	11.1296	654	11.9455	713	10.6829	607	13.1415	745	11.3623	698	15.2294	929	12.219	609	14.525	951	12.2016	825	13.7347	797	12.8803	727	12.9494	815	12.538	802	13.9988	747	13.1676	766	12.4178	730	12.6737	775	0.342646	-0.178172	normal	0.993009	-0.00899496	normal	0.81409	-0.0887364
GB49990	GB49990	110.924	20343	109.53	22300	99.3998	23287	115.436	20883	117.844	21669	88.4391	16272	101.362	17766	108.736	20627	102.916	19222	113.445	17502	90.3334	18480	109.404	22825	107.041	20040	112.274	19531	94.3893	19842	102.179	20632	119.506	19901	103.671	18629	104.111	18953	97.2021	18334	0.956159	0.0135292	normal	0.907685	0.0465285	normal	0.744237	0.0648798
GB42223	GB42223	30.7812	3711	26.7769	3561	31.0751	4524	27.6161	3262	32.8141	3935	34.0308	3882	34.8114	3962	30.1424	3721	47.8351	5865	24.5736	2461	32.2514	4240	33.2225	4514	33.4428	3899	31.0797	3526	30.8708	3904	29.2481	3758	27.8939	2992	30.4039	3555	33.4968	3953	33.8518	4158	0.279602	-0.167867	normal	0.852438	0.152271	normal	0.930545	-0.0586401
GB55625	GB55625	70.4586	5646	72.4777	6408	70.5727	6830	76.4006	5998	72.115	5748	60.598	4595	71.049	5375	67.0182	5500	75.6258	6164	73.2767	4878	75.3665	6587	70.4201	6360	75.4824	5850	73.41	5536	69.845	5872	71.4963	6107	80.9449	5771	71.3485	5545	81.1655	6368	75.002	6124	0.639402	-0.0715455	normal	0.999926	0.00061009	normal	0.820005	-0.0688139
GB42359	GB42359	0.040532	23	0.469863	36	0.070593	17	0.0398	23	0.030089	17	0.017619	10	0.018133	10	0.03449	21	0.032602	19	0.034599	17	0.037996	24	0.33921	41	0.012227	7	0.035537	19	0.180351	41	0.247788	28	0.042638	22	0.107584	25	0.489905	21	0.010295	6	--	--	--	--	--	--	--	--
GB49624	GB49624	20.8546	932	18.2137	896	13.8726	724	20.9879	907	18.221	808	13.731	581	19.1019	801	10.9558	483	16.5536	734	13.1864	482	19.5506	927	18.7092	919	18.3456	792	12.3253	495	15.9512	747	19.6002	924	24.0438	938	18.0118	773	17.3536	759	18.0706	824	0.925468	0.0476561	normal	0.926546	-0.109609	normal	0.918133	-0.0720572
GB46143	GB46143	5.42163	409	4.3445	380	4.69286	424	5.00444	377	5.35971	395	4.10355	285	5.09513	365	6.1384	447	3.65192	290	6.18782	402	4.39463	387	4.3666	401	4.62542	358	4.82276	348	4.47923	370	5.45957	441	5.67093	413	5.34981	389	6.05483	466	5.25321	404	0.99548	-0.00193819	normal	0.846718	0.118448	normal	0.399644	-0.183884
GB41028	GB41028	477.106	44636	490.195	49521	519.394	57882	443.569	40083	435.15	40492	592.418	52440	486.883	42112	489.635	46912	668.995	62638	395.588	30280	560.485	56236	464.952	49022	481.553	42800	505.439	44500	498.004	48875	482.175	48078	454.279	37248	553.784	49440	532.185	48741	523.056	49860	0.494995	-0.142925	normal	0.873529	0.133473	normal	0.854342	-0.106471
GB45488	GB45488	1.12368	67	1.88727	90	1.90234	108	1.45805	63	0.532278	29	2.09135	83	1.46483	67	0.697026	43	1.04561	58	1.01412	47	1.00443	62	1.10732	70	2.20322	91	1.43102	62	0.485943	22	0.794725	45	1.3092	61	1.58711	82	1.25704	49	1.02326	60	0.95255	0.0447308	normal	0.964642	0.09274	normal	0.959278	0.0704804
GB54454	GB54454	0.227052	28	1.47815	190	0.076252	14	0.634044	81	0.39708	46	0.08399	10	0.036824	6	0.536439	63	0.05192	8	0.948969	98	0.515962	68	0.067784	11	0.087996	10	0.175313	18	0.014694	3	0.644409	87	0.015495	3	0.149951	20	0.259011	29	0.188465	25	--	--	--	--	--	--	--	--
GB47529	GB47529	0.318661	2	0.363097	2	0.223147	1	0.731398	3	0.799126	3	0.208808	1	0.447462	2	0.078364	1	0.37689	2	0.640057	2	0.520105	3	0.01535	1	0.460371	2	0.325071	2	0.619683	3	0.380994	2	0.771685	3	0.456276	2	0.289235	2	0.8176	4	--	--	--	--	--	--	--	--
GB42550	GB42550	16.1864	1290	19.7906	1734	20.0477	1941	15.8131	1245	19.248	1526	42.6763	3139	16.8945	1283	17.1434	1424	50.4913	4047	7.9707	537	24.3205	2175	17.9252	1631	16.8099	1289	21.9579	1672	18.3217	1540	18.1767	1581	7.96399	584	28.184	2143	15.1106	1194	18.5209	1557	0.61084	-0.172858	normal	0.750684	0.289846	normal	0.997495	0.00784489
GB43545	GB43545	3.75322	290	3.44129	296	2.88244	259	2.3342	188	2.52217	189	2.96646	221	2.58723	176	4.19233	258	3.86802	295	2.7686	175	2.55916	191	2.35087	211	2.63273	179	2.88282	198	2.43463	176	2.12541	184	2.36986	158	2.95629	202	2.48522	179	2.53511	176	0.509071	0.217128	normal	0.223762	0.373036	normal	0.530108	0.269757
GB44987	GB44987	91.5657	11276	81.5464	10914	101.516	15339	86.811	10666	55.0011	6870	65.7386	7619	108.735	12503	110.883	13825	61.9877	7671	118.152	11888	68.2862	9032	91.0904	12833	116.423	14564	81.414	9253	114.667	15296	93.1562	12020	95.1118	10968	66.7273	8328	90.3168	10739	131.169	16069	0.65088	-0.194239	normal	0.997004	-0.00613381	normal	0.869598	-0.142554
GB50527	GB50527	14.7486	1665	14.1624	1672	8.61931	1070	11.9843	1440	17.3303	2141	11.6569	1926	9.3344	952	10.4803	1096	9.54811	1182	11.7616	1344	11.5422	1311	12.041	1406	11.7161	1290	13.2273	1233	14.0272	1588	10.7008	1294	15.9436	1717	12.6934	1768	10.2037	1049	11.5136	1347	0.802187	0.115873	normal	0.920022	0.116349	normal	0.976582	0.0405594
GB54145	GB54145	10.5166	3430	7.23749	2517	3.76505	1588	10.8985	3670	9.08397	3013	3.75878	1143	9.07621	2830	7.38634	2477	4.48242	1538	15.9804	4421	5.59728	2039	4.57805	1771	5.65813	1793	7.2153	2285	6.23576	2194	6.3005	2290	14.4263	4161	4.44491	1425	8.49915	2793	5.16935	1720	0.426819	0.303769	normal	0.614186	0.335219	normal	0.961101	0.067159
GB50083	GB50083	17.0855	636	13.3838	727	9.65406	446	15.1986	557	15.5617	574	12.8846	451	16.3839	585	12.8312	487	17.9011	670	12.6773	384	18.5541	764	15.137	643	15.817	578	14.1442	499	15.8245	624	13.2368	526	17.3888	582	17.3753	647	14.2313	531	16.1038	630	0.715339	-0.139768	normal	0.956411	-0.0697318	normal	0.937606	-0.0753048
GB46520	GB46520	17.7916	3070	15.1786	2890	15.673	3267	16.7021	2824	16.8046	2884	11.6986	1910	15.4573	2519	15.3641	2715	13.0089	2283	19.8589	2847	14.034	2641	13.6412	2653	15.9289	2658	14.1625	2300	13.6285	2467	14.5222	2671	19.6438	3016	12.0805	2022	14.9572	2527	14.5564	2560	0.24774	0.133914	normal	0.723282	0.128865	normal	0.763657	0.11394
GB54971	GB54971	11.5702	1217	8.69792	1008	9.92439	1275	10.0782	1028	7.2546	785	7.09513	708	9.50644	947	8.61455	923	6.59958	726	11.8121	1036	10.5605	1218	8.07954	962	9.38774	946	7.41639	732	7.18605	787	9.85414	1111	11.8201	1109	10.0979	1049	11.6859	1219	8.24837	889	0.850182	0.0841528	normal	0.935711	0.0854923	normal	0.871007	-0.110385
GB41800	GB41800	7.44291	1240	9.75583	1674	5.18173	1039	8.11651	1299	8.57683	1364	5.90823	905	5.40459	870	6.01612	979	6.43784	1238	8.02726	1270	7.05822	1262	5.98033	1086	7.07203	1119	6.84877	1036	6.16873	1090	6.27224	1128	8.02273	1237	6.74977	1099	5.84429	947	6.33966	1214	0.696058	0.134747	normal	0.894307	0.0938213	normal	0.870674	0.11632
GB42671	GB42671	0.727126	177	1.66555	138	0.498581	147	0.843041	201	0.787081	191	0.387422	90	2.22912	159	0.997043	165	0.532099	132	1.28071	260	0.526221	140	2.01547	171	1.86806	136	0.931824	214	2.00809	159	0.522624	136	2.38685	160	0.433748	103	1.69019	125	0.590696	147	0.972386	-0.0229406	normal	0.93897	0.113994	normal	0.766254	0.1985
GB44231	GB44231	1.77034	96	1.94648	175	0.07436	10	2.98771	266	0.889714	89	0.254036	25	0.289684	28	1.9215	192	0.152642	16	2.17248	169	2.12433	223	0.317148	36	0.429632	42	0.232861	23	1.4747	64	0.231043	25	0.728941	66	0.953926	42	1.22575	60	1.45986	141	0.763717	0.136711	normal	0.962167	0.0887323	normal	0.78579	0.185011
GB45554	GB45554	9.65506	378	5.39757	197	8.85327	417	7.88544	303	7.58645	249	9.74803	363	11.454	422	7.75424	314	11.2515	445	8.68206	281	7.68445	277	9.75988	426	8.00779	258	7.06238	231	9.73656	396	7.77984	324	10.0648	300	10.3174	388	9.63304	374	11.5452	453	0.87364	-0.0932388	normal	0.430764	0.336939	normal	0.625287	-0.266939
Apis_mellifera_newGene_3318	--	1.02001	104	0.335055	38	0.486318	60	0.461944	46	0.547333	56	0.780472	75	0.553879	53	0.348603	37	0.464398	48	0.49915	43	0.511083	57	0.535146	62	0.786353	78	0.4183	40	0.45073	48	0.406833	44	0.780883	71	0.611716	61	0.540044	54	0.309117	32	0.997892	-0.0021783	normal	0.98712	0.0365316	normal	0.974121	0.0524092
Apis_mellifera_newGene_7208	--	1.75407	63	3.12362	123	1.45914	63	2.85362	100	2.84803	101	1.81706	62	1.95213	66	3.24628	119	1.42823	52	1.93514	58	1.25692	49	2.10071	85	2.86702	99	2.50453	84	3.2977	124	1.94107	74	2.53998	81	3.11759	108	1.30347	46	2.05244	75	0.962586	-0.035087	normal	0.964642	-0.0878245	normal	0.957718	0.072935
GB44625	GB44625	0.950677	48	0.229978	15	0.444432	29	0.257943	14	0.604575	31	0.680102	32	0.480228	25	0.586123	39	0.435768	25	0.724679	38	0.34865	22	0.443166	28	0.709957	37	0.509374	12	0.885535	43	0.517395	36	0.370429	19	0.762737	35	0.256157	16	0.957636	46	--	--	--	--	--	--	--	--
GB52864	GB52864	0.578339	36	0.930017	69	0.498478	41	0.406341	28	0.858418	58	0.693495	43	0.738011	45	0.820287	52	0.730821	50	0.471953	26	0.6128	46	0.463453	32	0.904177	51	0.502549	29	0.65257	43	0.405565	30	0.479345	27	0.659965	39	1.31492	50	0.621794	42	0.929771	0.0599067	normal	0.8379	0.207078	normal	0.937534	0.101607
GB51613	GB51613	6.92829	1544	4.40191	1129	4.92419	1070	3.79293	897	3.92342	927	5.23726	1256	2.50668	546	3.34094	775	5.92587	1158	5.3696	1055	3.06063	822	2.24521	553	3.88696	967	3.38158	822	3.91323	976	3.34841	837	5.58347	1145	8.5069	2000	3.80417	878	4.61363	1101	0.520092	0.247384	normal	0.640167	0.304183	normal	0.892893	-0.142165
GB41841	GB41841	10.818	537	9.48186	519	7.57194	454	8.27442	402	8.2854	409	7.22651	339	8.10482	380	9.21078	468	8.35482	422	10.5177	433	8.91418	482	7.46367	417	8.6616	416	7.62424	356	7.97988	415	8.15447	431	10.5535	466	6.82654	329	8.1131	394	9.15269	463	0.88496	0.0548438	normal	0.634433	0.150062	normal	0.957491	0.047941
GB45220	GB45220	9.22979	1128	10.9137	1749	8.21038	1066	10.3929	1189	7.72288	1087	8.70499	1092	8.51795	1048	8.56008	1064	7.72846	1109	9.84357	858	8.76267	1428	7.90072	1158	7.12661	890	10.3689	1336	9.60504	1140	12.6874	1501	12.7142	1582	11.9353	1367	11.7455	1452	12.2495	1376	0.969487	-0.022733	normal	0.994684	-0.00759399	normal	0.431094	-0.279316
GB52262	GB52262	20.6228	1821	16.1839	1644	20.5333	2117	19.5382	1635	19.9016	1758	20.0215	1711	18.3385	1628	22.6349	1721	23.7172	2084	18.1729	1244	26.6048	2386	20.9599	2093	22.7173	1667	18.939	1462	20.1446	1747	20.4289	1830	16.469	1336	24.4704	2104	20.6229	1804	21.678	1937	0.636088	-0.136053	normal	0.976942	0.0367742	normal	0.880276	-0.102331
GB40100	GB40100	8.51876	1213	10.258	2009	4.67027	637	10.7006	1857	6.09212	910	8.89802	1304	21.7822	1000	6.9782	1402	10.7323	1202	6.03787	726	10.4196	1281	3.78218	638	7.67812	1503	11.7729	1846	8.24118	923	8.7253	1556	12.5189	1942	17.8445	1832	10.4867	1761	10.1159	1806	0.998938	-0.000976152	normal	0.99221	0.0245768	normal	0.5958	-0.308321
GB55874	GB55874	0.696318	26	1.41974	55	0.999478	42	0.834367	37	1.40113	64	0.603153	24	1.863	56	1.65405	76	1.39326	64	0.996091	35	1.12604	47	1.57729	71	1.62007	59	1.43205	58	1.85329	73	1.5636	55	1.37713	50	2.13927	76	1.71975	76	1.54338	59	0.424421	-0.336398	normal	0.971239	-0.0703832	normal	0.52167	-0.3469
GB51844	GB51844	1.21892	159	1.57422	214	1.38135	214	2.41554	339	2.45393	304	2.38486	277	1.25883	157	1.53185	189	1.46106	184	1.40511	153	2.13743	296	2.21099	349	2.19755	278	2.24722	303	2.73609	390	2.04659	279	0.942568	118	1.75111	240	2.18241	279	2.20845	299	0.359825	-0.339996	normal	0.206266	-0.447973	normal	0.980249	-0.0416827
GB40019	GB40019	85.031	3707	86.3286	3844	75.1408	3951	84.0767	3907	82.3176	3363	53.591	2232	70.9212	2935	65.265	2745	71.8883	3223	75.4128	2752	80.4969	4196	89.1716	4136	68.6493	2919	78.0839	3428	67.1239	3090	72.2599	3334	89.317	3479	86.1714	3901	82.8907	3562	82.1698	3635	0.984642	-0.00759141	normal	0.683716	-0.154331	normal	0.955986	-0.0363177
GB55103	GB55103	21.0623	1861	17.7185	1693	18.8399	1977	21.6224	1820	21.3884	1773	15.9711	1335	18.8872	1544	14.7957	1291	20.6632	1772	19.8635	1422	24.4254	2353	20.8404	2025	19.5939	1636	25.2934	1847	20.6805	1810	21.3562	2011	20.8843	1609	22.0474	1889	20.4437	1768	22.0683	1875	0.39984	-0.164207	normal	0.556717	-0.186688	normal	0.755689	-0.103204
GB40309	GB40309	38.2112	1877	30.2391	1635	34.8385	2060	39.1167	1872	32.0753	1558	27.7888	1278	38.3274	1762	31.1558	1558	32.1559	1606	33.3727	1352	37.6866	2018	34.0656	1869	39.5651	1869	37.6888	1728	34.9397	1792	36.5897	1901	43.903	1889	33.7902	1597	40.5125	1934	35.9484	1788	0.513026	-0.131109	normal	0.770627	-0.104225	normal	0.752306	-0.113696
GB50966	GB50966	23.7921	1202	18.2647	1022	17.7426	1088	21.511	1071	20.2478	1033	14.2457	686	19.0265	904	19.2846	1001	14.8865	771	27.3939	1161	20.6292	1139	19.8026	1128	17.7527	868	15.7202	751	14.9909	795	18.4435	997	22.904	1039	17.3066	850	18.3151	905	19.532	1006	0.720099	0.113218	normal	0.867669	0.129037	normal	0.872482	0.070503
GB46766	GB46766	26.3861	4809	20.285	3699	22.8183	4770	32.7176	5192	24.8498	4251	27.148	4143	25.2486	4040	19.6721	3509	14.4196	2448	24.0466	3428	23.947	4492	27.1591	5588	27.496	4846	16.3959	2745	18.5561	3468	27.9039	4821	25.844	3904	20.9283	3541	22.1292	3960	19.7824	3555	0.974856	0.0178672	normal	0.976929	-0.0470898	normal	0.891244	0.0920919
GB47029	GB47029	218.287	5215	170.761	4501	173.76	5014	245.701	5751	237.893	5653	115.867	2619	143.961	3247	225.572	5519	122.515	2977	335.659	6662	158.609	4133	141.023	3797	158.279	3657	111.156	2499	110.156	2761	127.526	3247	229.48	4877	124.134	2876	143.016	3345	146.741	3572	0.0223349	0.474694	normal	0.42705	0.38682	normal	0.192313	0.379333
GB41003	GB41003	4.19314	784	3.44564	724	2.79109	641	3.6365	678	4.05693	684	2.39488	431	3.08917	527	3.60365	656	2.90219	525	4.08671	644	3.7726	783	4.3003	816	4.04904	688	3.82528	685	2.99566	549	3.29719	669	3.73655	633	3.60156	624	3.73856	654	2.61549	507	0.80954	-0.0840685	normal	0.802011	-0.139621	normal	0.909232	0.0761049
GB47500	GB47500	168.927	12799	157.842	12869	165.659	15158	138.883	10309	157.48	11867	201.265	14428	174.932	12513	161.701	12547	231.135	17810	127.415	7958	197.649	16332	177.503	15156	162.079	11782	174.25	12424	166.068	13199	163.078	13169	159.082	10722	187.235	13757	183.206	13589	169.398	13077	0.241296	-0.210722	normal	0.93035	0.102511	normal	0.741638	-0.131354
GB41178	GB41178	0.080875	13	0.001464	1	0.070242	13	0.026575	4	0.003543	1	0.041989	6	0.113964	17	0.059335	10	0.038821	6	0.054732	7	0.149918	25	0.006144	2	0.087989	13	0	0	0.067582	11	0.162028	26	0.066298	9	0.017014	3	0.085259	13	0.107973	17	--	--	--	--	--	--	--	--
GB55787	GB55787	7.00943	1266	5.51151	1112	5.4172	1177	6.05529	1073	5.88053	958	3.9641	676	5.22974	915	4.89033	892	4.90961	899	6.78238	1011	5.49346	1077	5.07068	1033	5.50709	981	5.79759	983	5.04059	952	5.64155	1084	8.09119	1280	4.20451	745	6.10744	1083	5.60031	1048	0.823785	0.0548697	normal	0.993009	-0.00708765	normal	0.995609	-0.00738159
GB41885	GB41885	5.3729	246	5.28996	267	5.39832	299	5.3484	240	5.56993	254	4.0617	176	4.59279	199	3.00751	141	5.02067	234	4.12371	157	4.80041	240	4.86325	251	5.49451	243	5.32015	229	4.45094	214	5.00041	244	5.24128	214	4.45269	198	6.04472	271	4.5935	215	0.880509	0.050437	normal	0.800104	-0.163144	normal	0.908519	0.0797757
GB50964	GB50964	18.9948	1035	15.7594	948	17.4893	1151	20.0322	1069	19.3132	1047	14.0589	725	17.1032	880	13.402	748	17.2433	956	16.359	741	17.4486	1037	18.3649	1128	20.8298	1098	19.5507	1003	13.7281	785	17.2671	1003	19.2071	931	14.3096	756	14.241	760	14.9579	831	0.927728	-0.034753	normal	0.836695	-0.120324	normal	0.485262	0.181722
GB47518	GB47518	0.208744	50	0.145406	39	0.093367	27	0.115688	28	0.065718	16	0.066251	15	0.180465	41	0.085946	21	0.070355	18	0.069156	14	0.046277	13	0.180498	49	0.043193	10	0.131176	30	0.2541	64	0.090824	24	0.167603	36	0.112937	27	0.100691	24	0.11876	29	--	--	--	--	--	--	--	--
GB43717	GB43717	21.0497	9276	18.2516	8905	21.6991	11676	19.4137	8510	18.7321	8228	10.5117	4388	12.6967	5352	19.8174	8990	8.89007	4019	17.6203	6500	17.6797	8531	13.0522	6508	14.096	6076	14.263	5920	22.1637	10371	14.3502	6796	26.2476	10331	18.6732	8027	30.4915	13234	27.678	12427	0.587849	0.187601	normal	0.898354	-0.137566	normal	0.776446	-0.186875
GB49689	GB49689	158.027	17085	273.319	35148	179	25718	215.532	24781	164.322	19779	233.942	25882	172.46	19865	155.891	18770	231.446	27654	117.808	11488	251.79	31724	167.306	21997	217.123	25331	244.688	25367	213.043	26638	231.443	29044	176.909	17496	234.351	27035	312.016	36252	204.848	25269	0.705218	-0.157361	normal	0.930833	-0.114799	normal	0.833688	-0.178461
GB45699	GB45699	11.7091	624	11.7537	691	11.3414	730	9.27301	484	10.4995	556	8.61308	434	7.85576	395	9.33508	509	9.77195	530	10.273	455	11.3912	662	12.1161	727	10.9225	563	10.7064	537	7.07653	396	8.59626	488	13.3843	634	8.91818	461	9.85579	514	9.30431	505	0.997908	0.00117255	normal	0.898354	-0.106536	normal	0.837098	0.121017
GB50852	GB50852	20.1832	6641	21.0632	7583	16.9361	6874	20.4623	6603	23.0279	7305	14.0727	4393	17.034	5106	15.1582	5077	18.3914	6168	19.4347	5191	15.463	5547	16.6275	6178	17.9974	5636	18.7134	5923	18.3534	6141	18.9039	6570	22.013	6390	17.9798	5621	18.3991	5879	18.1059	6029	0.301798	0.152143	normal	0.995012	0.00417347	normal	0.704284	0.0952005
GB40432	GB40432	0.877176	8	0.544327	6	0.427417	5	0.897083	8	1.14548	10	0.648617	6	0.688744	6	0.534358	5	0.391063	4	0.553837	4	0.334256	4	0.318647	4	0.530087	5	0.552269	5	0.787783	8	0.529523	5	1.0332	8	0.387745	4	0.676948	6	0.920729	9	--	--	--	--	--	--	--	--
GB50733	GB50733	2.84761	169	1.31648	87	1.42605	103	2.42751	142	2.22874	132	0.9061	52	1.00265	56	1.24283	77	0.687138	42	2.94769	147	1.53483	100	1.23208	84	1.36869	79	1.5657	89	1.7764	111	1.12001	71	1.67983	89	2.05193	119	2.17951	127	1.52053	92	0.529803	0.260667	normal	0.971043	-0.0747592	normal	0.877225	0.153896
GB46912	GB46912	10.4222	377	7.51279	293	6.88934	316	8.33332	297	8.77804	320	6.98327	242	9.12523	313	7.87124	275	6.2053	241	8.00623	257	9.04389	374	8.85119	379	5.73098	215	8.51938	303	8.21842	317	9.12663	346	10.4805	341	5.7168	210	8.55941	324	7.21656	286	0.899876	-0.0609602	normal	0.966551	-0.0527231	normal	0.995739	-0.00751959
GB44184	GB44184	21.5819	2335	17.7713	2125	18.7971	2457	19.8324	2111	16.5754	1783	13.1837	1361	18.1553	1864	14.6727	1632	15.3612	1693	16.8493	1523	18.8675	2243	17.9028	2191	18.7623	1964	18.1436	1860	19.005	2161	19.4904	2250	25.7476	2493	18.3905	1930	21.5189	2277	20.8742	2306	0.8859	-0.0391162	normal	0.32926	-0.172388	normal	0.580912	-0.153346
GB45034	GB45034	14.1579	3168	14.4119	1727	7.97167	981	8.53641	1408	5.89167	1115	5.76107	864	21.2904	2720	9.45412	1165	4.06839	700	13.03	1294	30.4823	4760	7.23105	857	13.5305	1343	10.1012	902	9.93047	1820	8.85945	1081	9.59572	927	13.9977	1576	17.0421	3398	7.9162	1378	0.849815	-0.115974	normal	0.920022	-0.153516	normal	0.976582	-0.0458783
GB43901	GB43901	10.0001	1739	7.20425	1384	6.38892	1349	9.32947	1634	7.88076	1359	4.97562	819	6.57166	1074	6.49095	1155	5.25439	935	9.7654	1406	6.45579	1229	6.28901	1233	7.79366	1305	6.1551	1006	7.26883	1334	7.54214	1390	10.234	1591	5.79953	983	6.70656	1144	7.34291	1304	0.507187	0.180913	normal	0.995553	0.00649608	normal	0.884295	0.10747
GB47657	GB47657	35.0237	2896	28.367	2588	27.3711	2734	26.5043	2147	29.7205	2445	24.1339	1888	26.8635	2097	23.722	2009	30.9753	2605	28.6664	1969	30.6547	2765	30.6898	2860	31.119	2489	30.0911	2342	26.8983	2333	28.7226	2532	33.1821	2441	30.3737	2436	33.1386	2683	29.6803	2501	0.67647	-0.0876774	normal	0.867669	-0.0805839	normal	0.837098	-0.0790852
Apis_mellifera_newGene_1546	--	0.240269	48	0.394031	86	0.252218	60	0.339604	66	0.334808	66	0.163555	18	0.431959	80	0.405567	82	0.153118	15	0.296768	49	0.372022	68	0.380695	85	0.296061	57	0.210711	39	0.364736	76	0.816551	123	0.260856	46	0.374681	44	1.14939	221	0.821042	165	0.937631	-0.0508556	normal	0.956411	-0.111059	normal	0.458247	-0.372081
GB50897	GB50897	366.211	63972	351.117	67671	356.422	75194	356.678	61040	338.019	58730	286.271	47316	338.489	55825	298.908	53474	297.185	52798	273.614	39706	346.873	66083	368.154	72478	328.097	55427	403.678	66362	345.722	63354	389.658	72547	401.208	62348	327.478	55477	468.539	80126	402.941	71720	0.656122	-0.07918	normal	0.490228	-0.177291	normal	0.591094	-0.160407
GB51500	GB51500	14.6093	3207	13.9757	3380	15.2178	4024	18.0592	3869	17.9385	3916	12.0469	2560	12.9368	2677	13.2257	2958	16.7068	3720	16.2511	3015	10.9727	2624	15.856	3866	17.4981	3711	20.387	4268	16.0243	3696	16.7536	3911	23.4469	4579	21.347	4701	16.2885	3544	13.9089	3112	0.878518	-0.0684083	normal	0.92015	-0.0921085	normal	0.710277	-0.185147
GB50095	GB50095	0.569893	22	1.77083	61	1.19818	43	0.598216	26	0.59734	23	1.36559	41	0.212942	9	0.768474	25	0.535991	25	1.2127	35	1.27069	42	0.598544	30	0.654759	28	0.395511	17	0.616084	30	0.498874	24	1.01322	30	0.55126	24	0.716824	27	1.40675	43	--	--	--	--	--	--	--	--
GB47828	GB47828	122.664	8898	131.132	9823	99.1484	8207	102.931	8042	125.162	9370	98.965	6016	105.262	6788	119.866	7940	105.014	6927	133.131	7901	103.685	8029	94.0866	7718	108.334	7287	116.029	7478	95.9029	7548	114.964	8658	129.17	8287	112.085	7540	108.581	7514	107.645	7566	0.493077	0.122971	normal	0.750684	0.087661	normal	0.902691	0.0605166
GB54689	GB54689	26.6044	4253	21.0354	3721	22.8354	4404	27.6427	4341	26.169	4162	22.6396	3423	23.6519	3543	20.8421	3406	26.5356	4310	25.6378	3398	20.4128	3559	26.6585	4793	25.8792	4000	25.4535	3835	24.0429	4030	28.0685	4771	28.5164	4047	23.1448	3595	24.6534	3857	23.983	3902	0.893366	-0.0410137	normal	0.975097	0.0294873	normal	0.936318	-0.0463985
GB47886	GB47886	42.0561	940	39.7997	982	46.7269	1216	37.5062	821	41.6333	903	46.0526	974	44.8205	938	33.0397	756	64.4426	1445	31.7562	589	56.9178	1387	49.9584	1258	51.893	1064	49.1077	1033	41.7323	979	37.3044	889	38.7843	771	54.7856	1188	51.1078	1093	37.6249	857	0.102517	-0.303752	normal	0.964642	-0.071223	normal	0.926916	-0.0825612
GB51688	GB51688	1.15092	77	1.07718	81	0.74561	63	1.20113	76	0.859297	59	0.783172	46	0.655287	42	0.510952	41	0.56718	49	1.37564	74	0.327171	31	0.637766	50	0.785425	49	0.772081	46	0.874569	64	1.2586	81	0.961782	71	1.11053	68	0.510333	43	0.877945	55	0.407949	0.326683	normal	0.867045	0.186818	normal	0.976582	0.0448036
GB46251	GB46251	9.32849	2493	8.34104	2417	7.94582	2530	9.17634	2358	10.9503	2778	7.47226	1855	8.3784	2079	9.35948	2459	7.20523	1905	10.6147	2256	5.52341	1583	6.03402	1810	8.02939	2041	7.95906	1961	7.85051	2130	8.19997	2247	8.89358	2071	6.71816	1701	6.64013	1713	6.90574	1871	0.180071	0.277418	normal	0.16531	0.308489	normal	0.120453	0.272774
GB54194	GB54194	64.6869	1964	69.0499	2312	49.1287	1800	63.806	1897	68.6347	2073	47.4784	1365	53.4951	1534	63.4794	1973	55.8513	1724	68.1384	1717	66.9477	2216	71.0458	2428	58.1889	1707	62.9629	1798	48.3722	1541	61.1305	1982	91.4304	2468	63.8193	1879	70.0945	2082	67.0921	2075	0.950517	-0.0287779	normal	0.980882	-0.0277116	normal	0.710311	-0.148602
GB44901	GB44901	8.29937	1109	7.90219	1149	8.3877	1306	7.86947	1047	6.92938	1018	6.71069	884	9.34369	1140	7.33216	950	6.56879	896	8.50341	958	6.71637	1093	6.82804	1028	7.22604	1034	8.55327	1132	6.68385	905	6.95343	1011	8.59378	1045	6.3447	807	7.81335	962	8.07484	1090	0.964448	0.0158985	normal	0.902935	0.0792572	normal	0.840551	0.0862625
GB48889	GB48889	2.3622	1100	2.4761	1259	2.7166	1526	1.80576	823	2.79459	1294	1.64766	726	2.13169	938	2.01502	960	1.80456	854	2.76785	1059	1.66236	846	1.68233	882	2.32342	1045	2.39686	1051	1.92355	939	1.93365	959	2.12924	871	2.08297	940	1.98018	902	1.82977	869	0.566342	0.191617	normal	0.884631	0.10206	normal	0.453271	0.253065
GB40681	GB40681	1.41945	126	1.99892	166	1.41696	144	1.10968	96	1.45144	117	2.80345	194	3.15341	253	4.8165	422	1.94219	172	0.742811	52	1.6286	146	6.19825	590	3.71942	313	4.80397	369	3.75427	357	3.07207	297	3.04955	241	2.32211	206	2.51248	212	2.41478	221	0.000368996	-0.917142	normal	0.796581	-0.259988	normal	1.20334e-05	-0.795021
GB54232	GB54232	0.877657	12	0.607958	9	0.56918	9	0.754449	10	0.898164	12	0.573461	7	0.658585	8	0.817892	11	0.723023	10	0.668698	7	0.522429	8	0.930613	14	0.842747	11	0.807543	10	0.432287	6	1.06504	15	1.28389	15	0.623774	8	0.77891	10	0.4984	7	--	--	--	--	--	--	--	--
GB55073	GB55073	0.922203	21	0.944342	24	0.769173	21	0.859553	19	0.185596	5	0.80095	17	0.32698	7	1.59072	37	0.608211	14	0.71968	14	0.584232	15	0.534356	14	0.858847	19	0.820452	18	1.15017	27	0.971405	23	0.781464	16	0.525047	12	1.13622	25	0.577295	14	--	--	--	--	--	--	--	--
GB48764	GB48764	0.973459	50	1.16186	33	1.39736	82	1.26524	91	2.25405	139	1.03727	66	1.25431	87	1.31779	84	1.47299	106	1.16663	45	1.19106	51	1.44166	103	2.07277	183	0.808807	34	2.41669	216	1.8692	159	2.93314	170	2.0137	146	1.80375	159	0.620505	22	0.658976	-0.210522	normal	0.875829	-0.199422	normal	0.68841	-0.258068
Apis_mellifera_newGene_759	--	0.86932	21	0.432049	12	1.00774	29	1.05566	24	1.13622	27	0.550342	13	1.31089	29	1.0107	24	0.759895	18	0.981235	19	0.832188	22	0.920762	25	1.92098	44	1.01459	23	1.15961	29	0.758823	19	1.14659	24	1.08138	25	0.93032	22	1.4777	35	--	--	--	--	--	--	--	--
GB47204	GB47204	18.5267	2909	19.132	2657	21.1185	2968	19.1655	2368	19.4823	2486	14.7688	1833	17.7434	2258	16.865	2343	16.9656	2241	23.2741	2511	13.6535	1971	17.3908	2557	19.8344	2341	19.49	2286	16.3127	2402	19.5717	2623	25.1642	2719	15.1038	1945	21.1202	2606	17.9981	2459	0.615538	0.108969	normal	0.698916	0.133223	normal	0.99253	0.0117333
GB51697	GB51697	24997.9	2668230	38449.9	4403248	28638.3	3428554	26988.5	2727697	30572.8	3064766	39011.7	3682085	34007.4	3240746	34233.7	3678864	39030.6	4268399	17880.6	1488057	39243.3	4437327	36437.3	4137100	32776.7	3472526	36152.1	3547701	31996.1	3359725	35661.3	3830429	17763.1	1587231	32522.1	3130731	33775.6	3704525	35825.2	3825833	0.26979	-0.276532	normal	0.993009	-0.0145753	normal	0.961151	-0.0617847
GB45614	GB45614	555.465	10085	298.428	5978	194.078	4256	559.056	9944	941.815	17008	77.6397	1334	307.515	5272	363.119	6752	77.0054	1422	1457.47	21982	413.655	8191	238.339	4877	233.868	4107	296.145	5060	259.819	4949	438.134	8479	1341.74	21671	111.234	1959	384.181	6829	435.933	8065	0.298366	0.411937	normal	0.867669	0.188536	normal	0.99253	-0.0167998
Apis_mellifera_newGene_7953	--	0.516076	19	0.319574	13	0.601939	29	0.284088	10	0.248195	9	0.247889	9	0.265974	10	0.211961	8	0.969275	39	0.199942	8	0.309952	13	0.644695	27	0.491404	18	0.155693	6	2.96403	236	0.425956	17	0.551477	18	0.342118	13	1.41637	50	1.01073	37	--	--	--	--	--	--	--	--
GB50978	GB50978	5.51879	407	5.57508	454	6.34229	565	5.65418	416	5.76331	423	4.52873	316	5.28723	373	6.74056	509	5.58358	419	8.40014	517	6.52663	532	5.50674	458	6.32493	451	5.90174	410	5.81065	450	5.31738	418	7.4445	488	5.89993	422	6.15056	444	7.17331	539	0.685669	-0.110826	normal	0.940213	0.0702862	normal	0.80513	-0.124616
GB40083	GB40083	16.2676	2039	11.173	1550	31.6168	4748	29.5622	3661	9.70282	1189	12.4435	1465	12.7726	1506	9.75868	1245	9.07753	1144	46.0278	4832	32.7905	4452	10.6072	1499	28.0671	3409	11.5738	1362	12.7014	1665	27.6042	3743	18.6257	2101	8.83557	1069	32.1269	3900	28.8983	3727	0.99413	-0.00746697	normal	0.98543	-0.0420354	normal	0.929722	-0.107462
GB50993	GB50993	7.03488	656	5.96263	622	4.83047	550	7.15489	657	5.95845	552	4.35736	381	6.30581	544	4.75238	450	6.50425	624	7.51294	575	5.54216	569	5.50938	579	6.21864	565	5.42812	482	5.69728	550	6.46283	642	7.71355	647	5.48153	499	6.64096	608	5.25231	495	0.879261	0.0527146	normal	0.907204	0.0872927	normal	0.98424	-0.0234484
GB55685	GB55685	2.11119	216	1.82987	206	2.27673	270	1.4398	144	1.56356	157	1.71029	159	1.21998	118	1.77053	183	0.795718	83	1.08172	92	1.63596	181	1.20198	139	2.11665	209	1.25707	120	2.14903	228	2.18389	239	2.22208	201	1.29886	128	1.72357	170	1.98425	207	0.934752	0.0510536	normal	0.854256	-0.19526	normal	0.987628	-0.027667
GB49249	GB49249	17.6943	743	14.7128	680	12.254	621	13.8633	571	14.5369	607	10.826	431	15.9054	631	14.3528	618	16.9207	722	16.9261	590	18.0021	824	14.9012	705	14.8554	604	16.0841	636	15.7833	696	17.5615	786	16.8558	629	17.2921	704	18.0108	740	15.4342	660	0.413699	-0.181763	normal	0.984245	-0.023799	normal	0.421151	-0.213317
GB48311	GB48311	0.610919	77	0.356429	50	0.717288	110	0.186777	24	0.213147	27	0.136752	17	0.117053	14	0.452861	59	0.357067	46	0.310478	33	0.446347	62	0.327613	47	0.672381	82	0.178351	22	0.734513	98	0.418831	57	0	0	0.400585	49	0.702391	87	0.407623	53	0.896716	-0.0850622	normal	0.675936	-0.335837	normal	0.99253	0.0145588
GB45098	GB45098	23.8713	2154	29.0416	2746	20.6346	2286	24.6912	2263	28.2081	2521	18.2262	1641	16.8825	1421	19.4706	1922	20.5423	1914	25.2885	1823	24.4624	2379	20.9766	2087	22.339	2026	25.5204	2147	21.9165	2143	22.4028	2225	29.2987	2405	20.9614	1760	22.8478	2104	24.3205	2238	0.852928	0.0549191	normal	0.762386	-0.112611	normal	0.937606	0.0539002
GB53750	GB53750	4.02191	285	4.11821	322	2.68191	230	3.58527	249	3.56812	252	2.95094	198	4.39973	294	3.68092	267	3.27903	235	4.36721	257	3.88253	300	4.44613	355	4.31269	296	3.08398	206	3.67239	273	4.11716	312	3.45901	219	2.91804	200	4.04974	281	3.67837	265	0.682176	-0.153469	normal	0.999926	0.000497054	normal	0.985468	-0.0250853
GB40653	GB40653	567.037	17804	607.367	21040	571.453	21669	463.603	14260	545.79	17045	579.171	17206	529.458	15695	553.308	17792	880.177	28106	409.815	10689	692.442	23710	620.013	21939	515.652	15657	528.506	15616	525.838	17320	464.232	15535	446.674	12476	612.724	18657	611.484	18795	581.051	18589	0.721338	-0.116431	normal	0.942473	0.0976707	normal	0.99434	0.0104929
GB49553	GB49553	22.0867	2626	22.9615	3011	19.6961	2828	19.1443	2230	21.1422	2500	16.3451	1839	18.4576	2072	18.7993	2289	19.1804	2319	21.3407	2108	20.779	2694	18.596	2491	19.1286	2199	20.0112	2239	19.3335	2411	16.8269	2132	26.0069	2750	20.5238	2366	20.613	2399	18.4674	2237	0.888451	0.036573	normal	0.987068	0.0100528	normal	0.957718	0.0388953
GB54683	GB54683	13.815	1033	12.0312	954	11.3423	1021	15.2595	1103	12.2968	918	10.0258	680	10.5952	762	12.2776	942	8.20976	627	15.3112	950	11.2644	923	12.1587	1025	7.66153	560	12.1815	864	12.1557	951	12.0542	971	15.0197	1006	12.0409	865	10.8881	794	11.6335	844	0.754713	0.117022	normal	0.964642	0.0612752	normal	0.921507	0.0619013
GB45623	GB45623	28.3668	3277	23.7691	3250	22.1565	3302	23.6753	3048	29.659	3389	23.9885	2502	24.9345	2669	25.2946	3015	19.9524	2672	29.5946	2895	23.1386	3016	24.1901	3233	27.4088	3055	25.6446	2826	25.1202	3093	26.4886	3185	28.705	3316	24.2301	2754	25.2409	2903	25.9965	3085	0.989975	0.00306289	normal	0.899059	0.0427417	normal	0.99253	-0.00767049
GB51190	GB51190	0.189875	59	0.324804	111	0.187346	70	0.31331	95	0.179826	56	0.146041	43	0.141648	42	0.281846	89	0.126392	40	0.295707	76	0.164665	56	0.162179	57	0.195641	59	0.09955	29	0.170147	55	0.73139	108	0.189118	52	0.252187	76	0.035538	11	0.152726	48	0.456584	0.319927	normal	0.792625	0.247431	normal	0.925281	0.10958
GB52979	GB52979	4.65487	943	5.01045	1056	6.40826	1394	8.00269	1309	4.6569	955	3.96099	770	6.90474	1069	3.96219	907	2.82679	636	3.10432	645	4.08524	898	3.24212	847	5.12103	1068	6.85514	1078	3.29821	830	5.01217	1040	4.43922	868	8.35217	1284	5.06067	1008	4.99258	972	0.732104	0.13386	normal	0.979474	-0.039585	normal	0.99253	0.0164263
Apis_mellifera_newGene_8350	--	1.35246	39	0.419891	14	0.783703	28	0.305703	9	0.564319	17	0.288184	8	0.755367	21	0.97356	29	0.231974	7	1.59125	39	0.755889	24	0.34094	12	0.581581	17	0.281315	8	0.284602	9	0.364033	12	0.518296	14	0.753304	22	0.580594	17	0.429574	13	--	--	--	--	--	--	--	--
GB40899	GB40899	41.9143	1008	63.657	1688	36.2527	1052	0.085257	3	46.1295	1103	41.4673	943	61.2042	1389	57.7603	1422	22.1381	541	41.8428	836	56.6727	1485	63.427	1718	61.796	1436	13.5749	307	44.8325	1130	71.4111	1829	35.9211	768	55.7656	1300	79.4483	1869	66.9932	1641	0.9021	-0.0570477	normal	0.99283	-0.0222922	normal	0.899352	-0.0960195
GB53432	GB53432	1.04743	50	0.985694	58	0.940674	54	0.765283	37	1.09642	56	0.404587	20	0.179771	9	0.825123	41	0.991391	48	1.81087	74	1.31842	71	0.850944	53	1.36727	64	0.844791	45	1.10049	55	3.20973	173	1.29536	60	1.82491	76	0.99229	53	0.95529	49	0.665255	-0.197604	normal	0.876475	-0.198956	normal	0.477317	-0.371076
GB42249	GB42249	0.795477	352	1.83151	826	0.392336	37	2.07429	892	2.33074	881	0.885024	369	1.64649	476	1.09946	242	0.178306	18	0.767249	300	0.737207	146	0.318018	33	1.08803	524	1.22446	548	2.16418	637	0.938948	391	1.05827	277	0.813625	119	1.36534	258	1.94131	837	0.842994	0.0873368	normal	0.971209	-0.0691491	normal	0.869598	0.140728
GB42111	GB42111	12.8616	563	12.7821	617	13.3417	698	14.0445	599	11.7409	511	13.5448	561	18.8476	772	12.0923	540	14.6292	651	14.6461	523	13.8396	659	13.3167	644	14.2763	604	13.5491	558	13.712	618	16.1925	754	11.1893	436	15.4239	652	11.5661	492	12.9421	577	0.502942	-0.132919	normal	0.704116	0.163859	normal	0.957491	-0.0567751
GB45221	GB45221	79.9428	5842	69.9484	5527	65.0143	5784	68.9248	5106	62.4075	5043	44.6979	3431	60.7894	4396	66.4765	4895	70.6331	4695	70.4171	4356	61.7956	5216	69.1764	5950	61.8828	4532	64.3642	4604	55.8271	4469	65.258	5167	85.4543	5775	69.4209	4970	78.1398	5401	64.5854	4867	0.823785	0.0482791	normal	0.997004	0.00264763	normal	0.921306	-0.0432841
GB43437	GB43437	15.0593	1598	12.6306	1464	11.9503	1470	12.9662	1256	13.1546	1275	10.841	1025	12.6747	1211	13.7623	1467	12.8965	1292	14.4603	1210	13.4603	1530	12.8494	1410	14.6532	1483	12.0469	1087	13.6139	1468	12.5311	1299	14.1608	1288	11.3491	1148	17.9808	1789	14.7514	1525	0.817774	-0.0710775	normal	0.987536	0.0165971	normal	0.901255	-0.0906583
GB42680	GB42680	6.41089	886	7.11849	1080	5.48987	935	5.64594	763	8.32429	1085	6.39898	858	6.16603	822	7.27627	1021	7.27826	986	6.78446	778	6.22435	971	4.57937	762	8.46555	1107	6.70435	916	6.36712	913	5.01101	766	6.31843	729	5.66861	768	6.85628	982	6.68021	914	0.883548	-0.0663106	normal	0.883149	0.107444	normal	0.928254	0.0748239
GB41266	GB41266	20.1951	1893	15.69	1623	14.3931	1629	15.6279	1435	16.4604	1535	16.1963	1437	13.8114	1222	12.8655	1235	21.4983	2049	16.7931	1308	18.583	1900	16.4404	1737	16.8592	1529	16.8129	1484	15.7331	1547	18.7733	1875	17.4691	1457	18.3748	1670	16.2958	1495	16.7663	1601	0.661486	-0.100647	normal	0.99221	0.0155961	normal	0.85072	-0.094059
GB44683	GB44683	47.904	1770	25.3917	1036	48.967	2186	45.4404	1645	37.1052	1364	47.644	1666	54.4411	1900	60.947	2307	37.9377	1426	39.5878	1216	70.4584	2840	52.2475	2176	40.8496	1460	35.1763	1224	46.0125	1784	53.3997	2103	48.8262	1605	39.7089	1423	54.7217	1980	47.6482	1794	0.567702	-0.240574	normal	0.984499	0.0378485	normal	0.731999	-0.205934
GB53562	GB53562	8.00846	3426	14.7131	4507	7.43785	3396	13.2444	4018	12.7929	4304	8.25079	3124	7.78522	2774	10.7003	3466	8.4886	2971	13.039	3680	6.02107	2573	7.08026	3002	13.316	3905	9.85864	3399	9.01747	3817	8.5899	3251	8.75783	3137	8.60885	3255	7.69365	2696	8.50524	3124	0.7807	0.117041	normal	0.894377	0.110966	normal	0.49674	0.221008
GB56000	GB56000	17.0427	512	14.2233	471	20.41	740	8.34459	246	17.4884	522	60.7477	1724	14.9794	425	8.76074	270	99.6777	3040	6.00383	150	13.7978	452	0.170756	6	11.3123	329	0.178373	6	15.1201	476	10.9317	350	2.04847	55	50.4096	1466	7.10904	209	10.8829	333	0.781893	0.104455	normal	0.527651	0.275186	normal	0.987628	-0.0277629
GB47938	GB47938	6.10513	3133	6.65945	3823	4.33944	2735	8.03425	4090	7.41763	3843	4.7788	2369	5.47191	2684	4.8627	2529	4.93404	2510	6.36256	2731	5.53489	3145	8.97838	3467	6.64447	3349	7.99771	3922	7.44472	4065	6.24819	3369	6.64034	2860	7.253	3602	5.29542	2703	5.59405	2975	0.818775	-0.0967041	normal	0.144963	-0.281837	normal	0.939521	0.0739667
GB46466	GB46466	11.0438	1137	9.22848	1131	8.76431	1117	10.7664	1060	10.936	1081	8.87101	816	8.43158	840	7.74644	857	7.6825	869	9.42677	804	9.19091	1007	8.41002	976	10.2694	1073	10.09	1011	9.97096	1104	9.61435	1065	11.0716	1093	10.1368	1001	10.2882	1027	11.0873	1142	0.999776	-5.93046e-05	normal	0.709133	-0.112351	normal	0.892395	-0.0489542
GB55840	GB55840	3.28164	521	3.41163	850	4.58202	1155	4.12419	528	3.237	590	3.06822	364	2.5333	366	2.60882	391	2.20607	500	3.46222	394	2.0371	463	2.56079	579	3.03508	607	3.45857	471	2.19396	529	3.1049	776	3.43213	694	2.74392	462	2.86823	562	3.25092	681	0.490008	0.264246	normal	0.614545	-0.192089	normal	0.960335	0.0612621
GB46684	GB46684	11.1409	4790	13.2104	6878	10.6599	5332	14.0903	3935	16.3004	7230	11.3994	3209	10.3713	3653	16.8986	7612	14.4775	5807	12.405	3017	10.8892	5708	10.9037	5956	17.9745	7772	12.0971	5253	14.0255	6838	13.1598	6111	19.819	8299	12.399	4875	14.1226	7064	16.7408	8251	0.574928	-0.210898	normal	0.795927	-0.213432	normal	0.486547	-0.306619
GB53406	GB53406	35.022	1337	38.1013	1581	32.8058	1474	51.7966	1920	38.0811	1408	33.8249	1218	37.8965	1342	28.2874	1084	44.7887	1701	46.9713	1484	43.2114	1754	39.4675	1655	40.3464	1465	38.8206	1346	33.65	1340	36.1978	1450	42.2928	1390	43.1044	1576	41.2582	1520	38.4314	1455	0.912362	-0.0476705	normal	0.967408	0.0441984	normal	0.976582	-0.0321304
GB56009	GB56009	13.0785	6613	10.8573	6377	12.9735	7707	13.5319	6839	12.9241	7106	13.8137	6434	13.4865	6424	15.4194	7788	13.503	7098	16.1246	6868	10.547	5677	11.5583	6881	14.3276	6908	13.7024	6565	10.0023	4798	16.682	8513	13.619	6012	15.0652	7718	10.0505	5154	10.6008	6017	0.862867	0.0647207	normal	0.114319	0.32921	normal	0.963197	-0.0446247
GB45279	GB45279	5.97446	367	7.81045	529	6.85664	509	8.85627	533	7.58815	464	6.46313	376	6.7982	394	5.40856	340	5.55466	347	5.98998	306	8.22532	551	8.14614	564	7.58463	451	6.09704	353	6.25834	403	6.78132	444	7.321	400	6.98157	416	6.88246	414	7.25226	454	0.956417	-0.0299382	normal	0.739143	-0.175815	normal	0.937389	0.0648797
GB46604	GB46604	21.4558	1115	20.1096	1139	20.8295	1309	18.5211	942	21.4717	1044	14.6112	707	17.6359	857	17.5601	904	18.8069	991	17.8719	770	23.356	1326	20.8748	1219	22.2584	1109	22.458	1095	23.3957	1280	20.7517	1146	30.6257	1403	23.8448	1205	28.1035	1428	26.8184	1428	0.140494	-0.207304	normal	0.0151977	-0.312999	normal	0.0485084	-0.336175
GB46182	GB46182	6.03728	272	3.18532	158	5.18055	282	5.90607	261	4.69805	211	3.08298	132	3.82342	163	3.61571	167	3.87697	178	5.70281	213	4.42294	217	5.17305	263	3.44997	150	4.02947	171	4.69887	222	4.74875	228	5.99749	240	5.01411	219	5.04659	223	5.38291	247	0.849815	0.0983531	normal	0.966551	-0.0570206	normal	0.957718	-0.0571838
GB49704	GB49704	25.6864	3635	20.9279	3236	19.3691	3698	21.2769	2989	23.3013	3218	21.7434	2862	20.0278	2749	17.77	2592	21.8328	3155	19.037	2315	21.0327	3399	20.887	3384	22.766	3070	21.6201	3145	19.7735	2931	21.8392	3237	24.4992	3112	23.4617	3167	23.0018	3256	20.9446	3070	0.927728	-0.0201905	normal	0.978797	-0.0248266	normal	0.957718	-0.023704
GB43464	GB43464	26.2391	2372	23.2627	2320	22.2139	2425	24.686	2186	19.2705	1733	19.1259	1636	23.8509	2035	18.1643	1682	20.8602	1918	18.1542	1363	27.0054	2662	26.1646	2665	17.7373	1551	22.023	1873	19.6253	1861	24.073	2319	24.9705	2008	25.5943	2244	27.4601	2430	20.511	1889	0.961133	-0.0251573	normal	0.936362	-0.0855122	normal	0.902691	-0.080188
Apis_mellifera_newGene_69	--	0.733412	22	0.372292	18	0.232134	13	0.721454	31	0.281863	13	0.267654	11	0.441128	18	0.227059	11	0.367238	17	1.31635	48	0.042844	3	0	0	0.721209	20	0.397536	17	0.148618	7	0.1096	6	0.078786	4	0.240745	11	0.377532	16	0.252347	12	--	--	--	--	--	--	--	--
GB52676	GB52676	8.0699	1914	6.33326	1677	8.28188	2197	7.97736	1791	7.70646	1849	7.04137	1561	7.64984	1642	8.16478	1791	7.65154	1861	7.84099	1676	7.40743	1835	6.89853	1677	8.6666	1881	8.55214	1853	7.66005	1772	7.88732	2060	8.73548	1889	8.30723	1701	9.02291	2005	7.95219	1911	0.914191	-0.0335066	normal	0.735026	0.102135	normal	0.611617	-0.120398
GB40609	GB40609	40.9855	2591	85.26	5946	56.5906	4320	70.1891	4347	97.3345	6119	102.582	6135	81.2117	4846	74.9783	4854	92.0684	5919	50.8001	2668	76.7452	5290	87.9962	6268	71.9876	4401	97.7169	5813	73.687	4886	75.9974	5120	57.1935	3216	87.2113	5346	53.1167	3287	53.1226	3422	0.621679	-0.211462	normal	0.968985	0.0607638	normal	0.9632	0.0613066
GB49076	GB49076	9.51533	2296	10.5359	2504	10.3515	2926	14.3522	2653	15.1607	2796	9.42371	1778	8.66162	1639	9.02662	1986	9.73936	1721	11.496	2021	9.40536	2376	10.1976	2449	10.3072	2175	15.747	2794	13.8756	3231	8.89594	2024	11.3074	2381	11.9425	2496	14.239	3027	16.8946	3536	0.853647	-0.0702633	normal	0.246993	-0.295986	normal	0.883595	-0.114565
GB45259	GB45259	6.51684	1457	5.69961	1360	5.06716	1402	6.37619	1418	6.98537	1488	4.43045	927	5.08119	1079	4.95089	1134	4.81048	1061	7.28821	1372	4.19774	1047	5.18259	1337	6.1832	1329	5.55272	1151	4.6098	1089	5.50783	1358	6.827	1345	5.49378	1175	4.6062	995	4.34812	982	0.50877	0.154806	normal	0.906616	0.085543	normal	0.677248	0.165883
GB51798	GB51798	22.5726	1401	17.1112	1183	23.5396	1780	16.6866	1018	16.5069	1025	15.1895	903	24.8695	1483	25.0481	1590	18.4659	1180	28.7036	1466	16.731	1153	26.7605	1894	23.2341	1415	30.7774	1817	20.8017	1374	21.6013	1440	40.2119	2215	25.3251	1543	20.378	1247	25.5341	1617	0.354456	-0.295875	normal	0.987536	-0.0247271	normal	0.34812	-0.354355
GB52747	GB52747	2.51312	162	2.20432	155	2.40962	188	1.01926	68	2.37068	151	1.16047	77	1.93701	118	1.5774	102	1.41855	96	2.33628	132	1.74153	131	1.34017	105	1.62817	106	1.8902	118	0.966448	63	2.08604	136	1.82059	98	2.02463	129	1.43686	98	1.4131	91	0.641249	0.226945	normal	0.893393	0.150861	normal	0.849202	0.178201
GB43984	GB43984	7.63448	1006	6.86166	1000	6.0033	1046	4.84726	838	5.24676	789	5.70477	693	5.24911	661	4.64215	745	4.15595	737	5.9696	894	3.92207	760	5.76486	713	4.62639	763	3.49579	568	5.22243	754	4.98834	796	5.80912	839	4.2973	645	6.16716	865	6.56063	905	0.139699	0.27579	normal	0.36154	0.243832	normal	0.864268	0.0943065
GB48413	GB48413	20.1343	1027	21.9726	1236	20.4713	1260	21.1767	1058	20.7632	1053	17.1631	828	17.3534	835	14.6393	765	18.8014	975	18.3909	779	24.6511	1371	17.581	1010	20.7821	1025	22.4156	1076	18.1027	968	18.7294	1018	19.9617	905	18.2509	903	20.4486	1021	19.9211	1035	0.905374	-0.0442908	normal	0.660004	-0.176016	normal	0.769914	0.0967649
GB54998	GB54998	11.1583	6030	8.19077	5074	6.92516	4510	11.2297	5794	10.6654	5957	6.9976	3649	8.35888	4215	7.07863	4084	6.09381	3327	10.7306	4774	7.06982	4232	7.37658	4409	7.70723	3791	10.1664	5218	9.3655	5394	7.99496	4816	12.7017	5393	8.26104	4134	8.71052	4578	8.4577	4792	0.696058	0.138429	normal	0.993009	-0.00987199	normal	0.874869	0.100222
GB55150	GB55150	138.001	1168	137.689	1286	149.38	1527	146.034	1211	163.308	1375	148.122	1187	152.476	1219	147.459	1279	167.623	1443	112.276	790	215.83	1993	182.104	1737	136.453	1117	160.145	1276	153.633	1365	162.897	1470	132.117	995	158.148	1299	174.186	1444	153.382	1323	0.384463	-0.241267	normal	0.897676	-0.121134	normal	0.896548	-0.0880899
GB54623	GB54623	87.256	7002	77.4662	6848	86.961	8292	75.5727	5924	75.228	6025	90.3589	6829	91.9555	6977	56.6263	4702	122.866	9859	40.3299	2723	97.5254	8674	85.1039	7728	72.307	5618	73.3376	5595	64.3632	5284	75.1514	6377	54.061	3871	75.3654	5917	73.1445	5782	68.6993	5540	0.935586	-0.0355427	normal	0.964642	0.0864813	normal	0.725004	0.174179
GB45814	GB45814	15.0706	1644	17.8922	2095	14.0472	1841	14.5659	1578	15.9314	1723	9.93239	1032	12.9784	1365	14.7018	1644	14.5429	1666	13.9889	1273	17.8797	1891	15.7809	1972	15.5265	1693	13.9307	1437	14.7023	1740	11.532	1374	16.749	1655	15.5015	1651	18.1123	1899	14.0286	1613	0.81935	-0.0628728	normal	0.770938	-0.12998	normal	0.995609	0.00683448
GB49994	GB49994	112.572	11976	108.469	12732	109.285	14064	91.5417	9541	104.647	11211	118.62	12089	93.8473	9426	102.228	11138	130.624	14134	83.6247	7391	125.015	14505	97.7348	11718	105.816	10887	106.083	10621	110.285	12309	95.7185	10988	89.3309	8455	120.979	12482	118.608	12353	115.132	12635	0.690764	-0.10276	normal	0.976877	0.0416193	normal	0.9632	-0.0428421
GB49767	GB49767	2.02489	1268	2.04175	934	1.3818	580	1.52887	480	1.60598	724	0.991942	516	1.84761	550	1.72513	943	0.820142	478	2.94094	931	0.483337	261	0.973845	559	1.02383	442	1.27028	494	0.716701	443	0.886567	464	1.37056	734	1.50241	442	1.71942	580	1.02515	527	0.152288	0.489861	normal	0.0711586	0.621297	normal	0.640458	0.28159
GB44998	GB44998	3.82968	1052	4.64017	1430	4.03273	1158	3.05358	813	4.43494	1174	3.87541	1019	3.62662	921	2.4468	676	2.81203	731	2.64452	560	6.13414	1819	3.10357	960	3.96042	1024	3.64379	929	3.51955	901	3.29446	934	3.41405	796	4.53031	1066	3.04969	782	3.3445	950	0.900478	-0.0724858	normal	0.740249	-0.246906	normal	0.774732	0.170238
GB50221	GB50221	14.4901	1709	13.7708	1762	16.0689	2220	15.4271	1740	14.4199	1633	14.6144	1556	12.8356	1580	13.1652	1531	17.0482	1942	11.6829	1259	13.8252	1724	15.0202	1918	15.5045	1721	18.2977	1935	11.6868	1430	15.7246	1964	16.5825	1689	14.0724	1797	15.7809	1771	15.7294	1872	0.909845	-0.0412098	normal	0.975977	0.0359801	normal	0.731458	-0.106895
GB42508	GB42508	1.28999	816	0.959643	514	1.10491	653	1.47148	965	1.04569	646	1.36304	631	1.62692	823	2.02603	1003	1.07238	518	2.19076	1031	0.824552	438	1.11955	621	1.35784	777	1.52704	696	1.25166	639	1.07084	677	1.62046	823	0.956692	601	1.23162	644	0.919669	460	0.914191	0.0645784	normal	0.326204	0.411558	normal	0.968183	0.0529647
GB48262	GB48262	10.4267	1491	9.40717	2571	7.87076	2213	13.0381	2427	10.4856	2667	9.28207	2249	6.16503	1377	9.63083	1854	9.71725	2251	8.48022	1617	10.5958	2194	8.33505	1706	8.54466	2129	7.54852	1906	11.0754	1725	12.7812	2644	9.07011	1406	8.98011	2088	11.1174	2142	8.14226	1816	0.794918	0.1168	normal	0.884631	0.127284	normal	0.963197	0.0560842
GB47557	GB47557	0.303911	22	0.607242	50	0.369338	34	0.27836	21	1.02711	77	0.182034	13	0.796173	56	0.553527	39	1.25388	98	0.416793	26	0.76125	64	0.13286	11	0.434195	30	0.716375	49	0.577337	46	0.476436	39	0.553452	38	0.741201	53	0.378552	29	0.426658	32	0.973111	-0.0235382	normal	0.925	0.145778	normal	--	--
GB50642	GB50642	6.60853	203	6.26822	229	8.68982	349	4.11123	128	7.60825	217	7.08012	219	7.8878	238	7.49715	257	7.1148	201	9.18191	250	8.11416	240	7.43881	250	7.65807	226	7.32783	202	6.34464	202	7.48294	271	10.4219	286	9.0836	261	10.6576	333	7.08243	220	0.898404	-0.075454	normal	0.37807	0.23414	normal	0.587278	-0.289228
GB46861	GB46861	0.478267	44	1.07103	88	0.784775	73	0.811717	58	0.247846	23	1.02239	86	0.173842	15	0.621713	51	0.5553	44	0.539024	39	0.438806	38	0.34442	34	1.10131	82	0.261895	24	0.481838	40	0.551616	42	0.110457	10	0.432936	39	0.600914	43	0.334288	29	0.852841	0.11432	normal	0.932585	0.142676	normal	0.710605	0.257637
GB55059	GB55059	1.11021	522	0.990414	476	0.813423	430	3.68008	769	1.51566	561	0.777715	333	1.20826	487	2.48956	558	0.610119	299	2.81697	458	1.27706	667	2.01557	583	1.94551	527	2.22497	508	1.28607	579	1.4733	632	1.71174	434	1.315	433	3.61094	799	1.88942	477	0.822502	-0.105621	normal	0.703722	-0.207504	normal	0.959121	-0.066486
GB40310	GB40310	12.0069	2955	12.0479	3348	10.6496	3052	12.2712	3026	14.3013	3965	9.6578	2417	11.6378	3008	10.8042	2778	10.5293	2685	12.749	2650	9.03233	2414	9.78965	2601	12.6216	3374	12.6885	3200	12.5793	3580	12.379	3516	14.0966	3364	11.3254	2810	10.1639	2457	11.1102	2784	0.989075	0.00829198	normal	0.99221	0.015655	normal	0.976582	0.0295978
GB50917	GB50917	618.871	20462	560.16	20488	650.018	25867	559.97	18145	563.914	18516	717.518	22376	567.531	17761	637.202	21496	650.755	21874	497.847	13650	783.873	28154	570.285	21195	579.007	18459	633.967	19645	648.418	22516	583.351	20502	522.927	15354	632.035	20165	668.22	21581	707.104	23751	0.503741	-0.168612	normal	0.992032	0.0175576	normal	0.924286	-0.0724648
GB47486	GB47486	18.4573	346	11.2579	233	15.6547	354	21.1044	387	20.0403	373	18.1793	322	28.0424	496	13.5528	260	22.3638	426	24.1727	376	14.2299	291	16.7047	353	12.5735	228	14.7079	259	19.7508	388	14.6398	292	21.5171	358	16.2653	295	17.75	325	19.1697	366	0.914904	0.0591669	normal	0.238929	0.42138	normal	0.975052	-0.0403001
GB48211	GB48211	55.1377	3252	42.2946	2752	0.749717	54	0.603853	35	9.34434	549	0.500879	28	0.213052	12	0.841374	51	0.251182	16	2.67098	131	0.640912	42	0	0	0.699798	40	0.071995	4	0.218703	14	0.222524	14	5.29036	278	0.311001	18	0.161636	10	0.757854	46	0.283331	0.2245	normal	--	--	--	0.427866	0.211363
GB51642	GB51642	18.2036	2289	15.054	1853	17.3211	2242	20.0265	2381	17.9802	1979	16.3274	1690	20.6583	2049	17.611	1966	16.3718	2092	19.6272	1757	11.4887	1535	17.0419	2419	16.3251	1683	18.7882	2128	17.2929	1969	16.3943	1970	21.3881	2144	18.3398	1930	18.1964	1954	18.2367	2053	0.914904	0.0469995	normal	0.7484	0.150915	normal	0.996243	-0.00473171
GB44347	GB44347	6.04325	1234	4.87114	1101	4.92788	1080	6.84227	977	5.84966	1192	3.23833	628	4.80608	926	4.1787	875	4.0049	831	5.13391	778	3.89834	785	5.08091	1133	5.23833	811	7.2056	1127	5.06836	940	4.71189	872	7.97253	1174	5.61659	774	6.7047	1340	5.04161	1012	0.748522	0.11215	normal	0.962167	-0.0581183	normal	0.996612	0.00656372
GB55148	GB55148	27.2784	4945	26.5518	5315	27.5516	6057	25.4372	4514	28.7133	5193	24.5489	4234	24.0212	4080	26.0131	4834	26.4686	4834	27.8219	4183	22.3032	4394	24.267	4948	27.9218	4942	27.4528	4668	26.5201	5017	24.9789	4844	32.4106	5214	26.2626	4646	27.0782	4814	26.6592	4925	0.947827	0.0187345	normal	0.85169	0.0725588	normal	0.976257	-0.0168078
GB41823	GB41823	4.73014	280	3.44035	226	3.00503	217	4.74622	279	4.55304	266	2.31641	129	2.94929	162	2.91665	185	2.92643	174	3.39156	173	3.54822	234	3.69566	251	3.0973	185	3.7113	208	3.8704	244	4.94994	312	4.49949	241	2.68403	153	3.17094	189	3.88344	236	0.84776	0.0807072	normal	0.367334	-0.240629	normal	0.959678	0.0590387
GB44267	GB44267	0.684159	13	0.224567	18	0.537125	5	0.216887	16	0.134891	8	0.194454	14	0.307522	21	0.225833	17	0.163539	10	0	0	0.39439	30	0.02391	2	0.220215	2	0.132749	9	0.166671	12	0.402672	31	0.196087	13	0.303179	22	0.122068	9	0.176283	14	--	--	--	--	--	--	--	--
GB42000	GB42000	9.85723	3231	10.1237	3593	7.6191	3161	10.9	3529	11.4161	3894	11.4125	3523	5.72301	1802	10.763	3706	9.4698	3231	11.7702	3210	6.6801	2489	7.61278	2736	8.83126	2830	10.1232	3195	7.31986	2588	7.78088	2756	10.1848	3039	10.0762	3307	6.03717	1796	8.80321	2898	0.388205	0.214161	normal	0.506508	0.296004	normal	0.742085	0.191635
GB51147	GB51147	0.459531	21	0.328604	16	0.281498	14	0.205024	9	0.302263	14	0.255179	11	0.234145	10	0.388499	18	0.001796	1	0.252443	10	0.088392	5	0.216641	11	0.315364	14	0.327902	14	0.230271	11	0.141758	7	0.491686	20	0.383062	17	0.435225	19	0.313398	15	--	--	--	--	--	--	--	--
GB52780	GB52780	4.24725	424	3.35821	433	4.87288	535	3.38925	378	5.0576	465	2.6506	271	5.08981	326	2.97387	286	3.28921	405	5.80997	419	3.55475	427	3.87852	447	3.97235	439	3.69964	423	2.92776	401	5.19597	529	4.92665	545	5.9002	427	5.91131	369	6.19341	486	0.925759	-0.0313714	normal	0.852163	-0.124395	normal	0.726892	-0.161212
GB51331	GB51331	9.72091	1137	5.2483	735	7.39533	1078	9.18465	1076	5.98058	739	4.16138	512	4.46024	547	5.53917	693	4.02897	473	5.72199	585	5.75368	746	7.13322	1016	6.02832	718	5.16622	583	4.6315	607	6.41739	821	6.98325	778	6.02362	691	7.00981	836	6.93002	836	0.506122	0.23682	normal	0.772388	-0.168612	normal	0.837098	0.13929
GB54981	GB54981	6.06941	496	6.0626	546	4.5844	452	6.35361	508	5.93993	483	4.7626	368	5.02912	388	4.68332	392	4.2112	350	6.52311	443	4.75564	424	4.35307	401	4.67176	369	4.13819	318	5.14293	441	5.34704	465	7.64408	555	4.02794	319	5.67393	454	7.13734	594	0.289501	0.237377	normal	0.616576	0.175265	normal	0.980255	-0.0308588
GB49262	GB49262	11.3058	734	2.23569	160	0.825586	65	5.39271	343	4.51784	292	0.601495	37	0.726204	45	4.91109	327	0.621439	41	28.143	1516	2.15574	153	1.10147	81	0.330076	21	0.619032	38	0.722953	50	0.956024	67	1.95434	113	0.537775	34	0.624431	40	1.64107	109	0.0483508	0.564743	normal	0.312717	0.389353	normal	0.0740094	0.558353
GB55558	GB55558	3.53076	213	0.917569	61	3.20923	234	1.04498	62	0.980194	41	1.07769	54	1.25068	64	2.72461	169	0.769427	48	0.921278	47	1.24155	65	1.87701	82	2.08082	122	1.02999	59	2.4812	157	3.4755	224	2.16121	116	3.54882	208	1.52274	90	2.98928	184	0.911444	0.072436	normal	0.964642	-0.0966693	normal	0.82595	-0.195013
GB54184	GB54184	24.2703	916	24.0797	1066	23.3172	1073	21.6922	811	22.1441	829	20.2312	750	22.8915	820	25.9095	1017	26.3162	958	21.0641	661	29.9073	1191	20.7408	859	19.2759	724	23.6876	846	21.4379	844	21.7463	871	21.6956	751	25.7401	923	27.5269	1015	25.4821	957	0.967577	-0.0197818	normal	0.913976	0.0934091	normal	0.954089	-0.0497522
GB44799	GB44799	6.70008	468	5.02878	413	4.26124	369	5.93238	370	4.63237	300	2.9737	190	4.88973	296	4.75294	323	3.9742	269	6.19223	379	6.48184	452	4.31257	323	4.05955	281	4.16864	275	4.14857	301	5.05648	363	6.70693	458	3.75515	248	4.53251	325	4.53726	308	0.780771	0.120429	normal	0.988887	0.0215552	normal	0.957718	0.0594887
GB41025	GB41025	69.4661	3168	66.3805	3340	60.7051	3343	69.0233	3084	65.7132	2981	48.3823	2088	54.7938	2359	62.3189	2910	60.5967	2810	64.9695	2461	61.6006	3064	61.1466	3142	57.5164	2537	64.9149	2786	51.999	2488	58.7991	2858	74.0667	3005	61.2123	2707	66.8309	2984	61.4179	2854	0.617666	0.0887319	normal	0.964209	0.0353926	normal	0.906866	0.0385754
GB47970	GB47970	13.8741	1849	17.1392	2520	14.4211	2321	9.37424	1225	18.4349	2444	21.6405	2729	12.7491	1604	8.50008	1160	33.3614	4520	6.55796	727	20.4103	2966	14.2123	2134	17.8594	2302	16.8554	2113	14.4733	2024	21.5666	3063	6.66701	791	29.6152	3827	13.6624	1783	13.598	1847	0.595334	-0.205632	normal	0.980882	0.053773	normal	0.913172	-0.124361
Apis_mellifera_newGene_92	--	0.687583	80	1.57524	177	0.7768	123	0.59647	57	1.9467	281	0.737825	105	0.990585	98	2.20865	234	0.765929	133	1.89187	191	1.41714	248	1.59179	223	0.95885	142	1.46006	189	1.54116	156	1.96717	261	1.78811	130	1.53079	223	0.38311	42	1.96686	194	0.63453	-0.239334	normal	0.939858	-0.110905	normal	0.920052	-0.113083
GB53488	GB53488	0.936164	16	0.810953	15	0.757328	16	0.498116	9	2.60348	43	0.563846	9	1.6337	26	1.62153	28	0.999207	17	1.32278	19	0.932922	17	1.40647	27	1.17139	19	1.24348	20	1.42421	25	1.47843	27	1.75528	26	0.620937	10	1.08618	18	2.44569	42	--	--	--	--	--	--	--	--
GB46624	GB46624	0.086767	1	0.107536	1	0.072839	1	0.113062	1	0.104655	1	0.119487	1	0.013283	1	0.094278	1	0.099024	1	0.103133	1	0.063986	1	0.081291	1	0.121198	1	0.124079	1	0.100349	1	0.097259	1	0.114423	1	0.105453	1	0.112666	1	0.084749	1	--	--	--	--	--	--	--	--
GB48193	GB48193	12.1347	633	6.09741	481	17.6463	1112	12.4828	642	9.39443	489	17.1657	838	13.899	680	12.3588	661	16.2702	868	11.0808	484	17.509	993	15.2241	883	10.1878	650	11.2977	720	5.02116	344	16.5552	912	12.4577	582	23.2535	1181	15.3914	788	11.2482	820	0.824536	-0.12559	normal	0.920022	0.134273	normal	0.553754	-0.316496
GB49027	GB49027	37.5322	3345	31.1812	3063	32.6041	3477	33.1413	2847	32.4121	2978	23.647	2031	29.9586	2283	22.7683	1886	32.2376	2818	24.5171	1777	38.6178	3622	39.9564	3753	34.6725	2840	35.2984	2812	32.87	3079	36.6035	3540	36.1365	2743	39.8095	3115	40.5045	3200	36.6547	3249	0.483826	-0.121228	normal	0.12951	-0.350784	normal	0.675734	-0.113189
GB44787	GB44787	2.00066	256	0.99261	186	0.612541	60	1.55027	195	1.7754	163	0.697866	88	1.30429	154	1.33652	206	1.29794	80	2.0763	224	1.04804	198	1.44838	229	3.62839	245	1.87888	219	1.04353	139	1.51638	216	2.96554	205	1.36319	175	1.3159	217	1.0068	100	0.732104	-0.184496	normal	0.867669	-0.189952	normal	0.954472	-0.0838116
GB43471	GB43471	2.66063	754	2.32196	623	0.619867	165	2.04408	381	2.0884	417	1.20549	308	0.425003	90	0.494305	127	1.39118	334	1.01433	168	0.573702	154	1.87488	565	0.716631	137	2.05967	538	0.449452	100	1.78849	443	2.68634	670	1.25116	290	0.32398	73	0.99107	221	0.695706	0.194851	normal	0.933289	-0.139195	normal	0.908519	0.124938
GB44507	GB44507	1.69563	286	2.66293	451	1.72442	344	1.8292	292	2.38605	389	2.48558	364	1.67783	260	3.38932	674	2.17038	348	2.25139	298	1.53062	268	2.04488	368	1.69763	283	2.11428	311	2.42994	396	3.7594	561	3.11672	446	1.71397	265	3.211	455	1.50644	256	0.972896	0.0197754	normal	0.511053	0.341366	normal	0.83148	-0.184422
GB46974	GB46974	7.8408	796	5.9553	681	6.20784	746	7.06548	718	5.36571	550	4.71856	459	6.65483	660	6.35222	677	5.67048	582	5.90848	496	6.20523	689	6.59491	774	6.18138	625	6.24365	598	6.66645	727	7.24257	799	7.73754	715	6.17978	609	6.20205	610	8.14118	821	0.879465	-0.0536424	normal	0.944458	-0.0563919	normal	0.860483	-0.112666
GB48047	GB48047	10.2598	804	11.9631	1042	8.84387	847	8.94554	687	9.72355	756	9.14234	684	8.59518	641	10.6877	861	9.16922	736	9.08859	592	9.76539	834	10.3893	920	10.4982	795	9.46578	703	8.44442	697	7.56886	631	10.2896	718	10.0275	770	10.0382	771	8.13993	652	0.954957	-0.0245005	normal	0.984499	0.0214383	normal	0.884396	0.0994701
GB46167	GB46167	3.93939	331	3.40253	293	2.66689	295	2.63352	190	3.20183	270	2.8209	212	1.78794	155	3.30719	270	2.25564	182	3.263	233	2.72055	273	2.70573	237	2.92835	191	2.88846	239	2.10374	189	3.07953	247	3.29003	203	2.79189	226	2.48205	227	2.30819	211	0.681046	0.159315	normal	0.956375	0.0780429	normal	0.764713	0.169322
GB47285	GB47285	18.7378	2601	18.903	2895	19.0515	3194	19.0557	2591	20.3749	2813	15.5803	2046	17.5396	2299	17.4969	2487	19.6564	2775	17.1994	1983	17.7103	2681	19.5423	3057	21.0678	2828	20.1851	2637	19.4001	2825	20.1795	2985	20.0905	2481	19.199	2584	19.6409	2669	20.2994	2871	0.566342	-0.0862775	normal	0.83535	-0.0855631	normal	0.899352	-0.0507236
GB40727	GB40727	23.4754	1431	20.5541	1414	27.0535	1902	21.4036	1280	25.2802	1485	22.7039	1321	28.421	1496	25.5912	1558	22.8014	1481	27.1448	1338	23.3511	1474	24.3366	1632	22.7911	1263	22.0924	1291	24.371	1457	25.7825	1537	26.0649	1452	25.3804	1432	26.3553	1510	27.0655	1716	0.962586	-0.0163139	normal	0.0639462	0.204586	normal	0.726793	-0.126427
GB45391	GB45391	79.4358	1746	76.1291	1846	78.5845	2086	68.4668	1475	63.5533	1390	62.489	1300	75.6357	1570	66.3577	1494	83.3715	1864	53.7334	982	79.0135	1894	79.1611	1961	70.784	1505	76.1123	1575	66.5433	1535	80.7478	1892	72.7336	1423	80.2617	1711	91.6803	1973	83.5218	1871	0.799857	-0.0774545	normal	0.976929	-0.0373039	normal	0.755689	-0.14799
GB42964	GB42964	6.18598	492	5.31623	467	4.85918	466	4.70175	371	4.00784	317	4.29516	318	5.89184	431	4.56005	368	5.4713	433	4.43093	296	5.14365	428	5.02948	458	6.08099	461	5.61722	420	4.4625	370	4.48384	388	5.95297	424	5.37258	402	5.22292	415	6.02332	507	0.781387	-0.102424	normal	0.98543	-0.0230884	normal	0.877225	-0.108012
GB45087	GB45087	36.8295	5697	34.6571	5840	29.0816	5286	36.5086	5539	33.9498	5171	24.7219	3416	26.1899	3873	29.5516	4675	25.2286	3964	33.0522	3897	29.2118	4975	30.196	5139	32.4294	4859	35.3364	5014	31.9149	5164	30.4576	5064	34.7999	4924	29.3862	4455	33.8903	5139	31.2056	4861	0.869423	0.0369023	normal	0.240069	-0.154745	normal	0.85072	0.0683902
GB41169	GB41169	12.2822	1617	12.2534	1780	11.9776	1905	15.1029	1581	11.1855	1465	9.55907	1191	11.4803	1427	9.86438	1330	12.6872	1699	15.1547	1384	11.0943	1593	12.4617	1849	13.1118	1670	13.1557	1630	11.5686	1598	12.5184	1757	15.4218	1806	11.605	1482	14.5859	1880	11.9036	1597	0.618677	-0.091572	normal	0.928847	-0.0562831	normal	0.658908	-0.128431
GB49484	GB49484	17.8223	3820	21.9557	4765	17.5477	3987	17.9386	3819	22.7967	4691	13.5461	2489	13.7716	2523	18.3384	3443	11.4006	2587	23.6346	3988	8.24305	1916	10.9585	2594	15.1311	3294	21.1403	3727	17.378	3889	17.1645	3388	20.7546	3884	16.6752	2954	18.0161	4014	18.2466	3907	0.463109	0.270238	normal	0.933289	0.111613	normal	0.861444	0.104467
GB47151	GB47151	7.76335	815	6.46916	827	5.26586	783	7.14471	754	7.44167	906	4.77939	459	5.21688	665	5.11314	818	4.55612	549	7.75782	678	6.16921	824	5.99036	695	6.14377	617	4.49417	572	5.169	566	4.63453	606	7.03303	736	4.60409	531	6.71387	777	7.76375	778	0.383043	0.210363	normal	0.862796	0.12568	normal	0.81841	0.134509
GB45035	GB45035	0.472447	118	0.25843	72	0.260547	79	0.476322	117	0.57668	143	0.317583	75	0.32842	78	0.462165	118	0.299786	76	0.36919	77	0.357361	97	0.296165	84	0.390422	94	0.344813	81	0.476072	125	0.246942	66	0.491942	109	0.26995	66	0.405321	99	0.302666	77	0.960862	0.0363316	normal	0.999252	0.0023506	normal	0.877225	0.154706
GB40510	GB40510	25.1469	1887	22.3846	1811	23.8189	2122	22.2154	1617	23.0172	1697	19.3549	1309	23.8487	1659	24.8238	1826	21.564	1601	28.8821	1689	25.3783	2011	23.0049	1902	24.7428	1727	25.11	1698	22.1883	1694	32.8859	2072	29.6831	1937	24.0032	1706	29.578	2113	23.0568	1722	0.664415	-0.0772765	normal	0.966696	0.0270757	normal	0.470743	-0.162436
GB47715	GB47715	3.84363	854	4.90289	1482	3.27123	1055	3.84542	938	5.98085	1590	3.58449	956	2.07935	531	5.3343	1307	3.08733	765	4.02851	839	3.5908	986	1.94587	538	3.33987	824	2.26448	562	2.25481	575	3.29465	828	4.0331	1039	2.61215	689	1.04757	327	2.56134	635	0.136225	0.475533	normal	0.397176	0.399226	normal	0.412195	0.396991
GB55589	GB55589	11.1312	859	10.2928	876	8.29405	773	11.5328	872	10.5445	809	8.24826	602	10.7771	785	10.0808	797	9.94841	781	10.1063	648	10.7388	904	10.3262	898	9.80932	732	11.2977	821	9.38315	760	9.82498	808	12.1245	832	9.74681	730	11.2235	848	8.96305	705	0.83345	-0.0588386	normal	0.999926	0.000631556	normal	0.996146	-0.00508181
GB41518	GB41518	11.7911	1302	6.22393	826	10.84	1364	16.6078	1719	11.0469	1444	8.26559	751	8.29619	962	6.41105	741	14.372	1431	5.72685	564	14.3661	1679	9.18089	1150	9.14278	1110	9.61754	1149	12.0455	1362	7.80057	957	19.6291	2050	16.2908	1344	10.2161	1306	14.301	1494	0.963595	-0.029097	normal	0.648033	-0.279121	normal	0.892628	-0.138266
GB41295	GB41295	8.02001	555	7.35586	491	11.7944	1059	8.29163	741	9.11632	670	6.17337	381	7.76654	536	7.2686	466	8.22327	763	8.11559	393	10.518	836	10.6786	888	10.9461	745	10.7679	631	10.4266	735	10.6583	1039	11.579	692	10.7607	761	10.7851	756	9.07803	625	0.668339	-0.176146	normal	0.312717	-0.353828	normal	0.814461	-0.183765
GB41718	GB41718	7.13764	924	6.74561	967	5.69935	917	5.92289	748	5.42755	722	5.46921	678	5.74635	702	5.56642	753	6.64476	885	5.80768	625	6.28758	895	6.02348	904	5.3765	686	5.97458	738	5.39257	732	5.9358	822	7.24616	850	5.48166	685	6.57778	844	5.44318	735	0.961133	0.0191449	normal	0.914536	0.0705709	normal	0.992293	0.0132592
GB51250	GB51250	0.142382	5	0.181245	6	0.144414	6	0.16921	5	0.217784	7	0.218997	7	0.183617	6	0.204131	7	0.180823	6	0.22004	6	0.156753	6	0.163248	6	0.222413	7	0.219646	7	0.152278	5	0.123028	4	0.141758	4	0.205613	6	0.169737	5	0.18263	6	--	--	--	--	--	--	--	--
GB48487	GB48487	21.851	3140	20.2359	3209	21.0725	3658	20.4551	2880	21.1526	3024	14.5844	1983	18.5643	2519	19.1388	2817	15.4615	2260	23.1613	2765	19.5319	3061	16.4369	2662	19.306	2683	17.9963	2434	17.1161	2581	19.4385	2961	22.293	2850	19.5955	2731	21.4019	3011	20.9347	3066	0.325551	0.144141	normal	0.920022	0.0636199	normal	0.973454	0.0151662
GB50763	GB50763	6.92756	854	7.11075	968	6.27765	935	6.68684	808	6.9951	858	5.72272	668	5.53561	645	5.32861	673	5.81253	729	5.69819	585	6.36999	857	6.11515	850	6.30558	752	8.29607	963	5.558	719	5.64309	742	7.60512	834	6.40701	766	6.46515	781	6.02108	757	0.996213	-0.00180376	normal	0.788008	-0.129293	normal	0.83148	0.0795884
GB50834	GB50834	9.94709	317	6.12578	215	7.85763	302	3.49065	108	8.14144	258	3.30694	100	3.17453	94	7.45496	244	6.59659	214	6.69527	177	9.30322	323	4.31342	151	7.66702	235	7.77003	233	10.2883	340	8.45977	287	11.1581	316	7.20367	222	10.1852	316	13.8795	447	0.830752	-0.124488	normal	0.663603	-0.31737	normal	0.553754	-0.323638
GB40020	GB40020	8.32381	600	12.5215	612	4.04259	352	5.63522	398	2.66983	192	11.8639	561	3.23012	220	10.2697	758	5.73869	420	11.3976	683	6.22661	490	6.70104	544	2.20208	154	6.25054	424	10.3794	534	6.7	515	8.63057	554	7.37667	516	3.89094	275	3.54286	261	0.95898	-0.0401655	normal	0.705495	0.310315	normal	0.976974	-0.0445984
GB43495	GB43495	16.216	676	16.0449	734	11.5852	584	12.1908	500	17.0273	708	11.4178	449	8.93773	351	10.3162	440	12.0695	507	13.992	490	13.7443	623	13.2851	625	12.6407	505	9.62837	376	11.4703	507	11.7122	518	12.4782	465	13.4483	547	11.8853	483	12.6211	545	0.637159	0.166656	normal	0.980882	-0.0326827	normal	0.630587	0.192984
GB45046	GB45046	7.79967	764	5.33805	577	4.78618	567	6.86011	613	6.89318	628	4.25683	395	5.77363	492	5.09317	511	5.41283	540	7.70454	627	5.49014	587	5.72547	632	6.27698	556	7.00546	646	6.00498	617	6.44459	635	7.96525	644	5.50189	523	5.61884	539	7.9805	727	0.927384	-0.0359799	normal	0.956411	-0.0545284	normal	0.955717	-0.0529221
GB41162	GB41162	5.04889	429	4.23519	339	4.42033	408	3.61514	260	4.873	372	4.83224	327	3.93645	291	3.3205	271	3.7113	280	2.48876	155	5.67459	487	4.78468	396	4.19769	296	6.41729	493	5.1754	393	4.78099	412	4.83937	342	5.47901	397	4.58308	356	4.72597	385	0.492095	-0.237694	normal	0.445722	-0.354817	normal	0.776446	-0.152796
GB52753	GB52753	64.8898	3520	57.2612	3427	63.2531	4144	58.4968	3109	61.6294	3325	65.404	3357	62.3557	3194	55.9579	3109	64.8409	3577	54.4987	2456	75.2028	4449	63.1958	3863	59.8971	3142	62.1078	3171	55.7403	3172	61.7975	3573	57.8118	2790	66.2229	3484	63.3834	3366	61.5989	3405	0.672733	-0.10764	normal	0.988887	0.0162158	normal	0.963197	-0.0305444
GB55567	GB55567	3.36252	1509	3.43791	1668	3.26199	1673	4.1148	1798	4.09058	1285	4.41552	1329	4.07006	1345	4.2429	1510	3.03341	1434	4.30968	1684	2.88484	1501	3.26488	1578	3.32399	1438	4.18502	1337	4.58236	1971	3.44531	1601	5.72974	1941	4.46701	1692	3.15449	1297	4.67245	1656	0.875405	-0.0630923	normal	0.894895	0.0869227	normal	0.837098	-0.129562
GB44570	GB44570	53.6812	5624	35.9759	4267	45.9403	5846	50.7427	5531	49.8788	5242	29.139	2781	40.8074	4088	40.4391	4209	38.7347	4017	49.3705	4097	40.9601	4625	41.4396	5051	42.7754	4518	47.1914	4889	45.6816	5398	45.6442	5275	47.7471	4545	33.6898	3445	43.7827	4621	42.6974	4884	0.957739	0.0205553	normal	0.581337	-0.16046	normal	0.858154	0.109367
GB47998	GB47998	141.276	8544	106.976	7138	104.108	7604	124.437	7373	116.229	6991	82.0589	4696	108.639	6203	100.604	6231	101.444	6240	120.788	6068	108.395	7149	113.282	7721	108.812	6364	105.664	6014	95.8921	6084	107.108	6904	135.53	7292	94.9297	5568	119.718	7088	106.037	6534	0.700848	0.0828209	normal	0.988738	0.0102494	normal	0.893554	0.0683925
GB48641	GB48641	27.7682	1428	21.2612	1207	27.7318	1723	24.6487	1242	26.806	1371	33.5293	1632	30.4677	1480	25.975	1368	36.572	1913	22.7019	970	32.5013	1823	26.6166	1543	30.1721	1501	28.3858	1374	29.7066	1603	27.0865	1485	25.0647	1147	27.9205	1393	30.6815	1545	27.2868	1430	0.177277	-0.24862	normal	0.934503	0.091709	normal	0.855955	-0.104609
GB54925	GB54925	3.32264	196	4.00283	260	3.72811	265	4.52485	277	3.09862	192	2.27911	137	2.95407	165	2.4388	159	2.46943	156	4.56841	217	2.61647	175	2.40284	168	3.02564	178	3.62158	202	3.20288	200	2.61904	167	5.28066	348	3.87024	283	3.08918	177	3.75939	217	0.500435	0.225553	normal	0.980815	0.0354401	normal	0.955777	-0.0753139
GB52776	GB52776	10.9903	512	15.5859	799	12.3449	694	14.1909	641	22.2552	1021	14.8151	645	12.672	550	9.23619	435	12.6876	603	13.9246	530	13.249	664	16.0565	846	12.2099	555	18.9215	838	12.5172	610	10.3337	507	10.4337	433	19.4113	874	14.4848	657	14.2704	673	0.973739	-0.0199541	normal	0.891026	-0.125961	normal	0.955717	0.0759354
GB43285	GB43285	29.7347	5885	29.3434	6400	31.631	7553	55.0127	10571	25.3008	4992	18.15	3403	64.9672	12029	63.4723	12760	38.1969	7646	81.282	13224	23.1525	5013	52.9918	11787	36.7834	7026	61.4999	11375	36.6569	7567	40.4736	8501	155.248	27029	27.0854	5213	43.4427	8441	40.4745	8139	0.599445	-0.240897	normal	0.804072	0.241609	normal	0.496526	-0.358948
GB52690	GB52690	17.8812	455	13.812	387	16.15	496	19.2227	479	14.6636	371	15.4256	371	16.3298	392	15.0299	391	12.123	314	12.951	274	20.2607	562	15.9866	458	14.2165	350	12.562	301	16.2502	433	14.3048	388	17.3677	393	16.8026	414	14.9982	373	19.5062	505	0.966735	-0.0238753	normal	0.964642	-0.0601064	normal	0.984862	-0.0234036
GB48375	GB48375	15.1482	3229	11.9837	2857	12.3822	3178	11.8969	2530	12.3638	2621	9.30587	2171	13.2911	2613	9.34773	2020	12.5062	2738	12.3788	2063	10.8395	2518	13.0231	2977	13.2857	2738	14.2233	2671	9.44888	2698	15.037	3438	14.0301	2642	11.9125	2332	12.4196	2572	11.9817	2513	0.964448	-0.0129052	normal	0.970612	-0.0359596	normal	0.995609	-0.00702399
GB55784	GB55784	1.37494	110	1.351	120	1.54668	150	1.93101	152	1.29658	104	0.896911	68	1.14637	87	1.18609	98	0.97559	80	2.04046	136	1.34198	118	0.707647	64	1.39086	108	1.38303	105	1.19094	100	0.992332	85	1.26574	91	1.2516	98	1.09809	86	1.30856	107	0.687368	0.188559	normal	0.964642	0.0776251	normal	0.562958	0.269503
GB49020	GB49020	4.28997	468	5.25179	530	4.39957	579	4.88277	522	5.86207	575	3.64264	376	5.82372	492	3.29909	369	5.23208	516	4.11888	373	3.66972	436	5.1622	597	5.96813	532	4.31533	443	4.72243	424	4.43992	516	5.87344	506	3.59182	380	4.39267	440	4.65013	517	0.921397	0.0408608	normal	0.998295	-0.00273051	normal	0.908519	0.0741513
GB46562	GB46562	670.525	23341	733.287	28163	640.07	26909	508.986	17358	563.064	19495	555.271	18289	477.88	15706	605.769	21596	759.877	26902	517.471	14964	707.903	26874	634.355	24886	568.626	19143	590.909	19358	589.268	21518	508.498	18866	532.716	16497	713.535	24088	642.837	21907	651.423	23105	0.911444	-0.0461814	normal	0.997004	-0.00555327	normal	0.98997	0.0210573
GB49482	GB49482	0.529468	5	0.092552	1	0.645087	7	1.56654	14	0.667692	6	0.272598	3	0.62891	6	0.208278	2	0.458136	5	0.385147	3	0.135937	2	0	0	0.914312	8	0.630941	6	0.132669	2	0.11213	2	0.181955	2	0.603688	6	0.183886	2	0.691114	7	--	--	--	--	--	--	--	--
GB49526	GB49526	0.390502	7	0.142006	3	0.34271	8	0.430144	8	0.441514	8	0.638465	11	0.504588	9	0.311331	6	0.456296	8	0.490705	7	0.355177	7	0.223718	5	0.496039	9	0.366523	6	0.344509	7	0.405535	8	0.327824	5	0.441441	8	0.388697	7	0.359709	7	--	--	--	--	--	--	--	--
GB42780	GB42780	125.331	21500	100.677	19055	100.237	20767	118.156	19858	126.185	21531	109.432	17763	107.875	17472	95.5888	16794	119.826	20906	112.968	16099	107.872	20182	117.01	22622	122.71	20358	122.922	19845	121.124	21798	113.906	20826	112.657	17193	119.465	19875	107.654	18080	102.669	17946	0.398285	-0.116974	normal	0.956411	-0.0409048	normal	0.969175	0.0250702
GB43506	GB43506	10.9018	429	10.6223	466	9.35159	435	8.63432	311	9.85523	376	7.84779	277	8.83865	317	9.84176	372	9.74309	372	9.42491	300	10.2797	408	9.26302	399	8.38063	317	10.5913	393	9.7391	381	10.8952	420	9.78125	326	10.313	379	9.91901	350	11.4346	455	0.985649	-0.00805859	normal	0.980882	-0.0238733	normal	0.969175	-0.0385926
GB53715	GB53715	5.3479	776	4.58771	678	4.58869	888	6.33568	883	5.32015	987	3.45235	458	3.79194	513	4.16439	627	3.11118	517	6.209	742	3.47099	700	4.25483	678	4.06547	705	4.03918	630	4.82123	755	4.07421	764	6.58326	814	3.56293	490	4.58797	609	4.46588	803	0.551794	0.17001	normal	0.918219	-0.0851483	normal	0.835025	0.149658
Apis_mellifera_newGene_6900	--	1.05422	110	0.342564	51	0.674703	109	1.59136	164	1.37772	137	0.926796	104	1.19139	132	0.21762	31	0.823079	99	0.499903	56	0.765927	97	1.12913	137	0.334427	44	0.451776	44	0.978081	124	0.764877	89	1.72325	151	0.970407	101	0.974536	109	0.901881	106	0.817348	0.137723	normal	0.971209	0.0771735	normal	0.989552	-0.0293672
Apis_mellifera_newGene_3862	--	2.29016	192	0.479655	52	1.70611	199	1.20606	114	0.672961	65	1.09891	101	0.766791	70	0.257997	26	1.25785	124	0.968366	60	1.22186	129	1.20547	131	1.73847	163	0.580694	53	0.959269	98	0.689309	71	1.17565	101	1.61217	110	1.18369	112	0.751859	74	0.99548	0.00501935	normal	0.867669	-0.204809	normal	0.909232	0.13022
GB41454	GB41454	76.8713	12226	64.5888	12581	72.9213	14757	63.6505	10626	71.0715	11865	58.2332	9102	65.9069	10841	62.0919	10982	65.8312	11798	61.2	9215	60.9951	10665	59.7705	11241	57.9497	10062	63.1613	10592	61.0786	11268	62.0145	12067	65.9384	10441	67.1733	10710	62.1809	11106	63.3285	11539	0.469611	0.103967	normal	0.438335	0.132733	normal	0.918287	0.0421296
GB51349	GB51349	4.21951	1853	2.808	1360	2.68655	1420	3.65888	1568	4.19225	1831	2.09728	871	2.57536	1068	2.52822	1137	2.05491	916	3.96319	1441	1.95866	935	2.67191	1321	3.11109	1308	3.44552	1419	2.91938	1340	3.02248	1413	5.18437	2017	1.90543	809	2.7604	1186	3.13326	1402	0.521638	0.212779	normal	0.984499	-0.0309963	normal	0.920052	0.105838
GB44302	GB44302	13.3427	1623	12.0923	1611	13.1567	1893	13.1584	1280	10.1753	1202	10.9948	1169	8.07105	1079	14.5917	2277	8.2973	747	12.4285	1281	13.9346	1384	12.113	1727	11.3324	1318	14.825	1591	11.9203	1551	12.9452	1717	11.7407	1150	9.53018	1274	12.6651	1474	13.0869	1543	0.801164	-0.0846205	normal	0.992326	-0.0196572	normal	0.99128	-0.0181187
Apis_mellifera_newGene_581	--	0.056339	2	0.312892	9	0.576556	17	0.276137	7	0.235041	6	0.274552	7	0.082403	2	0.305236	8	0.286229	7	0.134092	3	0.155647	4	0.133181	4	0	0	0	0	0.123266	4	0.308323	8	0	0	0.542276	13	0.28902	7	0.230121	6	--	--	--	--	--	--	--	--
GB54257	GB54257	0.049275	1	0.049906	1	0.096277	1	0.097994	1	0.12677	1	0.035423	1	0.070002	1	0.056211	1	0.070643	1	0.099504	1	0.08567	1	0.081011	1	0.086268	1	0.076008	1	0.077081	1	0.077508	1	0.055716	1	0.076262	1	0.07461	1	0.059523	1	--	--	--	--	--	--	--	--
GB50682	GB50682	1.0431	16	0.835223	14	0.240805	5	0.290061	5	0.313202	5	0.179767	3	0.552493	8	0.284069	5	0.816705	13	0.219782	3	0.228001	4	0.259996	5	0.273358	4	0.548775	8	0.204206	4	0.328552	6	0.392301	6	0.184058	3	0.246299	4	0.330411	6	--	--	--	--	--	--	--	--
GB40824	GB40824	20.1706	3914	20.5373	4345	14.4723	3461	17.9875	3511	18.9939	3730	13.3049	2510	17.7014	2899	13.3664	2654	17.0481	3080	19.8852	2845	18.9257	3262	16.0057	3124	17.9627	3033	17.8922	2914	15.7692	2911	16.5867	3158	17.847	3051	16.234	2746	15.4706	2971	17	3108	0.179045	0.211923	normal	0.847439	0.0647886	normal	0.221249	0.222223
GB53028	GB53028	8.88736	1359	9.23228	1557	9.05257	1669	10.6117	1565	7.62779	1154	11.4446	1590	10.7647	1489	9.2387	1445	8.99558	1403	9.92442	1227	8.91957	1483	9.62252	1637	9.35843	1327	9.62628	1390	10.4145	1671	11.0841	1806	10.4842	1426	9.33561	1382	14.9604	2229	12.4704	1897	0.643605	-0.122393	normal	0.786212	0.122178	normal	0.37796	-0.305945
GB52537	GB52537	18.7541	3987	16.7206	3921	19.3779	4975	16.9414	3528	17.9349	3792	13.6129	2738	17.6624	3545	15.0427	3275	16.735	3618	16.5424	2921	12.9216	2996	15.6901	3759	17.8131	3662	19.45	3891	17.0592	3804	18.972	4298	19.3787	3665	19.1711	3952	17.4726	3636	18.2898	3961	0.882204	0.0509298	normal	0.99221	0.0123698	normal	0.908519	-0.0561334
GB46204	GB46204	19.5879	1874	17.8628	1938	17.7183	1843	15.9097	1426	18.8354	1768	20.5666	1291	15.4571	1265	21.0153	2005	16.5845	1554	21.9061	1783	16.7029	1681	15.4765	1502	16.5116	1462	14.6726	1258	13.8731	1340	14.35	1512	25.6073	2003	13.1135	1285	18.939	1709	17.2683	1524	0.362401	0.182266	normal	0.262059	0.287932	normal	0.976582	0.0307978
GB44649	GB44649	2.86725	305	2.30241	298	1.71697	243	2.38314	283	2.64302	309	1.67018	187	2.29175	237	1.80904	220	2.27786	273	2.98699	290	2.79977	323	2.46029	324	1.71921	183	2.19553	244	2.26268	280	2.32861	289	2.65778	274	1.98233	225	2.5313	266	2.15062	253	0.994017	0.0056873	normal	0.986586	0.0270942	normal	0.969175	0.0360641
GB48367	GB48367	23.7817	3558	24.3031	4059	22.9065	4068	24.7044	3607	26.0275	3813	21.1004	2843	19.8163	2832	20.6477	3089	23.4264	3391	27.4591	3212	25.7416	3898	20.9727	3600	24.2109	3526	23.6386	3216	20.8103	3212	21.515	3405	27.0291	3697	22.2765	3190	22.5033	3421	21.4974	3178	0.878833	0.035794	normal	0.99283	0.00721411	normal	0.822865	0.0711568
GB40674	GB40674	39.1951	5656	22.634	2956	25.9447	4305	20.9257	2385	24.1894	2836	16.678	1903	20.6714	2311	18.695	2291	19.8703	2338	25.7246	2501	21.5467	2779	20.0206	2663	21.5907	2446	35.832	4887	20.2438	2487	24.5416	3663	27.6867	2875	20.8291	2380	23.4443	2691	22.2266	2681	0.886384	0.0893146	normal	0.775864	-0.208146	normal	0.835025	0.17341
GB49356	GB49356	51.1344	8279	37.1693	6640	45.5612	8909	45.5392	7223	45.6036	7344	45.9174	7034	49.0466	7497	37.4029	6202	56.8687	9364	38.6499	5199	50.3449	8890	48.7227	8890	49.7817	7795	49.4094	7528	48.7937	8287	51.8054	8940	44.4756	6406	64.2018	10081	56.7771	8999	52.4758	8657	0.156009	-0.194396	normal	0.979474	-0.0325966	normal	0.485262	-0.24191
GB51558	GB51558	0.285211	82	0.282612	90	0.218109	77	0.452354	127	0.525819	144	0.242213	67	0.378011	103	0.683677	99	0.201477	59	0.533598	120	0.236402	74	0.30862	99	0.323788	82	0.323293	84	0.365089	110	0.675163	137	0.374914	96	0.291319	81	0.13784	39	0.321212	89	0.884958	0.0898225	normal	0.897527	0.145974	normal	0.955986	0.0801977
GB42731	GB42731	6.12661	1358	6.23857	1496	4.86384	1302	4.63409	999	7.92671	1712	4.58192	948	3.83465	782	4.2437	960	4.54978	1027	3.30366	608	4.8093	1147	7.61906	1898	6.97742	1467	4.32506	900	8.63811	1967	6.78383	1599	4.81467	937	5.43379	1165	7.34435	1574	4.51142	1023	0.771802	-0.142278	normal	0.21451	-0.460243	normal	0.99253	0.0173905
GB55503	GB55503	8.38038	1509	8.50178	1680	10.3935	2249	8.85038	1591	8.68914	1517	8.66793	1423	7.84823	1418	7.74411	1524	9.2872	1688	6.92807	1103	12.4477	2279	11.3201	2286	10.8454	1864	11.2981	1911	11.6529	2174	9.73639	1834	9.51637	1499	11.8124	2021	14.9982	2622	11.3372	2077	0.0126434	-0.368781	normal	0.056963	-0.341902	normal	0.458247	-0.288409
GB49972	GB49972	0.469798	37	0.927289	81	0.54576	52	0.360007	28	2.20832	173	0.212717	16	0.325109	25	0.568253	46	0.15107	13	0.569743	38	1.15012	99	0.521914	47	0.397	31	0.373323	28	0.122049	11	0.269488	23	0.446066	32	0.237644	19	0.209079	17	0.295794	24	0.6808	0.189191	normal	--	--	--	--	--
GB41676	GB41676	0.945256	70	1.87411	175	1.38229	147	1.7085	128	2.93031	168	1.63947	120	2.2383	166	1.66761	129	0.575019	47	1.0351	73	1.19128	115	1.31227	121	0.698539	34	0.724143	25	1.78517	157	0.63766	56	2.25699	178	2.07883	181	0.775079	61	1.2785	107	0.680688	0.208287	normal	0.860817	0.210646	normal	0.973454	0.0534928
GB51496	GB51496	9.38792	974	9.84839	1124	8.40682	1053	8.98319	914	9.72898	1003	6.58432	647	6.31175	617	9.8751	1049	7.29005	769	9.20526	793	7.04873	798	6.93225	809	7.86317	789	8.78109	857	7.21462	786	7.68823	850	12.7152	1173	6.00945	605	8.62976	876	7.08024	748	0.119552	0.220657	normal	0.865806	0.111323	normal	0.862347	0.127812
GB47049	GB47049	8.52112	3399	5.78841	2415	7.73259	3854	7.56028	2786	8.18553	2888	7.5027	2714	5.25023	1765	7.99063	3116	7.24611	2982	12.7204	4249	3.4744	1388	5.07753	2015	7.20021	2573	7.98329	2780	6.61598	2539	7.42406	3290	6.94383	2031	7.80384	2654	4.37054	1722	6.08387	2275	0.501067	0.25556	normal	0.326291	0.435966	normal	0.732953	0.201485
GB49417	GB49417	22.3658	776	19.3677	747	17.8744	766	20.6965	719	19.2673	677	21.5767	713	23.4284	773	17.2027	608	23.3551	848	18.4989	515	23.8261	924	23.0767	906	22.5763	754	21.0339	678	19.9831	725	20.754	782	18.8855	585	21.1228	708	16.9763	582	15.7949	563	0.293158	-0.191723	normal	0.995997	-0.00661959	normal	0.899352	0.0823393
GB47311	GB47311	19.7803	1048	18.1905	1076	15.9941	1058	15.3102	897	18.6534	1001	13.9069	760	17.6331	958	14.2181	842	16.0146	888	19.382	914	17.2947	1008	19.2248	1205	17.945	967	15.8783	835	13.7866	819	16.0886	914	19.1814	936	17.2902	992	16.845	950	17.062	986	0.963988	-0.0173099	normal	0.964642	0.0441498	normal	0.976582	-0.0176413
GB40425	GB40425	2.40322	290	3.05237	413	2.86994	421	2.88076	332	2.49009	296	1.42136	166	1.60588	181	1.78074	224	1.77128	212	1.2221	125	2.43492	329	2.269	312	3.09558	353	3.17725	351	2.35023	296	3.22729	423	2.30457	253	3.43581	404	1.67121	199	2.57167	319	0.990574	-0.00700352	normal	0.00689977	-0.595294	normal	0.99253	0.0172422
GB53244	GB53244	1.66953	27	1.8864	34	2.00555	40	1.76737	28	2.25373	37	1.04845	16	1.54921	24	3.99723	66	1.82939	30	2.42003	33	1.58943	28	3.04054	56	1.45033	23	3.38261	52	1.944	33	2.99224	52	2.14636	31	0.846129	14	2.87017	46	3.0617	51	--	--	--	--	--	--	--	--
GB41902	GB41902	14.4968	1745	10.8549	1441	10.2483	1490	11.8992	1403	12.4409	1489	7.75666	883	10.0833	1146	7.62025	939	11.9538	1463	11.4023	1140	12.5839	1652	10.4134	1412	11.052	1286	11.7185	1327	11.0263	1392	12.2752	1574	12.665	1356	11.2079	1308	11.0931	1307	11.4764	1407	0.985391	0.00665171	normal	0.791158	-0.142604	normal	0.976582	0.0200694
GB46579	GB46579	54.4225	5224	44.5756	4728	68.1312	7934	47.9731	4491	51.0611	4907	69.9319	6350	63.6505	5762	51.3731	5031	85.1493	8374	37.9112	3027	50.4885	5599	57.7491	6204	58.1048	5393	56.8372	5156	63.864	6374	51.7884	5333	37.542	3229	88.137	8146	53.9258	5045	62.2463	6102	0.608208	-0.157486	normal	0.884631	0.150684	normal	0.924286	-0.107986
GB51992	GB51992	9.8e-05	1	0.089039	1	0.079743	1	0.113193	1	0.107175	1	0.114303	1	0.106606	1	0.096713	1	0.09597	1	0.111234	1	0.091239	1	0.075056	1	0.098192	1	0.085094	1	0.094143	1	0.000235	1	0.09673	1	0.122149	1	0.106351	1	0.107552	1	--	--	--	--	--	--	--	--
GB42174	GB42174	17.4985	1225	15.7399	1259	10.4259	870	13.584	924	11.058	785	10.6113	694	14.0751	938	9.15122	661	13.2974	954	15.8522	942	12.7081	981	12.8559	1024	17.2969	1191	13.0538	880	11.3252	835	13.2409	998	13.5672	854	11.352	785	11.999	832	9.69621	699	0.932346	-0.0435093	normal	0.976942	-0.0369371	normal	0.83148	0.149384
GB41378	GB41378	24.6688	4411	25.3352	4999	20.1017	4336	26.7526	4690	28.5971	5063	20.1574	3434	19.9022	3371	22.2105	4063	17.1003	3124	26.3678	3979	21.7954	4247	19.435	4025	23.0482	3997	23.4414	3949	20.8335	3928	22.7165	4345	23.9643	3879	21.9958	3810	20.4997	3588	21.5114	3918	0.529803	0.124944	normal	0.976877	0.0247489	normal	0.545217	0.15807
GB52083	GB52083	0.348912	5	0.684295	10	0.71468	11	0.64134	8	1.05123	13	0.404375	5	0.465925	6	0.252116	4	0.775229	10	0.385553	4	0.67287	9	0.176392	3	0.273485	4	0.126336	2	0.682323	9	0.383526	5	0.551619	6	0.451327	6	0.467604	6	0.519689	7	--	--	--	--	--	--	--	--
GB52911	GB52911	8.03427	422	8.35588	486	9.8007	620	7.17596	370	7.84347	409	8.06666	402	7.49404	372	8.59732	463	8.15338	435	8.11293	353	9.58914	548	9.71885	575	8.15642	415	8.86726	439	7.85973	434	9.85441	553	10.5919	494	8.26371	420	10.3871	534	9.30032	498	0.670291	-0.141556	normal	0.956411	-0.0529951	normal	0.5958	-0.199982
Apis_mellifera_newGene_772	--	7.32028	427	6.24987	369	6.14794	442	7.68779	458	4.89625	280	8.46487	505	8.15877	428	3.69063	243	7.0246	420	3.13958	178	6.52737	389	10.1466	588	10.9951	602	13.1545	689	14.5242	859	6.54028	363	8.87786	433	10.11	552	8.21429	506	9.82784	604	0.0436656	-0.561608	normal	0.446268	-0.4157	normal	0.44282	-0.326503
GB43287	GB43287	4.50641	171	5.27405	219	5.10688	232	5.0751	188	3.38496	129	5.12131	184	6.42296	230	4.64544	182	3.67696	141	5.94364	187	4.6256	193	7.07133	303	6.40649	238	5.82645	209	4.8087	192	5.2051	210	9.37892	317	4.576	171	6.20999	230	5.71253	223	0.390559	-0.292533	normal	0.949601	-0.0839314	normal	0.53	-0.300697
GB55381	GB55381	2.54427	432	2.76863	520	2.85039	573	2.24748	395	4.07581	657	2.69238	426	2.03508	348	2.89295	497	2.58311	447	3.57632	571	2.47341	429	2.28399	437	2.41681	422	3.56793	571	2.25274	401	3.05162	561	3.11339	509	2.55671	409	3.14798	491	2.90284	503	0.887975	0.0723229	normal	0.782897	0.178252	normal	0.974649	-0.0368928
GB51281	GB51281	12.144	1363	11.5386	1418	9.34313	1245	11.7658	1282	9.93551	1004	8.08594	855	8.20504	856	9.00307	1021	9.38263	970	10.5135	966	8.77344	912	9.70072	1164	9.86993	962	11.4321	1187	8.81648	989	8.02368	920	12.1194	1194	9.58787	1027	10.2908	1105	9.71356	1048	0.569163	0.162517	normal	0.976942	0.0262118	normal	0.799102	0.132967
GB51627	GB51627	11.2395	1071	7.30552	763	8.29791	950	11.1211	1031	10.2578	967	11.1137	997	9.61394	867	6.27278	607	8.51463	822	6.47438	516	14.0539	1464	10.096	1076	8.85046	811	9.13163	813	11.8454	1178	9.4084	951	9.88926	834	13.9062	1278	13.8296	1282	8.20206	791	0.587849	-0.199125	normal	0.778788	-0.219375	normal	0.835025	-0.163746
GB47332	GB47332	3.83684	561	4.12952	601	3.87593	619	8.4917	728	5.00322	659	3.75779	525	4.13823	544	4.03583	475	4.87431	582	3.95108	413	4.47656	616	4.99112	644	3.04577	383	3.47064	406	4.22246	608	4.85362	652	5.80476	694	7.81706	643	3.99994	463	5.14518	634	0.70207	0.148234	normal	0.887217	0.122574	normal	0.957718	-0.0516713
GB46708	GB46708	14.8249	1254	17.1729	1566	13.8787	1432	14.0931	1156	13.2066	1198	6.38139	695	13.5018	1070	11.7445	1187	12.9006	1087	18.0409	1280	10.1299	1005	15.2155	1419	14.4191	1296	13.2584	1145	13.0965	1157	13.4787	1229	13.8788	1198	12.3581	996	10.8135	974	12.5392	1078	0.930551	0.0334159	normal	0.999331	0.00181894	normal	0.612208	0.154903
Apis_mellifera_newGene_8484	--	11.3793	981	2.81191	445	10.2516	984	11.2601	1126	8.09468	1151	12.7433	1054	6.15806	816	4.63603	679	7.10283	607	9.17927	1072	5.19233	810	5.16229	832	2.84409	250	7.0058	943	7.08613	902	5.94151	906	7.27606	926	6.87896	940	5.15364	722	4.7992	698	0.817774	0.136485	normal	0.770103	0.262092	normal	0.976582	0.0432459
GB44251	GB44251	8.12889	1562	5.69869	1208	5.59145	1298	6.73219	1268	8.37133	1600	5.61856	1022	6.20895	1127	5.90133	1162	6.99688	1368	6.39032	1020	7.68734	1611	6.78904	1470	6.68799	1243	6.92242	1252	6.41974	1294	6.75202	1383	7.23385	1237	6.16197	1149	7.02586	1322	7.19379	1409	0.851492	-0.0667116	normal	0.887364	-0.074929	normal	0.997315	-0.00481004
GB42614	GB42614	17.9957	878	12.1838	833	12.908	737	11.7042	674	13.9329	784	15.2904	632	10.3092	479	11.7566	545	7.92267	504	14.5152	583	9.62309	626	14.6794	781	14.4749	659	14.7575	643	8.89934	517	11.0368	597	17.648	745	10.7039	507	14.4382	681	15.4557	781	0.544826	0.166219	normal	0.981649	-0.0310995	normal	0.855559	0.119955
GB43185	GB43185	8.54156	1335	7.5758	1311	7.65577	1361	7.71012	1114	7.47235	1128	5.69783	889	6.72566	945	6.22282	1023	6.3372	1051	7.2125	958	7.42196	1294	6.01958	1097	8.10326	1238	6.83295	951	6.76623	1135	7.25914	1249	9.02008	1292	7.03443	1013	8.15509	1199	8.10074	1222	0.928601	0.0301003	normal	0.962167	-0.0409455	normal	0.944044	-0.0381109
GB49953	GB49953	14.722	1403	13.4085	1409	13.9735	1608	13.9297	1300	12.6272	1197	12.0393	1085	12.4237	1118	12.3462	1205	13.0451	1264	13.4355	1063	12.5964	1309	13.7903	1481	15.0103	1383	14.3423	1286	12.1341	1213	14.4837	1471	17.7885	1508	12.9997	1201	15.039	1403	13.6558	1326	0.872644	-0.0429925	normal	0.966696	-0.0277947	normal	0.767598	-0.099008
GB53649	GB53649	6.66767	177	3.78546	111	5.41329	174	7.41702	193	4.75756	126	4.99928	126	5.09372	128	3.74383	102	3.77792	102	6.73653	149	6.16405	179	5.66231	169	5.14308	132	6.45315	161	6.77443	189	7.18238	203	7.08409	167	4.76973	123	5.66228	147	5.74147	155	0.771099	-0.137397	normal	0.703722	-0.21776	normal	0.936589	-0.0901069
GB53426	GB53426	32.9942	2401	33.6305	2463	27.0979	2183	29.385	1993	30.3428	2128	28.0727	1702	23.2585	1619	26.9687	1919	28.8083	1953	31.6927	2003	30.0645	2279	26.2273	2077	29.3015	1923	28.5493	1993	25.8495	1919	25.3723	1956	37.5251	2346	29.9614	1939	30.6222	2004	28.4693	1978	0.890164	0.0369399	normal	0.94641	0.0412686	normal	0.976582	0.0217567
GB43977	GB43977	5.1441	490	5.41883	591	5.06701	592	5.50699	504	6.36813	557	3.86277	353	5.60902	462	5.36191	510	4.86342	475	7.62474	601	1.75787	176	3.49285	394	4.97984	463	6.45928	574	5.07483	511	6.65224	685	6.64157	524	5.3518	459	4.65353	409	5.37943	530	0.74658	0.16924	normal	0.769945	0.251265	normal	0.980249	-0.0273038
GB54477	GB54477	23.4714	8158	21.3332	7993	18.3181	7824	27.9738	8768	23.1082	8069	17.1993	5865	21.0604	6473	21.2167	7629	16.035	5871	29.1909	7688	20.4585	7702	20.4363	7819	23.4031	7887	22.539	7480	22.5965	8042	23.427	8416	26.6225	8033	22.3355	7329	21.9342	7271	19.4212	6952	0.936622	-0.0218282	normal	0.975375	-0.0267951	normal	0.996243	0.00420998
GB53567	GB53567	25.4371	3136	31.5218	4265	40.8425	6026	22.2491	2510	18.8951	2302	30.7682	3579	26.5076	3065	54.5954	6801	23.5721	2964	34.5217	3501	32.6566	4355	21.1683	2942	27.6691	3322	24.0217	2792	34.9507	4513	21.0578	2771	23.5373	2574	42.3662	5055	30.2854	3607	32.4631	4069	0.920079	-0.0628955	normal	0.693548	0.265343	normal	0.955717	-0.0780957
GB45406	GB45406	2.62434	561	2.00248	506	2.25331	647	4.75235	1331	3.28651	809	1.73089	520	5.25993	1751	1.45808	403	2.04691	672	2.75125	582	1.86041	370	2.82217	587	3.06913	747	2.52479	604	2.06388	411	2.97815	1061	5.27108	1480	3.06401	969	1.78117	489	2.96617	947	0.606244	0.248817	normal	0.476668	0.420512	normal	0.766254	-0.236646
GB55005	GB55005	9.25842	531	7.41378	513	8.20094	587	8.62999	485	8.48024	489	5.72009	334	6.8772	424	7.87775	525	7.48928	446	10.9223	558	7.89743	522	7.84278	511	7.56643	410	7.6047	439	8.21255	529	9.65631	563	7.68892	446	6.94155	438	9.11635	509	6.72656	416	0.956078	0.0180459	normal	0.884631	0.103017	normal	0.969833	0.0287099
GB53177	GB53177	20.3526	1285	20.046	1397	18.8137	1435	18.6562	1154	21.4697	1349	14.607	873	20.148	1201	19.567	1265	20.077	1289	22.0378	1157	18.6786	1286	21.0083	1495	20.5789	1257	21.2411	1262	19.4547	1289	19.0825	1285	25.6215	1440	19.0777	1169	23.7264	1466	20.7176	1333	0.599197	-0.0845717	normal	0.997564	-0.00209401	normal	0.707832	-0.115375
GB45706	GB45706	22.9646	4390	21.0037	4491	27.0437	6733	30.057	6233	44.7982	10002	38.1085	8320	29.6609	6070	34.453	7560	19.985	4337	33.8179	6061	13.1581	2751	27.7299	6889	233.473	63318	31.7149	6410	63.7541	15863	11.6848	2477	39.302	7459	24.8416	5368	25.0145	5011	29.748	6398	0.3359	-0.309179	normal	0.506508	-0.365535	normal	0.951666	0.0869257
GB54684	GB54684	24.7914	2832	19.9413	2614	25.8403	3623	21.9514	2496	33.2837	2586	21.4668	2287	30.3182	2473	33.5074	2658	21.8578	2553	28.6604	2078	23.202	2909	30.2098	2776	30.9877	2327	27.8636	2093	23.1991	2820	22.3495	2684	21.3731	2142	25.4404	2789	27.0081	3018	25.7554	2954	0.925961	0.0331007	normal	0.843163	0.08942	normal	0.957491	-0.0480099
GB55156	GB55156	13.3694	703	10.4377	652	11.0373	804	13.8905	763	12.4621	693	8.74712	462	12.2808	649	9.35388	540	11.5731	679	6.16601	300	17.9111	1097	15.7442	1080	16.3933	925	20.5853	1074	13.4516	876	14.0424	845	14.5163	749	14.7403	886	14.7604	904	15.7369	910	1.97051e-05	-0.53714	normal	0.0145956	-0.637207	normal	0.0713001	-0.327223
GB50958	GB50958	44.6927	7146	39.5396	6883	43.7446	8481	43.2506	6761	41.4249	6563	43.8865	6623	40.696	6154	35.1903	5758	42.5138	6925	34.2056	4556	39.3177	6851	39.6883	7152	45.2735	7009	46.7699	7051	47.4593	7949	46.6692	7976	47.1793	6719	48.582	7554	53.8133	8484	48.4882	7909	0.570514	-0.101698	normal	0.94641	-0.0640265	normal	0.288601	-0.205893
GB45818	GB45818	1.98035	108	1.17576	67	5.19186	366	2.65412	144	1.51226	83	1.57159	84	1.92637	100	1.99666	113	1.68922	96	1.12927	49	2.10813	125	2.03553	128	4.06982	203	1.24235	61	1.34777	78	1.22162	75	1.89202	98	1.7042	91	5.20977	316	1.90397	107	0.88496	0.0931257	normal	0.913678	-0.154992	normal	0.997495	0.00641735
GB41138	GB41138	10.794	2413	6.91527	1660	11.2737	2622	10.1152	1896	14.1074	3116	8.37423	1804	8.907	2034	9.55513	1665	8.48257	2049	9.07382	1741	8.09627	1754	7.62343	1458	9.87815	2272	10.3968	2139	12.4566	2440	15.618	2457	12.0762	2481	9.19318	2090	8.60074	1921	9.58574	2280	0.874789	0.0871214	normal	0.964642	0.059329	normal	0.976582	-0.0345299
GB44401	GB44401	0.0297	1	0.015042	1	0.000172	1	0.031532	1	0.029783	1	0.016882	1	0.023919	1	0.012356	1	0.015036	1	0.041492	1	0.011682	1	0.037275	1	0.039684	1	0.039739	1	0.02874	1	0.030291	1	0.02825	1	0.012983	1	0.006834	1	0.03519	1	--	--	--	--	--	--	--	--
GB48555	GB48555	18.276	1476	26.3332	2345	37.1827	3625	25.1918	1993	26.3698	2118	44.6605	3412	20.6723	1576	22.7918	1885	32.145	2639	22.5326	1512	18.2289	1605	23.6802	2155	23.3041	1820	20.5695	1563	23.4037	1983	19.596	1686	23.328	1675	31.1765	2441	23.0952	1826	24.6612	2029	0.646208	0.188314	normal	0.430764	0.377258	normal	0.926788	0.100131
GB54234	GB54234	3.99865	281	3.68022	285	3.91683	332	3.85778	265	4.29978	300	3.21178	213	4.13618	274	4.24682	305	4.51336	322	3.80758	222	4.08227	312	3.56886	282	3.83846	260	4.72636	312	3.87378	285	5.05651	378	4.44988	278	4.02179	274	3.70166	254	4.36486	312	0.798519	-0.0782962	normal	0.956411	0.0586921	normal	0.831741	-0.120723
GB47849	GB47849	55.0567	6802	48.858	6681	65.8721	7908	43.1296	5235	48.1088	5919	20.0375	2325	27.6176	3223	46.2544	6181	17.1193	2079	76.6156	8170	30.9757	4059	25.3124	3514	31.9669	3765	24.206	2751	25.7714	3232	24.4536	3223	60.6844	6812	24.5574	2752	32.3733	3880	45.2957	3927	1.56006e-08	0.740372	normal	0.626363	0.343311	normal	0.310886	0.404071
GB54526	GB54526	7.69362	990	8.03481	1140	6.8517	1065	6.63788	837	8.2338	1054	5.30619	646	5.42064	659	6.44546	849	6.56449	859	7.30374	781	6.70271	940	6.36829	923	7.85764	978	8.5914	1040	6.36254	859	7.08173	971	8.30143	950	6.50637	812	6.72032	846	6.07911	797	0.99695	0.00159312	normal	0.749774	-0.131839	normal	0.799136	0.105359
GB48364	GB48364	47.0626	6673	41.4448	6321	50.6204	8637	39.7723	5494	43.9235	6195	48.4125	6495	56.7706	7600	43.4067	6303	67.778	9774	25.1877	2967	50.2378	7587	44.5581	7120	42.8052	5870	42.8815	5722	43.897	6530	44.7452	6762	36.7546	4636	52.1127	7134	45.3004	6288	45.4232	6548	0.814209	-0.0704296	normal	0.884631	0.160586	normal	0.985219	-0.0236835
GB41908	GB41908	15.8484	4428	18.6989	5657	14.5538	4913	18.5981	5089	19.5596	5430	14.3046	3788	13.1451	3481	14.3622	4112	15.3283	4351	16.824	3908	14.0753	4282	16.5573	5230	16.5593	4485	17.3306	4582	14.6534	4304	17.2277	5129	16.0749	4006	14.321	3891	13.0807	3590	14.5501	4102	0.823785	0.0630698	normal	0.966696	-0.0287601	normal	0.568275	0.185356
GB46091	GB46091	4.79672	1983	3.53997	1633	2.1118	1075	5.08735	2115	4.83669	2041	3.19242	1266	3.39276	1346	3.55723	1425	2.12722	918	5.56637	1953	2.54662	1179	2.39227	1144	3.38646	1390	4.23879	1693	4.00708	1784	3.08486	1362	6.98653	2434	3.09916	1266	3.0476	1213	3.20643	1384	0.757801	0.1537	normal	0.93897	0.103366	normal	0.953688	0.0811383
GB49112	GB49112	31.7761	1540	30.8365	1699	22.5206	1761	20.8789	1333	23.762	1525	24.9657	1138	18.0038	1162	29.0583	1408	26.3668	1348	26.8519	1429	20.8759	1519	28.5158	1594	22.2359	1366	27.312	1275	29.2411	1444	28.4966	1501	28.4504	1684	28.3176	1340	29.2926	1437	22.3976	1517	0.893744	0.0313344	normal	0.944458	0.0397661	normal	0.955717	-0.0334689
GB42939	GB42939	0.138285	11	0.116507	11	0.025081	3	0.076184	6	0.056135	5	0.105974	8	0.018453	2	0.127557	11	0.155583	13	0.091425	6	0.015788	2	0.096454	9	0.104827	8	0.01173	1	0.064357	6	0.084805	8	0.029768	3	0.152051	12	0.018101	2	0.093129	8	--	--	--	--	--	--	--	--
GB40442	GB40442	4.66826	354	3.64193	309	4.26009	396	3.89981	293	3.23691	248	2.82392	208	3.04628	221	3.857	304	3.37119	263	3.08976	195	2.68413	223	2.97618	257	3.8351	284	4.35855	317	4.08809	330	3.61016	294	4.4993	307	3.28563	244	4.84754	367	4.11983	322	0.901946	0.0627682	normal	0.964642	-0.0587066	normal	0.969175	-0.0407468
GB51652	GB51652	0.879629	50	0.673764	43	0.468013	32	1.20711	67	1.2265	69	0.563154	31	0.423494	23	0.779147	46	1.22767	71	0.224504	11	0.13052	9	4.3999	281	0.461449	26	1.08865	58	0.679156	41	1.03851	63	0.814586	41	0.665773	37	0.608728	34	0.417575	25	0.73976	-0.149323	normal	--	--	--	0.884396	0.153348
GB46896	GB46896	45.3559	2736	30.4757	2408	47.209	3629	36.607	2384	42.6157	2581	31.697	1811	30.8792	1842	34.9736	2128	33.576	2211	35.4738	2039	39.0512	2627	33.7606	2360	32.5761	1915	29.9128	1809	27.4715	2052	33.3317	2217	40.2888	2089	36.852	2117	30.0997	2047	29.7875	2152	0.321498	0.233161	normal	0.842635	0.0891085	normal	0.293192	0.241242
GB50885	GB50885	11.4724	1646	11.7903	1865	9.78599	1700	12.7526	1790	13.6806	1940	14.6376	1945	11.6724	1580	10.3056	1519	13.8373	2018	11.2346	1312	11.4578	1792	13.9652	2251	12.9352	1789	14.6933	1982	11.5538	1737	8.98812	1362	11.9701	1511	14.3698	1997	9.91634	1396	11.5329	1689	0.421108	-0.17182	normal	0.994684	0.00757314	normal	0.957491	0.0536394
GB46123	GB46123	14.747	661	15.1262	749	15.4511	833	10.7503	474	15.2973	685	14.0339	594	12.6482	535	12.821	588	18.51	843	11.3562	425	13.6362	665	15.7411	793	11.5701	503	13.579	574	14.4735	680	14.6528	701	15.9504	636	16.1408	703	16.5251	724	12.5165	571	0.982046	-0.0110578	normal	0.956375	0.0773344	normal	0.928661	-0.0740574
GB44311	GB44311	0.165697	11	0.166129	12	0.086821	7	0.10905	7	0.080804	6	0.167221	11	0.059322	4	0.314021	21	0.383482	26	0.389975	21	0.011302	1	0.2812	21	0.698805	44	0.198969	13	0.499114	34	0.273539	19	0.19415	12	0.410072	26	0.074417	5	0.811439	54	--	--	--	--	--	--	--	--
GB44538	GB44538	7.44405	1083	6.90602	1111	6.75146	1191	7.1321	1014	6.8766	997	5.57702	764	6.13245	847	6.87447	1024	6.13865	908	7.9907	962	5.69358	897	6.11238	1012	6.38136	896	6.26412	856	5.51431	840	5.84579	909	7.9577	1028	6.27866	886	6.08446	869	5.91028	873	0.173739	0.162828	normal	0.254501	0.184115	normal	0.547531	0.130349
GB45413	GB45413	8.46229	1854	8.91583	1647	6.57219	1739	8.47936	1875	9.78399	1651	5.32726	1119	5.623	1168	6.0098	1113	6.49773	1230	7.802	1501	8.1724	1495	9.39001	1858	8.76127	1477	7.74295	1251	9.12159	1741	7.03081	1609	8.88796	1767	5.96499	1011	10.4192	1751	5.70788	1308	0.814234	0.0731319	normal	0.769945	-0.142588	normal	0.871029	0.118097
GB41731	GB41731	0.79648	76	0.345926	37	0.237262	28	0.478981	52	0.548741	62	0.52085	52	0.47035	40	0.423668	46	0.181621	19	1.46148	99	0.238211	29	0.484459	57	0.425124	49	0.398483	43	0.525003	60	0.286746	32	1.33772	91	0.309485	32	0.165331	15	0.275118	28	0.99251	0.00962791	normal	0.907204	0.164642	normal	--	--
GB40113	GB40113	66.8479	7422	66.148	8103	61.1862	8205	64.784	7047	63.3147	6992	54.2186	5696	60.3297	6324	57.9907	6594	65.5296	7400	61.0068	5627	65.9048	7981	63.2879	7919	69.2916	7440	70.4166	7358	62.7991	7315	63.9108	7563	76.5991	7566	66.9692	7211	69.1184	7513	67.3948	7625	0.30216	-0.103001	normal	0.810738	-0.0749498	normal	0.456065	-0.0932002
GB42700	GB42700	0.343452	6	0.518932	9	0.239522	5	0.34805	6	0.103229	2	0.110692	2	0.457831	7	0.272632	5	0.6097	10	0	0	0.174709	3	0.573208	10	0.076513	2	0.401559	6	0.226113	4	0.207251	4	0	0	0.198415	3	0.157712	3	0.072099	2	--	--	--	--	--	--	--	--
GB40503	GB40503	132.247	16806	160.969	22086	99.7871	15493	159.773	19691	46.4658	5796	65.7064	7815	78.1862	9236	73.5916	9457	42.0317	5415	220.939	23414	59.3027	8199	143.099	20587	206.237	25345	194.018	23073	327.462	36928	233.293	31506	178.768	20135	166.64	20434	201.296	25190	181.764	23765	0.48671	-0.310652	normal	0.389434	-0.472803	normal	0.34812	-0.426205
GB49463	GB49463	18.465	413	18.2017	449	15.0023	406	19.2664	421	17.6077	391	13.0265	278	13.5621	286	13.9495	320	12.6304	288	19.9519	371	14.2178	348	13.1972	335	12.5838	272	16.6888	350	17.7003	416	17.0178	406	14.3257	286	13.4198	290	14.5319	317	17.1155	392	0.56549	0.163727	normal	0.980882	0.0312347	normal	0.669248	0.178264
GB41640	GB41640	10.8816	351	9.47374	337	7.95471	310	7.89085	250	8.2688	265	7.52472	230	10.3226	314	6.48932	215	9.37325	308	6.79753	182	10.8008	380	10.5374	383	9.56648	299	8.96397	272	11.0818	375	8.30093	286	12.8378	368	9.42176	295	0.91974	30	9.79757	322	0.362401	-0.237154	normal	0.694598	-0.221877	normal	0.978024	0.0424859
GB51019	GB51019	36.7198	5394	28.4673	4856	28.2402	5578	30.526	4620	37.5606	5694	22.0228	3059	27.0112	3633	23.4897	3774	22.6931	3608	41.8703	5564	15.8709	2690	22.4978	3919	31.6688	4749	26.5713	4018	26.7355	4379	24.3172	3841	44.228	5742	31.2931	4725	23.401	3633	24.2665	4142	0.388583	0.25756	normal	0.879177	0.145144	normal	0.861444	0.118407
GB40388	GB40388	6.85585	874	9.86323	1160	7.85712	1065	6.14661	751	7.92476	979	8.72589	851	7.09049	787	10.3804	1150	7.43492	925	9.32372	868	9.67932	1103	9.55901	1152	7.49448	851	7.7108	789	8.85086	939	6.09102	799	11.9561	1182	8.20371	851	8.52911	980	8.30097	981	0.817665	-0.0830786	normal	0.842635	0.109414	normal	0.915677	-0.0849191
GB45256	GB45256	8.50134	679	6.27393	825	6.25037	841	8.4258	974	6.28131	627	4.35611	333	7.10255	669	6.34157	628	6.16211	448	8.29818	677	7.24869	649	8.48873	1402	9.56831	612	7.0305	577	7.28103	811	7.75581	1094	9.05164	893	6.72211	591	8.99688	1163	7.91137	626	0.897055	-0.0792346	normal	0.711103	-0.269556	normal	0.831741	-0.176391
GB45743	GB45743	44.6441	2329	34.928	2016	35.0181	2211	46.2564	2362	48.6496	2528	41.3638	2041	40.1201	1976	34.7405	1857	36.8507	1970	42.8103	1849	50.2667	2856	40.9843	2402	42.8495	2162	44.7705	2193	43.6608	2392	42.3367	2341	44.4568	2066	40.6244	2062	40.9319	2089	41.6446	2205	0.551461	-0.144384	normal	0.792564	-0.105979	normal	0.99253	-0.00914018
GB48273	GB48273	5.27436	2719	0.754213	354	5.5168	3338	7.22465	2895	6.28219	2928	5.12921	2484	0.73365	104	1.1979	192	2.62657	1028	6.32298	2249	3.63053	1692	2.27864	1081	5.54075	2497	3.14962	1353	2.03178	829	2.56027	1119	6.76886	2695	3.04046	1419	3.7904	1843	3.93334	1723	0.616466	0.244238	normal	0.993009	-0.0180398	normal	0.890618	0.146966
[truncated: 9,752 more rows]
[truncated: 30 more columns]

## Sheet: Function_anno.stat
Functional annotation statistics of transcripts identified in this study.
[truncated: 10 more rows]

## Sheet: GO.list
GO annotation of transcripts identified in this study.
[truncated: 8,313 more rows]
[truncated: 30 more columns]

[truncated: 3 more sheets: GO_tree.stat, Kegg.pathway, Kegg.ko]
