# Supplementary material for: Combined transcriptome and metabolite profiling analyses provide insights into the chronic toxicity of carbaryl and acetamiprid to Apis mellifera larvae
Source: Sci Rep. 2022 Oct 7;12:16898. doi: 10.1038/s41598-022-21403-0 (PMC9543932; doi:10.1038/s41598-022-21403-0)
Supplement: Supplementary file 3 — Supplementary Table S2. [file 41598_2022_21403_MOESM3_ESM.xlsx]

## Sheet: biomarker
Table S2 . Differential expression genes (DEGs) identifed in the comparison between negative group（NC） and solvent control group (SC).
gene_name	FDR	log2FC	regulated	COG_class	COG_class_annotation	GO_annotation	KEGG_annotation	KEGG_pathway_annotation	KOG_class	KOG_class_annotation	Pfam_annotation	Swiss_Prot_annotation	eggNOG_class	eggNOG_class_annotation	NR_annotation	GO_second_level_annotation
GB53764	0.000906882	0.92387	up	--	--	--	--	--	--	--	--	--	--	--	--	--
GB54580	0.0071011	-3.34949	down	--	--	--	--	--	[R]	General function prediction only	--	--	S	Function unknown	WD repeat-containing protein [Apis cerana cerana]	--
GB46183	0.00857152	-1.52656	down	--	--	Biological Process: telomere maintenance (GO:0000723);; Molecular Function: damaged DNA binding (GO:0003684);; Molecular Function: ATP-dependent DNA helicase activity (GO:0004003);; Biological Process: double-strand break repair via nonhomologous end joining (GO:0006303);; Biological Process: DNA recombination (GO:0006310);; Biological Process: DNA duplex unwinding (GO:0032508);; Molecular Functi…	K10885|0|ame:552750|K10885 ATP-dependent DNA helicase 2 subunit 2 | (RefSeq) GB12351; X-ray repair cross-complementing protein 5-like	Non-homologous end-joining (ko03450)	[L]	Replication, recombination and repair	Ku70/Ku80 beta-barrel domain;; Ku70/Ku80 C-terminal arm;; Ku70/Ku80 N-terminal alpha/beta domain	--	L	Replication, recombination and repair	ATP-dependent DNA helicase [Apis cerana cerana]	biological process: metabolic process (GO:0008152);; biological process: cellular process (GO:0009987);; biological process: biological regulation (GO:0065007);; biological process: cellular component organization or biogenesis (GO:0071840);; molecular function: binding (GO:0005488);; molecular function: catalytic activity (GO:0003824);; biological process: response to stimulus (GO:0050896);; cel…
GB50147	0.0071011	2.9261	up	--	--	--	K21246|1.15739e-157|ame:102656905|K21246 nuclear receptor-binding factor 2 | (RefSeq) nuclear receptor-binding factor 2-like	--	--	--	MIT domain of nuclear receptor-binding factor 2	--	K	Transcription	PREDICTED: nuclear receptor-binding factor 2-like [Apis mellifera]	--
