# Supplementary material for: Combined transcriptome and metabolite profiling analyses provide insights into the chronic toxicity of carbaryl and acetamiprid to Apis mellifera larvae
Source: Sci Rep. 2022 Oct 7;12:16898. doi: 10.1038/s41598-022-21403-0 (PMC9543932; doi:10.1038/s41598-022-21403-0)
Supplement: Supplementary file 4 — Supplementary Table S3. [file 41598_2022_21403_MOESM4_ESM.xlsx]

## Sheet: Sheet1
Table S3 . Expression and annotation information of acetamiprid responding DEGs based on FDR and log2 FoldChange.
gene_name	FDR	log2FC	regulated	COG_class	COG_class_annotation	GO_annotation	KEGG_annotation	KEGG_pathway_annotation	KOG_class	KOG_class_annotation	Pfam_annotation	Swiss_Prot_annotation	eggNOG_class	eggNOG_class_annotation	NR_annotation	GO_second_level_annotation
GB50147	2.6e-20	1.83072	up	--	--	--	K21246|1.15739e-157|ame:102656905|K21246 nuclear receptor-binding factor 2 | (RefSeq) nuclear receptor-binding factor 2-like	--	--	--	MIT domain of nuclear receptor-binding factor 2	--	K	Transcription	PREDICTED: nuclear receptor-binding factor 2-like [Apis mellifera]	--
GB40614	0.00233976	0.829464	up	[V]	Defense mechanisms	Molecular Function: gamma-glutamyl carboxylase activity (GO:0008488);; Cellular Component: integral component of membrane (GO:0016021);; Biological Process: peptidyl-glutamic acid carboxylation (GO:0017187);;	K10106|0|ame:551869|K10106 vitamin K-dependent gamma-carboxylase [EC:4.1.1.90] | (RefSeq) GC; vitamin K-dependent gamma-carboxylase	Ubiquinone and other terpenoid-quinone biosynthesis (ko00130)	--	--	Vitamin K-dependent gamma-carboxylase	--	S	Function unknown	PREDICTED: vitamin K-dependent gamma-carboxylase [Apis mellifera]	molecular function: catalytic activity (GO:0003824);; cellular component: membrane (GO:0016020);; cellular component: membrane part (GO:0044425);; biological process: metabolic process (GO:0008152);; biological process: cellular process (GO:0009987)
GB41610	0.00815342	0.730148	up	--	--	Molecular Function: metal ion binding (GO:0046872);;	--	--	[S]	Function unknown	Peptidase family C78;; Zinc finger, C2H2 type;; C2H2-type zinc finger;; Drought induced 19 protein (Di19), zinc-binding	--	S	Function unknown	PREDICTED: zinc finger with UFM1-specific peptidase domain protein-like isoform X2 [Apis mellifera]	molecular function: binding (GO:0005488)
GB48198	0.00798388	0.718782	up	[R]	General function prediction only	--	--	--	--	--	--	--	S	Function unknown	GlcNAc-binding protein A [Apis cerana cerana]	--
GB45340	0.000207841	-0.705942	down	[E]	Amino acid transport and metabolism	Molecular Function: asparagine synthase (glutamine-hydrolyzing) activity (GO:0004066);; Biological Process: asparagine biosynthetic process (GO:0006529);;	K01953|0|ame:724480|K01953 asparagine synthase (glutamine-hydrolysing) [EC:6.3.5.4] | (RefSeq) asparagine-synthetase; asparagine synthetase [glutamine-hydrolyzing]	Alanine, aspartate and glutamate metabolism (ko00250)	[E]	Amino acid transport and metabolism	Asparagine synthase;; Glutamine amidotransferase domain;; Glutamine amidotransferase domain;; Aluminium induced protein	Asparagine synthetase [glutamine-hydrolyzing] 1 OS=Arabidopsis thaliana OX=3702 GN=ASN1 PE=2 SV=2	E	Amino acid transport and metabolism	PREDICTED: asparagine synthetase [glutamine-hydrolyzing] [Apis mellifera]	molecular function: catalytic activity (GO:0003824);; biological process: metabolic process (GO:0008152);; biological process: cellular process (GO:0009987);; biological process: single-organism process (GO:0044699)
GB51655	0.00266017	-0.715674	down	--	--	Cellular Component: nuclear pore (GO:0005643);; Biological Process: poly(A)+ mRNA export from nucleus (GO:0016973);;	K18723|0|ame:412950|K18723 nucleoporin GLE1 | (RefSeq) nucleoporin GLE1	--	[A]	RNA processing and modification	GLE1-like protein	Protein GLE1 OS=Arabidopsis thaliana OX=3702 GN=GLE1 PE=1 SV=1	S	Function unknown	PREDICTED: nucleoporin GLE1 [Apis mellifera]	cellular component: cell (GO:0005623);; cellular component: macromolecular complex (GO:0032991);; cellular component: organelle (GO:0043226);; cellular component: organelle part (GO:0044422);; cellular component: cell part (GO:0044464);; biological process: metabolic process (GO:0008152);; biological process: localization (GO:0051179)
GB53306	0.00336394	-0.743167	down	--	--	Molecular Function: lipid transporter activity (GO:0005319);; Biological Process: lipid transport (GO:0006869);; Cellular Component: integral component of membrane (GO:0016021);;	K12385|0|ame:408992|K12385 Niemann-Pick C1 protein | (RefSeq) GB14749; Niemann-Pick C1 protein-like	Lysosome (ko04142)	[I]	Lipid transport and metabolism	Patched family;; Niemann-Pick C1 N terminus;; Sterol-sensing domain of SREBP cleavage-activation	--	U	Intracellular trafficking, secretion, and vesicular transport	PREDICTED: Niemann-Pick C1 protein-like [Apis mellifera]	biological process: localization (GO:0051179);; molecular function: transporter activity (GO:0005215);; biological process: single-organism process (GO:0044699);; cellular component: membrane (GO:0016020);; cellular component: membrane part (GO:0044425)
GB49705	0.00191489	-0.745223	down	[T]	Signal transduction mechanisms	Molecular Function: calcium ion binding (GO:0005509);;	--	--	--	--	EF-hand domain pair;; EF-hand domain;; EF hand;; EF hand;; EF-hand domain pair	--	S	Function unknown	PREDICTED: calexcitin-2 [Apis mellifera]	molecular function: binding (GO:0005488)
GB46737	5.84e-06	-0.751615	down	[CIR]	Energy production and conversion;; Lipid transport and metabolism;; General function prediction only	Molecular Function: FMN binding (GO:0010181);; Molecular Function: oxidoreductase activity (GO:0016491);; Biological Process: oxidation-reduction process (GO:0055114);;	K11517|0|ame:552771|K11517 (S)-2-hydroxy-acid oxidase [EC:1.1.3.15] | (RefSeq) hydroxyacid oxidase 1	Glyoxylate and dicarboxylate metabolism (ko00630);; Carbon metabolism (ko01200);; Peroxisome (ko04146)	[C]	Energy production and conversion	FMN-dependent dehydrogenase	Peroxisomal (S)-2-hydroxy-acid oxidase GLO5 OS=Arabidopsis thaliana OX=3702 GN=GLO5 PE=1 SV=1	C	Energy production and conversion	PREDICTED: hydroxyacid oxidase 1 [Apis mellifera]	molecular function: binding (GO:0005488);; molecular function: catalytic activity (GO:0003824);; biological process: metabolic process (GO:0008152);; biological process: single-organism process (GO:0044699)
Apis_mellifera_newGene_6413	0.00815342	-0.752861	down	--	--	--	--	--	--	--	--	--	--	--	--	--
GB40681	1.2e-05	-0.795021	down	--	--	Biological Process: fatty acid biosynthetic process (GO:0006633);; Cellular Component: integral component of membrane (GO:0016021);; Molecular Function: transferase activity (GO:0016740);;	--	--	[I]	Lipid transport and metabolism	GNS1/SUR4 family	--	I	Lipid transport and metabolism	PREDICTED: elongation of very long chain fatty acids protein 1-like [Apis mellifera]	biological process: metabolic process (GO:0008152);; biological process: cellular process (GO:0009987);; biological process: single-organism process (GO:0044699);; cellular component: membrane (GO:0016020);; cellular component: membrane part (GO:0044425);; molecular function: catalytic activity (GO:0003824)
GB46297	0.00151151	-0.811475	down	--	--	Molecular Function: structural constituent of cuticle (GO:0042302);;	--	--	--	--	Insect cuticle protein	--	S	Function unknown	cuticular protein 14 precursor [Apis mellifera]	molecular function: structural molecule activity (GO:0005198)
GB55009	0.000334209	-0.811675	down	--	--	Cellular Component: nucleosome (GO:0000786);; Molecular Function: DNA binding (GO:0003677);; Biological Process: transcription elongation from RNA polymerase II promoter (GO:0006368);; Biological Process: histone modification (GO:0016570);; Cellular Component: Cdc73/Paf1 complex (GO:0016593);; Molecular Function: protein heterodimerization activity (GO:0046982);;	K15177|0|ame:551906|K15177 RNA polymerase-associated protein LEO1 | (RefSeq) Atu; another transcription unit protein	--	[S]	Function unknown	Leo1-like protein	Protein LEO1 homolog OS=Arabidopsis thaliana OX=3702 GN=VIP4 PE=1 SV=1	K	Transcription	PREDICTED: another transcription unit protein [Apis mellifera]	cellular component: cell (GO:0005623);; cellular component: macromolecular complex (GO:0032991);; cellular component: organelle (GO:0043226);; cellular component: organelle part (GO:0044422);; cellular component: cell part (GO:0044464);; molecular function: binding (GO:0005488);; biological process: metabolic process (GO:0008152);; biological process: cellular process (GO:0009987);; biological pr…
GB44871	7.86e-10	-0.879873	down	[I]	Lipid transport and metabolism	Molecular Function: glycine N-methyltransferase activity (GO:0017174);; Biological Process: methylation (GO:0032259);;	K00552|0|ame:552832|K00552 glycine N-methyltransferase [EC:2.1.1.20] | (RefSeq) glycine N-methyltransferase	Glycine, serine and threonine metabolism (ko00260)	--	--	Methyltransferase domain;; Methyltransferase domain;; Methyltransferase domain;; Methyltransferase domain;; Methyltransferase domain;; ubiE/COQ5 methyltransferase family	--	S	Function unknown	PREDICTED: glycine N-methyltransferase [Apis mellifera]	biological process: metabolic process (GO:0008152);; molecular function: catalytic activity (GO:0003824)
GB52903	0.000154694	-0.955657	down	--	--	--	--	--	--	--	SH2 domain	--	S	Function unknown	Lymphocyte cytosolic protein [Apis cerana cerana]	--
GB50454	0.000118561	-0.968974	down	--	--	Cellular Component: membrane (GO:0016020);;	--	--	[T]	Signal transduction mechanisms	CD36 family	--	U	Intracellular trafficking, secretion, and vesicular transport	PREDICTED: sensory neuron membrane protein 2-like [Apis florea]	cellular component: membrane (GO:0016020)
GB52133	1.18e-05	-0.970339	down	--	--	Molecular Function: nucleic acid binding (GO:0003676);; Molecular Function: metal ion binding (GO:0046872);;	K09207|1.15109e-163|ame:725885|K09207 krueppel-like factor 6/7 | (RefSeq) Krueppel-like factor 6	--	[R]	General function prediction only	Zinc finger, C2H2 type	Probable lysine-specific demethylase ELF6 OS=Arabidopsis thaliana OX=3702 GN=ELF6 PE=1 SV=1	S	Function unknown	PREDICTED: Krueppel-like factor 6 isoform X2 [Apis mellifera]	molecular function: binding (GO:0005488)
GB45910	7.36e-10	-1.07788	down	--	--	--	K09542|5.70631e-151|ame:724367|K09542 crystallin, alpha B | (RefSeq) GB14435; protein lethal(2)essential for life-like	Protein processing in endoplasmic reticulum (ko04141);; Longevity regulating pathway - multiple species (ko04213)	[O]	Posttranslational modification, protein turnover, chaperones	Hsp20/alpha crystallin family	--	O	Posttranslational modification, protein turnover, chaperones	PREDICTED: protein lethal(2)essential for life-like [Apis mellifera]	--
GB45906	3.04e-12	-1.09015	down	--	--	--	K09542|1.90672e-134|ame:410087|K09542 crystallin, alpha B | (RefSeq) GB18662; uncharacterized LOC410087	Protein processing in endoplasmic reticulum (ko04141);; Longevity regulating pathway - multiple species (ko04213)	[O]	Posttranslational modification, protein turnover, chaperones	Hsp20/alpha crystallin family	--	O	Posttranslational modification, protein turnover, chaperones	PREDICTED: protein lethal(2)essential for life-like [Apis cerana]	--
Apis_mellifera_newGene_4182	4.77e-07	-1.14759	down	--	--	--	--	--	--	--	Mitochondrial ATPase inhibitor, IATP;; Mitochondrial ATPase inhibitor, IATP	--	K	Transcription	--	--
