# Supplementary material for: Combined transcriptome and metabolite profiling analyses provide insights into the chronic toxicity of carbaryl and acetamiprid to Apis mellifera larvae
Source: Sci Rep. 2022 Oct 7;12:16898. doi: 10.1038/s41598-022-21403-0 (PMC9543932; doi:10.1038/s41598-022-21403-0)
Supplement: Supplementary file 5 — Supplementary Table S4. [file 41598_2022_21403_MOESM5_ESM.xlsx]

## Sheet: Sheet1
Table S4. Expression and annotation information of carbaryl responding DEGs based on FDR and log2 FoldChange.
gene_name	FDR	log2FC	regulated	COG_class	COG_class_annotation	GO_annotation	KEGG_annotation	KEGG_pathway_annotation	KOG_class	KOG_class_annotation	Pfam_annotation	Swiss_Prot_annotation	eggNOG_class	eggNOG_class_annotation	NR_annotation	GO_second_level_annotation
GB44954	5.50713e-05	1.15086	up	--	--	--	--	--	--	--	--	--	--	--	--	--
GB41816	0.000875812	-0.848115	down	--	--	--	--	--	--	--	--	--	--	--	--	--
GB49392	0.00467371	0.778215	up	--	--	--	--	--	[S]	Function unknown	Costars	--	S	Function unknown	actin-binding Rho-activating protein-like isoform X1 [Apis mellifera]	--
GB48646	0.00875572	0.947041	up	[R]	General function prediction only	Molecular Function: GTP binding (GO:0005525);; Cellular Component: intracellular (GO:0005622);; Biological Process: small GTPase mediated signal transduction (GO:0007264);;	K07943|6.95934e-131|ame:411085|K07943 ADP-ribosylation factor-like protein 2 | (RefSeq) ADP-ribosylation factor-like protein 2	--	[UZ]	Intracellular trafficking, secretion, and vesicular transport;; Cytoskeleton	ADP-ribosylation factor family;; Ras family;; Signal recognition particle receptor beta subunit;; Ras of Complex, Roc, domain of DAPkinase;; Gtr1/RagA G protein conserved region;; 50S ribosome-binding GTPase	ADP-ribosylation factor-like protein 2 OS=Arabidopsis thaliana OX=3702 GN=ARL2 PE=2 SV=1	S	Function unknown	ADP-ribosylation factor-like protein 2 [Apis mellifera]	molecular function: binding (GO:0005488);; cellular component: cell (GO:0005623);; cellular component: cell part (GO:0044464);; biological process: cellular process (GO:0009987);; biological process: signaling (GO:0023052);; biological process: single-organism process (GO:0044699);; biological process: response to stimulus (GO:0050896);; biological process: biological regulation (GO:0065007)
GB43248	0.00382082	-1.01955	down	[G]	Carbohydrate transport and metabolism	Biological Process: maltose metabolic process (GO:0000023);; Molecular Function: alpha-1,4-glucosidase activity (GO:0004558);; Cellular Component: integral component of membrane (GO:0016021);; Molecular Function: maltose alpha-glucosidase activity (GO:0032450);;	--	--	[G]	Carbohydrate transport and metabolism	Alpha amylase, catalytic domain	--	G	Carbohydrate transport and metabolism	alpha glucosidase 2 precursor [Apis mellifera]	biological process: metabolic process (GO:0008152);; biological process: cellular process (GO:0009987);; biological process: single-organism process (GO:0044699);; molecular function: catalytic activity (GO:0003824);; cellular component: membrane (GO:0016020);; cellular component: membrane part (GO:0044425)
GB51593	0.00814742	-0.594206	down	--	--	Biological Process: protein glycosylation (GO:0006486);; Molecular Function: fucosyltransferase activity (GO:0008417);; Cellular Component: integral component of membrane (GO:0016021);; Cellular Component: Golgi cisterna membrane (GO:0032580);; Biological Process: fucosylation (GO:0036065);;	K14464|0|ame:102654353|K14464 alpha-1,3-fucosyltransferase [EC:2.4.1.-] | (RefSeq) alpha-(1,3)-fucosyltransferase C	--	[GE]	Carbohydrate transport and metabolism;; Amino acid transport and metabolism	Glycosyltransferase family 10 (fucosyltransferase) C-term;; Fucosyltransferase, N-terminal	Alpha-(1,4)-fucosyltransferase OS=Arabidopsis thaliana OX=3702 GN=FUT13 PE=2 SV=2	S	Function unknown	alpha-(1,3)-fucosyltransferase C [Apis mellifera]	biological process: metabolic process (GO:0008152);; biological process: cellular process (GO:0009987);; biological process: single-organism process (GO:0044699);; molecular function: catalytic activity (GO:0003824);; cellular component: membrane (GO:0016020);; cellular component: membrane part (GO:0044425);; cellular component: cell (GO:0005623);; cellular component: organelle (GO:0043226);; cel…
GB52260	0.00261022	-0.626071	down	[F]	Nucleotide transport and metabolism	Molecular Function: amidophosphoribosyltransferase activity (GO:0004044);; Biological Process: 'de novo' IMP biosynthetic process (GO:0006189);; Biological Process: purine nucleobase biosynthetic process (GO:0009113);; Biological Process: nucleoside metabolic process (GO:0009116);; Molecular Function: metal ion binding (GO:0046872);; Molecular Function: iron-sulfur cluster binding (GO:0051536);;	K00764|0|ame:412619|K00764 amidophosphoribosyltransferase [EC:2.4.2.14] | (RefSeq) GB16566; amidophosphoribosyltransferase-like	Purine metabolism (ko00230);; Alanine, aspartate and glutamate metabolism (ko00250)	[F]	Nucleotide transport and metabolism	Glutamine amidotransferase domain;; Glutamine amidotransferase domain;; Phosphoribosyl transferase domain	Amidophosphoribosyltransferase 1, chloroplastic OS=Arabidopsis thaliana OX=3702 GN=ASE1 PE=2 SV=1	F	Nucleotide transport and metabolism	amidophosphoribosyltransferase-like [Apis mellifera]	molecular function: catalytic activity (GO:0003824);; biological process: metabolic process (GO:0008152);; biological process: cellular process (GO:0009987);; biological process: single-organism process (GO:0044699);; molecular function: binding (GO:0005488)
GB53696	0.00028542	0.835482	up	--	--	Cellular Component: integral component of membrane (GO:0016021);;	--	--	[W]	Extracellular structures	FAR-17a/AIG1-like protein	--	S	Function unknown	androgen-dependent TFPI-regulating protein-like isoform X2 [Apis mellifera]	cellular component: membrane (GO:0016020);; cellular component: membrane part (GO:0044425)
GB49147	0.000131928	-0.859771	down	[E]	Amino acid transport and metabolism	Molecular Function: argininosuccinate synthase activity (GO:0004055);; Molecular Function: ATP binding (GO:0005524);; Biological Process: arginine biosynthetic process (GO:0006526);;	K01940|0|ame:412923|K01940 argininosuccinate synthase [EC:6.3.4.5] | (RefSeq) argininosuccinate synthase	Arginine biosynthesis (ko00220);; Alanine, aspartate and glutamate metabolism (ko00250);; Biosynthesis of amino acids (ko01230)	[E]	Amino acid transport and metabolism	Arginosuccinate synthase	Argininosuccinate synthase, chloroplastic OS=Arabidopsis thaliana OX=3702 GN=At4g24830 PE=1 SV=3	E	Amino acid transport and metabolism	argininosuccinate synthase isoform X1 [Apis mellifera]	molecular function: catalytic activity (GO:0003824);; molecular function: binding (GO:0005488);; biological process: metabolic process (GO:0008152);; biological process: cellular process (GO:0009987);; biological process: single-organism process (GO:0044699)
GB45340	3.44892e-05	-0.90704	down	[E]	Amino acid transport and metabolism	Molecular Function: asparagine synthase (glutamine-hydrolyzing) activity (GO:0004066);; Biological Process: asparagine biosynthetic process (GO:0006529);;	K01953|0|ame:724480|K01953 asparagine synthase (glutamine-hydrolysing) [EC:6.3.5.4] | (RefSeq) asparagine-synthetase; asparagine synthetase [glutamine-hydrolyzing]	Alanine, aspartate and glutamate metabolism (ko00250)	[E]	Amino acid transport and metabolism	Asparagine synthase;; Glutamine amidotransferase domain;; Glutamine amidotransferase domain;; Aluminium induced protein	Asparagine synthetase [glutamine-hydrolyzing] 1 OS=Arabidopsis thaliana OX=3702 GN=ASN1 PE=2 SV=2	E	Amino acid transport and metabolism	asparagine synthetase [glutamine-hydrolyzing] [Apis mellifera]	molecular function: catalytic activity (GO:0003824);; biological process: metabolic process (GO:0008152);; biological process: cellular process (GO:0009987);; biological process: single-organism process (GO:0044699)
GB46183	0.00520474	-0.946408	down	--	--	Biological Process: telomere maintenance (GO:0000723);; Molecular Function: damaged DNA binding (GO:0003684);; Molecular Function: ATP-dependent DNA helicase activity (GO:0004003);; Biological Process: double-strand break repair via nonhomologous end joining (GO:0006303);; Biological Process: DNA recombination (GO:0006310);; Biological Process: DNA duplex unwinding (GO:0032508);; Molecular Functi…	K10885|0|ame:552750|K10885 ATP-dependent DNA helicase 2 subunit 2 | (RefSeq) GB12351; X-ray repair cross-complementing protein 5-like	Non-homologous end-joining (ko03450)	[L]	Replication, recombination and repair	Ku70/Ku80 beta-barrel domain;; Ku70/Ku80 C-terminal arm;; Ku70/Ku80 N-terminal alpha/beta domain	--	L	Replication, recombination and repair	ATP-dependent DNA helicase [Apis cerana cerana]	biological process: metabolic process (GO:0008152);; biological process: cellular process (GO:0009987);; biological process: biological regulation (GO:0065007);; biological process: cellular component organization or biogenesis (GO:0071840);; molecular function: binding (GO:0005488);; molecular function: catalytic activity (GO:0003824);; biological process: response to stimulus (GO:0050896);; cel…
GB42604	0.00379011	-0.789701	down	--	--	Biological Process: signal transduction (GO:0007165);;	K04439|0|aec:105145426|K04439 beta-arrestin | (RefSeq) beta-arrestin-2	Endocytosis (ko04144)	[T]	Signal transduction mechanisms	Arrestin (or S-antigen), N-terminal domain;; Arrestin (or S-antigen), C-terminal domain	--	O	Posttranslational modification, protein turnover, chaperones	beta-arrestin-1 isoform X5 [Apis mellifera]	biological process: cellular process (GO:0009987);; biological process: biological regulation (GO:0065007)
GB40431	0.00405147	0.711378	up	[R]	General function prediction only	Biological Process: nitrogen compound metabolic process (GO:0006807);; Molecular Function: hydrolase activity, acting on carbon-nitrogen (but not peptide) bonds (GO:0016810);;	K01431|0|ame:409250|K01431 beta-ureidopropionase [EC:3.5.1.6] | (RefSeq) beta-ureidopropionase	Pyrimidine metabolism (ko00240);; beta-Alanine metabolism (ko00410);; Pantothenate and CoA biosynthesis (ko00770);; Drug metabolism - other enzymes (ko00983)	[E]	Amino acid transport and metabolism	Carbon-nitrogen hydrolase	Beta-ureidopropionase OS=Arabidopsis thaliana OX=3702 GN=PYD3 PE=1 SV=1	S	Function unknown	beta-ureidopropionase [Apis mellifera]	biological process: metabolic process (GO:0008152);; molecular function: catalytic activity (GO:0003824)
GB44829	6.09424e-13	-1.05937	down	[F]	Nucleotide transport and metabolism	Molecular Function: IMP cyclohydrolase activity (GO:0003937);; Molecular Function: phosphoribosylaminoimidazolecarboxamide formyltransferase activity (GO:0004643);; Biological Process: purine nucleotide biosynthetic process (GO:0006164);; Cellular Component: integral component of membrane (GO:0016021);;	K00602|0|ame:412467|K00602 phosphoribosylaminoimidazolecarboxamide formyltransferase / IMP cyclohydrolase [EC:2.1.2.3 3.5.4.10] | (RefSeq) bifunctional purine biosynthesis protein PURH	Purine metabolism (ko00230);; One carbon pool by folate (ko00670)	[F]	Nucleotide transport and metabolism	AICARFT/IMPCHase bienzyme;; MGS-like domain	--	F	Nucleotide transport and metabolism	bifunctional purine biosynthesis protein PURH [Apis mellifera]	molecular function: catalytic activity (GO:0003824);; biological process: metabolic process (GO:0008152);; biological process: cellular process (GO:0009987);; biological process: single-organism process (GO:0044699);; cellular component: membrane (GO:0016020);; cellular component: membrane part (GO:0044425)
GB43095	0.000504421	0.638941	up	[M]	Cell wall/membrane/envelope biogenesis	Biological Process: negative regulation of BMP signaling pathway (GO:0030514);; Biological Process: endothelial cell differentiation (GO:0045446);;	--	--	[WV]	Extracellular structures;; Defense mechanisms	von Willebrand factor type D domain;; von Willebrand factor type C domain;; C8 domain	--	S	Function unknown	BMP-binding endothelial regulator protein [Apis mellifera]	biological process: biological regulation (GO:0065007);; biological process: cellular process (GO:0009987);; biological process: developmental process (GO:0032502);; biological process: single-organism process (GO:0044699)
GB45248	0.00352182	-0.828209	down	--	--	Molecular Function: G-protein coupled receptor activity (GO:0004930);; Biological Process: G-protein coupled receptor signaling pathway (GO:0007186);; Cellular Component: integral component of membrane (GO:0016021);;	--	--	--	--	Immunoglobulin domain;; Immunoglobulin domain;; Immunoglobulin I-set domain;; Immunoglobulin domain;; Immunoglobulin C1-set domain;; CUB domain	--	S	Function unknown	Brain-specific angiogenesis inhibitor [Apis cerana cerana]	biological process: cellular process (GO:0009987);; biological process: signaling (GO:0023052);; biological process: single-organism process (GO:0044699);; biological process: response to stimulus (GO:0050896);; biological process: biological regulation (GO:0065007);; molecular function: signal transducer activity (GO:0004871);; molecular function: molecular transducer activity (GO:0060089);; cel…
GB54752	0.00405147	-0.733828	down	--	--	--	K19196|7.38618e-114|ame:552686|K19196 breast cancer metastasis-suppressor 1 and related proteins | (RefSeq) breast cancer metastasis-suppressor 1-like protein	--	[DK]	Cell cycle control, cell division, chromosome partitioning;; Transcription	Sds3-like	--	K	Transcription	breast cancer metastasis-suppressor 1-like protein isoform X1 [Apis mellifera]	--
GB43739	1.61642e-05	-0.830696	down	[M]	Cell wall/membrane/envelope biogenesis	Molecular Function: metallocarboxypeptidase activity (GO:0004181);; Biological Process: proteolysis (GO:0006508);; Molecular Function: zinc ion binding (GO:0008270);;	--	--	[S]	Function unknown	Zinc carboxypeptidase;; Carboxypeptidase activation peptide	--	E	Amino acid transport and metabolism	carboxypeptidase B-like [Apis mellifera]	biological process: metabolic process (GO:0008152);; molecular function: catalytic activity (GO:0003824);; molecular function: binding (GO:0005488)
GB47165	0.00720655	0.968087	up	[O]	Posttranslational modification, protein turnover, chaperones	Molecular Function: carboxypeptidase activity (GO:0004180);; Biological Process: proteolysis (GO:0006508);;	K01302|1.93741e-159|ame:552349|K01302 carboxypeptidase Q [EC:3.4.17.-] | (RefSeq) GB19704; carboxypeptidase Q-like	--	[OPR]	Posttranslational modification, protein turnover, chaperones;; Inorganic ion transport and metabolism;; General function prediction only	Peptidase family M28;; Peptidase family M20/M25/M40	Probable glutamate carboxypeptidase AMP1 OS=Arabidopsis thaliana OX=3702 GN=AMP1 PE=1 SV=3	S	Function unknown	carboxypeptidase Q-like [Apis mellifera]	biological process: metabolic process (GO:0008152);; molecular function: catalytic activity (GO:0003824)
GB51783	0.00025213	1.14991	up	[O]	Posttranslational modification, protein turnover, chaperones	Molecular Function: carboxypeptidase activity (GO:0004180);; Biological Process: proteolysis (GO:0006508);;	K01302|0|ame:410149|K01302 carboxypeptidase Q [EC:3.4.17.-] | (RefSeq) GB10855; carboxypeptidase Q-like	--	[OPR]	Posttranslational modification, protein turnover, chaperones;; Inorganic ion transport and metabolism;; General function prediction only	Peptidase family M28;; Peptidase family M20/M25/M40;; PA domain	Probable glutamate carboxypeptidase AMP1 OS=Arabidopsis thaliana OX=3702 GN=AMP1 PE=1 SV=3	S	Function unknown	carboxypeptidase Q-like [Apis mellifera]	biological process: metabolic process (GO:0008152);; molecular function: catalytic activity (GO:0003824)
GB52895	0.00276833	-0.613313	down	[G]	Carbohydrate transport and metabolism	Cellular Component: integral component of membrane (GO:0016021);; Molecular Function: transmembrane transporter activity (GO:0022857);; Biological Process: transmembrane transport (GO:0055085);;	--	--	[R]	General function prediction only	Sugar (and other) transporter;; Major Facilitator Superfamily	Organic cation/carnitine transporter 4 OS=Arabidopsis thaliana OX=3702 GN=OCT4 PE=2 SV=1	G	Carbohydrate transport and metabolism	carcinine transporter [Apis mellifera]	cellular component: membrane (GO:0016020);; cellular component: membrane part (GO:0044425);; biological process: localization (GO:0051179);; molecular function: transporter activity (GO:0005215)
GB40148	0.00210357	0.967104	up	--	--	Cellular Component: integral component of membrane (GO:0016021);; Biological Process: oxidation-reduction process (GO:0055114);;	--	--	--	--	Eukaryotic cytochrome b561	--	S	Function unknown	cytochrome b561 domain-containing protein 2-like [Apis mellifera]	cellular component: membrane (GO:0016020);; cellular component: membrane part (GO:0044425);; biological process: metabolic process (GO:0008152);; biological process: single-organism process (GO:0044699)
GB40503	1.94827e-10	-1.26853	down	[HR]	Coenzyme transport and metabolism;; General function prediction only	Molecular Function: phosphoglycerate dehydrogenase activity (GO:0004617);; Biological Process: L-serine biosynthetic process (GO:0006564);; Molecular Function: NAD binding (GO:0051287);; Biological Process: oxidation-reduction process (GO:0055114);;	K00058|0|ame:725967|K00058 D-3-phosphoglycerate dehydrogenase [EC:1.1.1.95] | (RefSeq) D-3-phosphoglycerate dehydrogenase	Glycine, serine and threonine metabolism (ko00260);; Carbon metabolism (ko01200);; Biosynthesis of amino acids (ko01230)	[E]	Amino acid transport and metabolism	D-isomer specific 2-hydroxyacid dehydrogenase, NAD binding domain;; D-isomer specific 2-hydroxyacid dehydrogenase, catalytic domain	D-3-phosphoglycerate dehydrogenase 2, chloroplastic OS=Arabidopsis thaliana OX=3702 GN=PGDH2 PE=1 SV=2	E	Amino acid transport and metabolism	D-3-phosphoglycerate dehydrogenase [Apis mellifera]	biological process: metabolic process (GO:0008152);; biological process: single-organism process (GO:0044699);; molecular function: catalytic activity (GO:0003824);; biological process: cellular process (GO:0009987);; molecular function: binding (GO:0005488)
GB40848	0.00862766	0.87496	up	--	--	--	--	--	--	--	--	--	--	--	dentin sialophosphoprotein-like [Apis mellifera]	--
GB53978	0.000233609	-0.901987	down	--	--	Cellular Component: extracellular region (GO:0005576);; Biological Process: chitin metabolic process (GO:0006030);; Molecular Function: chitin binding (GO:0008061);; Cellular Component: membrane (GO:0016020);;	--	--	--	--	Chitin binding Peritrophin-A domain	--	S	Function unknown	early nodulin-75-like [Apis mellifera]	cellular component: extracellular region (GO:0005576);; biological process: metabolic process (GO:0008152);; molecular function: binding (GO:0005488);; cellular component: membrane (GO:0016020)
GB41602	3.83304e-08	-0.870192	down	[G]	Carbohydrate transport and metabolism	Biological Process: carbohydrate transport (GO:0008643);; Cellular Component: integral component of membrane (GO:0016021);; Molecular Function: substrate-specific transmembrane transporter activity (GO:0022891);; Biological Process: transmembrane transport (GO:0055085);;	--	--	[R]	General function prediction only	Sugar (and other) transporter;; Major Facilitator Superfamily	Sugar transporter ERD6-like 4 OS=Arabidopsis thaliana OX=3702 GN=At1g19450 PE=2 SV=1	G	Carbohydrate transport and metabolism	facilitated trehalose transporter Tret1-like [Apis mellifera]	biological process: single-organism process (GO:0044699);; biological process: localization (GO:0051179);; cellular component: membrane (GO:0016020);; cellular component: membrane part (GO:0044425);; molecular function: transporter activity (GO:0005215)
GB42515	1.38671e-05	1.07893	up	[E]	Amino acid transport and metabolism	Molecular Function: oxidoreductase activity (GO:0016491);; Biological Process: oxidation-reduction process (GO:0055114);;	K18166|0|ame:552066|K18166 FAD-dependent oxidoreductase domain-containing protein 1 | (RefSeq) FAD-dependent oxidoreductase domain-containing protein 1	--	[R]	General function prediction only	FAD dependent oxidoreductase	--	S	Function unknown	FAD-dependent oxidoreductase domain-containing protein [Apis cerana cerana]	molecular function: catalytic activity (GO:0003824);; biological process: metabolic process (GO:0008152);; biological process: single-organism process (GO:0044699)
GB42690	5.47852e-06	-0.720655	down	--	--	Molecular Function: thiol oxidase activity (GO:0016972);; Biological Process: oxidation-reduction process (GO:0055114);;	K17783|6.00544e-102|ame:724451|K17783 mitochondrial FAD-linked sulfhydryl oxidase [EC:1.8.3.2] | (RefSeq) Alr; FAD-linked sulfhydryl oxidase ALR	--	[O]	Posttranslational modification, protein turnover, chaperones	Erv1 / Alr family	FAD-linked sulfhydryl oxidase ERV1 OS=Arabidopsis thaliana OX=3702 GN=ERV1 PE=1 SV=1	O	Posttranslational modification, protein turnover, chaperones	FAD-linked sulfhydryl oxidase ALR [Apis mellifera]	biological process: metabolic process (GO:0008152);; biological process: single-organism process (GO:0044699);; molecular function: catalytic activity (GO:0003824)
GB46528	0.00176377	1.0639	up	[C]	Energy production and conversion	--	--	--	[Q]	Secondary metabolites biosynthesis, transport and catabolism	short chain dehydrogenase	--	S	Function unknown	farnesol dehydrogenase-like isoform X3 [Apis mellifera]	--
GB49380	2.01531e-07	1.1371	up	[Q]	Secondary metabolites biosynthesis, transport and catabolism	Biological Process: oxidation-reduction process (GO:0055114);; Molecular Function: fatty-acyl-CoA reductase (alcohol-forming) activity (GO:0080019);;	K13356|0|ame:551233|K13356 alcohol-forming fatty acyl-CoA reductase [EC:1.2.1.84] | (RefSeq) FAR1, GB17931; fatty acyl-CoA reductase 1	Peroxisome (ko04146)	[I]	Lipid transport and metabolism	Male sterility protein;; Male sterility protein;; NAD dependent epimerase/dehydratase family;; 3-beta hydroxysteroid dehydrogenase/isomerase family;; Polysaccharide biosynthesis protein	Probable fatty acyl-CoA reductase 5 OS=Arabidopsis thaliana OX=3702 GN=FAR5 PE=1 SV=1	S	Function unknown	fatty acyl-CoA reductase 1 [Apis mellifera]	biological process: metabolic process (GO:0008152);; biological process: single-organism process (GO:0044699);; molecular function: catalytic activity (GO:0003824)
GB48850	0.000302558	0.926206	up	[J]	Translation, ribosomal structure and biogenesis	Molecular Function: carbon-nitrogen ligase activity, with glutamine as amido-N-donor (GO:0016884);;	K19176|0|ame:551094|K19176 fatty acid amide hydrolase 2 [EC:3.5.1.99] | (RefSeq) GB15746; fatty-acid amide hydrolase 2-B-like	--	[JIT]	Translation, ribosomal structure and biogenesis;; Lipid transport and metabolism;; Signal transduction mechanisms	Amidase	Glutamyl-tRNA(Gln) amidotransferase subunit A, chloroplastic/mitochondrial OS=Zea mays OX=4577 GN=GATA PE=2 SV=1	J	Translation, ribosomal structure and biogenesis	fatty-acid amide hydrolase 2-B-like [Apis mellifera]	molecular function: catalytic activity (GO:0003824)
GB45609	1.61642e-05	-1.22386	down	[P]	Inorganic ion transport and metabolism	Molecular Function: N,N-dimethylaniline monooxygenase activity (GO:0004499);; Molecular Function: flavin adenine dinucleotide binding (GO:0050660);; Molecular Function: NADP binding (GO:0050661);; Biological Process: oxidation-reduction process (GO:0055114);;	--	--	[Q]	Secondary metabolites biosynthesis, transport and catabolism	Flavin-binding monooxygenase-like;; Pyridine nucleotide-disulphide oxidoreductase;; Pyridine nucleotide-disulphide oxidoreductase;; FAD dependent oxidoreductase;; NAD(P)-binding Rossmann-like domain;; FAD-NAD(P)-binding;; L-lysine 6-monooxygenase (NADPH-requiring);; Pyridine nucleotide-disulphide oxidoreductase	Flavin-containing monooxygenase FMO GS-OX-like 4 OS=Arabidopsis thaliana OX=3702 GN=At1g62600 PE=2 SV=1	P	Inorganic ion transport and metabolism	flavin-containing monooxygenase FMO GS-OX-like 4 [Apis mellifera]	biological process: metabolic process (GO:0008152);; biological process: single-organism process (GO:0044699);; molecular function: catalytic activity (GO:0003824);; molecular function: binding (GO:0005488)
GB40261	0.00109107	-0.703955	down	--	--	--	K08059|9.39583e-159|ame:552600|K08059 interferon, gamma-inducible protein 30 | (RefSeq) gamma-interferon-inducible-lysosomal thiol reductase	--	[O]	Posttranslational modification, protein turnover, chaperones	Gamma interferon inducible lysosomal thiol reductase (GILT)	--	S	Function unknown	gamma-interferon-inducible-lysosomal thiol reductase [Apis mellifera]	--
GB44871	1.09213e-12	-1.15017	down	[I]	Lipid transport and metabolism	Molecular Function: glycine N-methyltransferase activity (GO:0017174);; Biological Process: methylation (GO:0032259);;	K00552|0|ame:552832|K00552 glycine N-methyltransferase [EC:2.1.1.20] | (RefSeq) glycine N-methyltransferase	Glycine, serine and threonine metabolism (ko00260)	--	--	Methyltransferase domain;; Methyltransferase domain;; Methyltransferase domain;; Methyltransferase domain;; Methyltransferase domain;; ubiE/COQ5 methyltransferase family	--	S	Function unknown	glycine N-methyltransferase [Apis mellifera]	biological process: metabolic process (GO:0008152);; molecular function: catalytic activity (GO:0003824)
GB44502	5.69793e-14	-0.888414	down	--	--	--	--	--	--	--	--	--	--	--	golgin subfamily A member 6-like protein 22 isoform X6 [Apis mellifera]	--
GB52348	2.92335e-14	-1.05244	down	[H]	Coenzyme transport and metabolism	Molecular Function: GTP cyclohydrolase I activity (GO:0003934);; Cellular Component: cytoplasm (GO:0005737);; Biological Process: tetrahydrofolate biosynthetic process (GO:0046654);;	--	--	[H]	Coenzyme transport and metabolism	GTP cyclohydrolase I	GTP cyclohydrolase 1 (Fragment) OS=Euglena gracilis OX=3039 PE=2 SV=1	H	Coenzyme transport and metabolism	GTP cyclohydrolase 1 isoform X1 [Apis cerana]	molecular function: catalytic activity (GO:0003824);; cellular component: cell (GO:0005623);; cellular component: cell part (GO:0044464);; biological process: metabolic process (GO:0008152);; biological process: cellular process (GO:0009987);; biological process: single-organism process (GO:0044699)
GB47229	0.00199417	-0.917162	down	[R]	General function prediction only	Molecular Function: sulfotransferase activity (GO:0008146);; Cellular Component: integral component of membrane (GO:0016021);;	K07809|0|cfo:105259454|K07809 [heparan sulfate]-glucosamine 3-sulfotransferase 3 [EC:2.8.2.30] | (RefSeq) heparan sulfate glucosamine 3-O-sulfotransferase 6	Glycosaminoglycan biosynthesis - heparan sulfate / heparin (ko00534)	[O]	Posttranslational modification, protein turnover, chaperones	Sulfotransferase domain;; Sulfotransferase family	--	S	Function unknown	heparan sulfate glucosamine 3-O-sulfotransferase 6 [Apis mellifera]	molecular function: catalytic activity (GO:0003824);; cellular component: membrane (GO:0016020);; cellular component: membrane part (GO:0044425)
GB47379	0.00234145	-1.03371	down	[E]	Amino acid transport and metabolism	Biological Process: cellular amino acid metabolic process (GO:0006520);; Molecular Function: carboxy-lyase activity (GO:0016831);; Molecular Function: pyridoxal phosphate binding (GO:0030170);;	K01590|0|ame:408587|K01590 histidine decarboxylase [EC:4.1.1.22] | (RefSeq) Hdc; histidine decarboxylase	Histidine metabolism (ko00340)	[E]	Amino acid transport and metabolism	Pyridoxal-dependent decarboxylase conserved domain	Tyrosine decarboxylase 1 OS=Oryza sativa subsp. japonica OX=39947 GN=Os07g0437500 PE=2 SV=1	E	Amino acid transport and metabolism	histidine decarboxylase isoform X2 [Apis mellifera]	biological process: metabolic process (GO:0008152);; biological process: cellular process (GO:0009987);; biological process: single-organism process (GO:0044699);; molecular function: catalytic activity (GO:0003824);; molecular function: binding (GO:0005488)
GB47506	2.51932e-13	1.05112	up	--	--	Cellular Component: nucleosome (GO:0000786);; Molecular Function: DNA binding (GO:0003677);; Cellular Component: nucleus (GO:0005634);; Biological Process: nucleosome assembly (GO:0006334);;	K11275|1.79954e-79|ame:725238|K11275 histone H1/5 | (RefSeq) GB12700; histone H1-like	--	[B]	Chromatin structure and dynamics	linker histone H1 and H5 family	Histone H1A (Fragment) OS=Olisthodiscus luteus OX=83000 PE=1 SV=1	B	Chromatin structure and dynamics	histone H1-like [Apis mellifera]	cellular component: cell (GO:0005623);; cellular component: macromolecular complex (GO:0032991);; cellular component: organelle (GO:0043226);; cellular component: organelle part (GO:0044422);; cellular component: cell part (GO:0044464);; molecular function: binding (GO:0005488);; biological process: cellular process (GO:0009987);; biological process: cellular component organization or biogenesis …
GB47505	1.18628e-05	1.10029	up	--	--	Cellular Component: nuclear nucleosome (GO:0000788);; Molecular Function: DNA binding (GO:0003677);; Cellular Component: lipid droplet (GO:0005811);; Biological Process: nucleosome assembly (GO:0006334);; Cellular Component: NuA4 histone acetyltransferase complex (GO:0035267);; Molecular Function: protein heterodimerization activity (GO:0046982);;	K11252|7.50713e-58|dse:Dsec_GM12965|K11252 histone H2B | (RefSeq) GM12965 gene product from transcript GM12965-RA	--	[B]	Chromatin structure and dynamics	Core histone H2A/H2B/H3/H4;; Histone-like transcription factor (CBF/NF-Y) and archaeal histone	Histone H2B OS=Olisthodiscus luteus OX=83000 PE=1 SV=2	B	Chromatin structure and dynamics	histone H2B-like, partial [Drosophila takahashii]	cellular component: cell (GO:0005623);; cellular component: membrane-enclosed lumen (GO:0031974);; cellular component: macromolecular complex (GO:0032991);; cellular component: organelle (GO:0043226);; cellular component: organelle part (GO:0044422);; cellular component: cell part (GO:0044464);; molecular function: binding (GO:0005488);; biological process: cellular process (GO:0009987);; biologi…
GB51295	7.82861e-14	1.05739	up	--	--	Molecular Function: transcription factor activity, sequence-specific DNA binding (GO:0003700);; Cellular Component: nucleus (GO:0005634);; Biological Process: regulation of transcription, DNA-templated (GO:0006355);; Molecular Function: sequence-specific DNA binding (GO:0043565);;	K09311|4.11093e-171|ame:551506|K09311 Antp family, other | (RefSeq) Scr; sex combs reduced	--	[R]	General function prediction only	Homeobox domain	Homeobox-leucine zipper protein HOX21 OS=Oryza sativa subsp. japonica OX=39947 GN=HOX21 PE=2 SV=1	K	Transcription	homeobox protein H55 [Apis mellifera]	biological process: biological regulation (GO:0065007);; molecular function: nucleic acid binding transcription factor activity (GO:0001071);; cellular component: cell (GO:0005623);; cellular component: organelle (GO:0043226);; cellular component: cell part (GO:0044464);; molecular function: binding (GO:0005488)
GB51303	0.000302558	-0.78238	down	--	--	Cellular Component: nucleus (GO:0005634);; Biological Process: regulation of transcription, DNA-templated (GO:0006355);; Molecular Function: sequence-specific DNA binding (GO:0043565);;	K09301|0|ame:724422|K09301 homeobox protein HoxA/B/D1 | (RefSeq) lab; homeobox protein Hox-B1a	--	[R]	General function prediction only	Homeobox domain	--	K	Transcription	homeobox protein Hox-B1a isoform X1 [Apis mellifera]	cellular component: cell (GO:0005623);; cellular component: organelle (GO:0043226);; cellular component: cell part (GO:0044464);; biological process: biological regulation (GO:0065007);; molecular function: binding (GO:0005488)
GB46737	4.99749e-16	-1.24159	down	[CIR]	Energy production and conversion;; Lipid transport and metabolism;; General function prediction only	Molecular Function: FMN binding (GO:0010181);; Molecular Function: oxidoreductase activity (GO:0016491);; Biological Process: oxidation-reduction process (GO:0055114);;	K11517|0|ame:552771|K11517 (S)-2-hydroxy-acid oxidase [EC:1.1.3.15] | (RefSeq) hydroxyacid oxidase 1	Glyoxylate and dicarboxylate metabolism (ko00630);; Carbon metabolism (ko01200);; Peroxisome (ko04146)	[C]	Energy production and conversion	FMN-dependent dehydrogenase	Peroxisomal (S)-2-hydroxy-acid oxidase GLO5 OS=Arabidopsis thaliana OX=3702 GN=GLO5 PE=1 SV=1	C	Energy production and conversion	hydroxyacid oxidase 1 [Apis mellifera]	molecular function: binding (GO:0005488);; molecular function: catalytic activity (GO:0003824);; biological process: metabolic process (GO:0008152);; biological process: single-organism process (GO:0044699)
GB41220	0.00543213	0.840832	up	--	--	Molecular Function: inositol-1,4,5-trisphosphate 3-kinase activity (GO:0008440);; Biological Process: phosphorylation (GO:0016310);;	K00911|0|ame:413817|K00911 1D-myo-inositol-triphosphate 3-kinase [EC:2.7.1.127] | (RefSeq) inositol-trisphosphate 3-kinase A	Inositol phosphate metabolism (ko00562);; Phosphatidylinositol signaling system (ko04070)	[I]	Lipid transport and metabolism	Inositol polyphosphate kinase	--	I	Lipid transport and metabolism	inositol-trisphosphate 3-kinase A isoform X1 [Apis mellifera]	biological process: metabolic process (GO:0008152);; biological process: cellular process (GO:0009987);; molecular function: catalytic activity (GO:0003824)
GB54151	0.0011134	-0.928977	down	[G]	Carbohydrate transport and metabolism	Molecular Function: inward rectifier potassium channel activity (GO:0005242);; Cellular Component: integral component of membrane (GO:0016021);; Biological Process: regulation of ion transmembrane transport (GO:0034765);; Biological Process: potassium ion transmembrane transport (GO:0071805);;	K05330|0|ame:408463|K05330 potassium inwardly-rectifying channel subfamily J, other | (RefSeq) GB10519; uncharacterized LOC408463	--	[P]	Inorganic ion transport and metabolism	Inward rectifier potassium channel	--	U	Intracellular trafficking, secretion, and vesicular transport	inward rectifier potassium channel 4-like isoform X11 [Apis dorsata]	biological process: cellular process (GO:0009987);; biological process: single-organism process (GO:0044699);; biological process: localization (GO:0051179);; biological process: biological regulation (GO:0065007);; molecular function: transporter activity (GO:0005215);; molecular function: molecular transducer activity (GO:0060089);; cellular component: membrane (GO:0016020);; cellular component…
GB44043	1.54901e-06	1.2374	up	[C]	Energy production and conversion	Molecular Function: methyltransferase activity (GO:0008168);; Biological Process: methylation (GO:0032259);;	K10718|0|ame:724216|K10718 juvenile hormone-III synthase [EC:2.1.1.325] | (RefSeq) jhamt; juvenile hormone acid O-methyltransferase	Insect hormone biosynthesis (ko00981)	--	--	Methyltransferase domain;; Methyltransferase domain;; Methyltransferase domain;; Methyltransferase domain;; Methyltransferase domain;; ubiE/COQ5 methyltransferase family;; Nodulation protein S (NodS)	--	S	Function unknown	juvenile hormone acid O-methyltransferase [Apis mellifera]	molecular function: catalytic activity (GO:0003824);; biological process: metabolic process (GO:0008152)
GB51583	2.32667e-08	-1.56812	down	[KE]	Transcription;; Amino acid transport and metabolism	Molecular Function: transaminase activity (GO:0008483);; Biological Process: biosynthetic process (GO:0009058);; Molecular Function: pyridoxal phosphate binding (GO:0030170);;	K00825|0|ame:724239|K00825 kynurenine/2-aminoadipate aminotransferase [EC:2.6.1.7 2.6.1.39] | (RefSeq) GB10285; kynurenine/alpha-aminoadipate aminotransferase, mitochondrial-like	Lysine biosynthesis (ko00300);; Lysine degradation (ko00310);; Tryptophan metabolism (ko00380);; 2-Oxocarboxylic acid metabolism (ko01210);; Biosynthesis of amino acids (ko01230)	[E]	Amino acid transport and metabolism	Aminotransferase class I and II;; Alanine-glyoxylate amino-transferase	1-aminocyclopropane-1-carboxylate synthase OS=Nicotiana tabacum OX=4097 GN=ACS1 PE=2 SV=1	K	Transcription	kynurenine/alpha-aminoadipate aminotransferase, mitochondrial-like [Apis mellifera]	molecular function: catalytic activity (GO:0003824);; biological process: metabolic process (GO:0008152);; molecular function: binding (GO:0005488)
GB55242	0.000102739	-0.803914	down	--	--	Cellular Component: integral component of membrane (GO:0016021);;	K19363|2.07501e-60|ame:725688|K19363 lipopolysaccharide-induced tumor necrosis factor-alpha factor | (RefSeq) GB15452; lipopolysaccharide-induced tumor necrosis factor-alpha factor homolog	Lysosome (ko04142)	--	--	LITAF-like zinc ribbon domain	--	S	Function unknown	lipopolysaccharide-induced tumor necrosis factor-alpha factor homolog isoform X1 [Apis mellifera]	cellular component: membrane (GO:0016020);; cellular component: membrane part (GO:0044425)
GB48134	8.93931e-11	-1.45077	down	[C]	Energy production and conversion	Molecular Function: L-lactate dehydrogenase activity (GO:0004459);; Cellular Component: cytoplasm (GO:0005737);; Biological Process: carbohydrate metabolic process (GO:0005975);; Cellular Component: integral component of membrane (GO:0016021);; Biological Process: carboxylic acid metabolic process (GO:0019752);; Biological Process: oxidation-reduction process (GO:0055114);;	K00016|0|ame:411188|K00016 L-lactate dehydrogenase [EC:1.1.1.27] | (RefSeq) GB13882; L-lactate dehydrogenase-like	Glycolysis / Gluconeogenesis (ko00010);; Cysteine and methionine metabolism (ko00270);; Pyruvate metabolism (ko00620);; Propanoate metabolism (ko00640)	[C]	Energy production and conversion	lactate/malate dehydrogenase, NAD binding domain;; lactate/malate dehydrogenase, alpha/beta C-terminal domain	L-lactate dehydrogenase B (Fragment) OS=Hordeum vulgare OX=4513 PE=1 SV=1	C	Energy production and conversion	L-lactate dehydrogenase-like isoform X1 [Apis dorsata]	biological process: metabolic process (GO:0008152);; biological process: single-organism process (GO:0044699);; molecular function: catalytic activity (GO:0003824);; cellular component: cell (GO:0005623);; cellular component: cell part (GO:0044464);; cellular component: membrane (GO:0016020);; cellular component: membrane part (GO:0044425);; biological process: cellular process (GO:0009987)
GB52424	0.00875572	0.64477	up	[F]	Nucleotide transport and metabolism	Molecular Function: hydrolase activity, acting on carbon-nitrogen (but not peptide) bonds (GO:0016810);;	K01464|0|dpe:Dper_GL22308|K01464 dihydropyrimidinase [EC:3.5.2.2] | (RefSeq) GL22308 gene product from transcript GL22308-RA	Pyrimidine metabolism (ko00240);; beta-Alanine metabolism (ko00410);; Pantothenate and CoA biosynthesis (ko00770);; Drug metabolism - other enzymes (ko00983)	[F]	Nucleotide transport and metabolism	Amidohydrolase family;; Amidohydrolase family	Dihydropyrimidinase OS=Arabidopsis thaliana OX=3702 GN=PYD2 PE=1 SV=1	F	Nucleotide transport and metabolism	LOW QUALITY PROTEIN: dihydropyrimidinase-like [Apis dorsata]	molecular function: catalytic activity (GO:0003824)
GB50026	8.6989e-08	-1.19662	down	[O]	Posttranslational modification, protein turnover, chaperones	Molecular Function: serine-type endopeptidase activity (GO:0004252);; Biological Process: proteolysis (GO:0006508);; Cellular Component: integral component of membrane (GO:0016021);;	--	--	[E]	Amino acid transport and metabolism	Trypsin	--	O	Posttranslational modification, protein turnover, chaperones	LOW QUALITY PROTEIN: transmembrane protease serine 11G-like [Apis mellifera]	biological process: metabolic process (GO:0008152);; molecular function: catalytic activity (GO:0003824);; cellular component: membrane (GO:0016020);; cellular component: membrane part (GO:0044425)
GB41233	0.000152205	-0.650292	down	[F]	Nucleotide transport and metabolism	Molecular Function: phosphoribosylamine-glycine ligase activity (GO:0004637);; Molecular Function: phosphoribosylformylglycinamidine cyclo-ligase activity (GO:0004641);; Molecular Function: phosphoribosylglycinamide formyltransferase activity (GO:0004644);; Molecular Function: ATP binding (GO:0005524);; Cellular Component: cytoplasm (GO:0005737);; Biological Process: 'de novo' IMP biosynthetic pr…	K11787|0|ame:100577675|K11787 phosphoribosylamine--glycine ligase / phosphoribosylglycinamide formyltransferase / phosphoribosylformylglycinamidine cyclo-ligase [EC:6.3.4.13 2.1.2.2 6.3.3.1] | (RefSeq) trifunctional purine biosynthetic protein adenosine-3	Purine metabolism (ko00230);; One carbon pool by folate (ko00670)	[F]	Nucleotide transport and metabolism	Phosphoribosylglycinamide synthetase, ATP-grasp (A) domain;; Formyl transferase;; Phosphoribosylglycinamide synthetase, N domain;; AIR synthase related protein, C-terminal domain;; Phosphoribosylglycinamide synthetase, C domain;; AIR synthase related protein, N-terminal domain;; ATP-grasp domain;; ATP-grasp domain;; Carbamoyl-phosphate synthase L chain, ATP binding domain	Phosphoribosylformylglycinamidine cyclo-ligase, chloroplastic OS=Arabidopsis thaliana OX=3702 GN=PUR5 PE=1 SV=2	F	Nucleotide transport and metabolism	LOW QUALITY PROTEIN: trifunctional purine biosynthetic protein adenosine-3 [Apis mellifera]	molecular function: catalytic activity (GO:0003824);; molecular function: binding (GO:0005488);; cellular component: cell (GO:0005623);; cellular component: cell part (GO:0044464);; biological process: metabolic process (GO:0008152);; biological process: cellular process (GO:0009987);; biological process: single-organism process (GO:0044699)
GB54595	0.00154278	0.633009	up	--	--	Molecular Function: methyltransferase activity (GO:0008168);; Biological Process: methylation (GO:0032259);;	K11447|0|ame:100578754|K11447 histone demethylase [EC:1.14.11.-] | (RefSeq) histone demethylase UTY	--	[R]	General function prediction only	JmjC domain, hydroxylase;; Tetratricopeptide repeat;; Tetratricopeptide repeat	--	S	Function unknown	Lysine-specific demethylase 6A [Apis cerana cerana]	molecular function: catalytic activity (GO:0003824);; biological process: metabolic process (GO:0008152)
GB46332	7.47644e-09	-0.806504	down	--	--	--	K15164|0|ame:410159|K15164 mediator of RNA polymerase II transcription subunit 13 | (RefSeq) mediator of RNA polymerase II transcription subunit 13	--	[K]	Transcription	Mediator complex subunit 13 C-terminal;; Mediator complex subunit 13 N-terminal	Mediator of RNA polymerase II transcription subunit 13 OS=Arabidopsis thaliana OX=3702 GN=MED13 PE=1 SV=1	K	Transcription	mediator of RNA polymerase II transcription subunit 13 [Apis mellifera]	--
GB54361	5.57465e-05	1.25973	up	--	--	Molecular Function: G-protein coupled receptor activity (GO:0004930);; Cellular Component: plasma membrane (GO:0005886);; Biological Process: G-protein coupled receptor signaling pathway (GO:0007186);; Cellular Component: integral component of membrane (GO:0016021);;	K04611|0|ame:726424|K04611 metabotropic X receptor | (RefSeq) metabotropic glutamate receptor	--	[PT]	Inorganic ion transport and metabolism;; Signal transduction mechanisms	7 transmembrane sweet-taste receptor of 3 GCPR;; Nine Cysteines Domain of family 3 GPCR	--	U	Intracellular trafficking, secretion, and vesicular transport	metabotropic glutamate receptor isoform X1 [Apis mellifera]	biological process: cellular process (GO:0009987);; biological process: signaling (GO:0023052);; biological process: single-organism process (GO:0044699);; biological process: response to stimulus (GO:0050896);; biological process: biological regulation (GO:0065007);; molecular function: signal transducer activity (GO:0004871);; molecular function: molecular transducer activity (GO:0060089);; cel…
GB55004	0.00360167	-0.942239	down	[O]	Posttranslational modification, protein turnover, chaperones	Biological Process: response to oxidative stress (GO:0006979);; Molecular Function: peptide-methionine (S)-S-oxide reductase activity (GO:0008113);; Biological Process: protein repair (GO:0030091);; Biological Process: oxidation-reduction process (GO:0055114);;	K07304|8.29093e-161|ame:409097|K07304 peptide-methionine (S)-S-oxide reductase [EC:1.8.4.11] | (RefSeq) MsrA, GB10196; methionine sulphoxide reductase A	--	[O]	Posttranslational modification, protein turnover, chaperones	Peptide methionine sulfoxide reductase	Peptide methionine sulfoxide reductase A5 OS=Arabidopsis thaliana OX=3702 GN=MSRA5 PE=2 SV=1	O	Posttranslational modification, protein turnover, chaperones	methionine sulphoxide reductase A isoform X1 [Apis mellifera]	biological process: response to stimulus (GO:0050896);; biological process: metabolic process (GO:0008152);; biological process: single-organism process (GO:0044699);; molecular function: catalytic activity (GO:0003824);; biological process: cellular process (GO:0009987)
GB50693	0.00641127	-0.663252	down	--	--	Molecular Function: hormone activity (GO:0005179);; Cellular Component: extracellular region (GO:0005576);; Biological Process: neuropeptide signaling pathway (GO:0007218);; Cellular Component: integral component of membrane (GO:0016021);;	--	--	--	--	Pancreatic hormone peptide	--	S	Function unknown	neuropeptide Y-like isoform X1 [Apis mellifera]	molecular function: binding (GO:0005488);; cellular component: extracellular region (GO:0005576);; biological process: cellular process (GO:0009987);; biological process: signaling (GO:0023052);; biological process: single-organism process (GO:0044699);; biological process: response to stimulus (GO:0050896);; biological process: biological regulation (GO:0065007);; cellular component: membrane (G…
GB46249	0.0090786	0.820533	up	--	--	Biological Process: DNA repair (GO:0006281);; Cellular Component: Smc5-Smc6 complex (GO:0030915);; Biological Process: intracellular signal transduction (GO:0035556);;	--	--	[B]	Chromatin structure and dynamics	Nse1 non-SMC component of SMC5-6 complex;; RING-like domain	--	S	Function unknown	non-structural maintenance of chromosomes element 1 homolog isoform X1 [Apis mellifera]	biological process: metabolic process (GO:0008152);; biological process: cellular process (GO:0009987);; biological process: response to stimulus (GO:0050896);; cellular component: cell (GO:0005623);; cellular component: macromolecular complex (GO:0032991);; cellular component: organelle (GO:0043226);; cellular component: organelle part (GO:0044422);; cellular component: cell part (GO:0044464);; …
GB49078	0.00379011	0.809389	up	--	--	Cellular Component: integral component of membrane (GO:0016021);; Molecular Function: transferase activity, transferring acyl groups other than amino-acyl groups (GO:0016747);;	--	--	[R]	General function prediction only	Acyltransferase family	--	S	Function unknown	nose resistant to fluoxetine protein 6-like isoform X1 [Apis mellifera]	cellular component: membrane (GO:0016020);; cellular component: membrane part (GO:0044425);; molecular function: catalytic activity (GO:0003824)
GB50147	0.000507037	1.13976	up	--	--	--	K21246|1.15739e-157|ame:102656905|K21246 nuclear receptor-binding factor 2 | (RefSeq) nuclear receptor-binding factor 2-like	--	--	--	MIT domain of nuclear receptor-binding factor 2	--	K	Transcription	nuclear receptor-binding factor 2-like [Apis mellifera]	--
GB49696	0.0090786	-0.587023	down	--	--	Molecular Function: G-protein coupled receptor activity (GO:0004930);; Biological Process: G-protein coupled receptor signaling pathway (GO:0007186);; Cellular Component: integral component of membrane (GO:0016021);;	--	--	[R]	General function prediction only	7 transmembrane receptor (rhodopsin family);; Serpentine type 7TM GPCR chemoreceptor Srsx;; Serpentine type 7TM GPCR chemoreceptor Srx	--	U	Intracellular trafficking, secretion, and vesicular transport	octopamine receptor beta-2R isoform X1 [Apis mellifera]	biological process: cellular process (GO:0009987);; biological process: signaling (GO:0023052);; biological process: single-organism process (GO:0044699);; biological process: response to stimulus (GO:0050896);; biological process: biological regulation (GO:0065007);; molecular function: signal transducer activity (GO:0004871);; molecular function: molecular transducer activity (GO:0060089);; cel…
GB52620	5.26957e-11	1.20183	up	--	--	--	K09382|2.04822e-137|ame:726200|K09382 paired box protein 1/9 | (RefSeq) Pax-1; paired box protein Pax-1	--	[K]	Transcription	'Paired box' domain	--	K	Transcription	paired box protein Pax-1 isoform X2 [Apis mellifera]	--
GB51037	0.00151749	0.850801	up	[K]	Transcription	Biological Process: dephosphorylation (GO:0016311);; Molecular Function: phosphatase activity (GO:0016791);;	K17616|0|ame:411972|K17616 CTD small phosphatase-like protein 2 [EC:3.1.3.-] | (RefSeq) GB14843; CTD small phosphatase-like protein 2	--	[K]	Transcription	NLI interacting factor-like phosphatase	Mitochondrial import inner membrane translocase subunit TIM50 OS=Phytophthora infestans OX=4787 GN=TIM50 PE=2 SV=1	K	Transcription	probable phosphatase PSR2 isoform X1 [Apis mellifera]	biological process: metabolic process (GO:0008152);; biological process: cellular process (GO:0009987);; molecular function: catalytic activity (GO:0003824)
GB46587	5.24654e-07	-0.743646	down	--	--	Cellular Component: extracellular region (GO:0005576);;	--	--	--	--	Transcription activator MBF2	--	S	Function unknown	probable salivary secreted peptide [Apis mellifera]	cellular component: extracellular region (GO:0005576)
GB46017	0.00261022	0.627835	up	[T]	Signal transduction mechanisms	--	--	--	[S]	Function unknown	Abhydrolase domain containing 18	--	S	Function unknown	protein ABHD18 isoform X1 [Apis mellifera]	--
GB50425	0.00180241	1.06405	up	--	--	Molecular Function: nucleic acid binding (GO:0003676);; Molecular Function: metal ion binding (GO:0046872);;	--	--	[R]	General function prediction only	BTB/POZ domain;; C2H2-type zinc finger;; Zinc finger, C2H2 type;; Zinc-finger of C2H2 type;; Zinc-finger double-stranded RNA-binding	Zinc finger transcription factor YY1 OS=Arabidopsis thaliana OX=3702 GN=YY1 PE=1 SV=1	S	Function unknown	protein bric-a-brac 1-like isoform X2 [Ceratina calcarata]	molecular function: binding (GO:0005488)
GB45906	6.34315e-07	-1.42869	down	--	--	--	K09542|1.90672e-134|ame:410087|K09542 crystallin, alpha B | (RefSeq) GB18662; uncharacterized LOC410087	Protein processing in endoplasmic reticulum (ko04141);; Longevity regulating pathway - multiple species (ko04213)	[O]	Posttranslational modification, protein turnover, chaperones	Hsp20/alpha crystallin family	--	O	Posttranslational modification, protein turnover, chaperones	protein lethal(2)essential for life-like [Apis cerana]	--
GB47475	0.000198618	-0.986368	down	--	--	--	K09542|3.33881e-116|ame:412197|K09542 crystallin, alpha B | (RefSeq) GB19995; protein lethal(2)essential for life-like	Protein processing in endoplasmic reticulum (ko04141);; Longevity regulating pathway - multiple species (ko04213)	[O]	Posttranslational modification, protein turnover, chaperones	Hsp20/alpha crystallin family	--	O	Posttranslational modification, protein turnover, chaperones	protein lethal(2)essential for life-like [Apis mellifera]	--
GB53397	0.000155914	-1.2218	down	--	--	--	--	--	[U]	Intracellular trafficking, secretion, and vesicular transport	Vacuolar sorting protein 9 (VPS9) domain;; Ras association (RalGDS/AF-6) domain	--	O	Posttranslational modification, protein turnover, chaperones	Protein sprint [Apis cerana cerana]	--
GB50434	2.39713e-06	-1.0305	down	--	--	Cellular Component: integral component of membrane (GO:0016021);;	K14209|0|ame:413117|K14209 solute carrier family 36 (proton-coupled amino acid transporter) | (RefSeq) proton-coupled amino acid transporter 1	--	[E]	Amino acid transport and metabolism	Transmembrane amino acid transporter protein	Amino acid transporter AVT3B OS=Arabidopsis thaliana OX=3702 GN=AVT3B PE=2 SV=1	E	Amino acid transport and metabolism	proton-coupled amino acid transporter 1 [Apis mellifera]	cellular component: membrane (GO:0016020);; cellular component: membrane part (GO:0044425)
GB54776	0.00151749	-0.712918	down	[H]	Coenzyme transport and metabolism	Molecular Function: pyridoxamine-phosphate oxidase activity (GO:0004733);; Biological Process: pyridoxine biosynthetic process (GO:0008615);; Molecular Function: FMN binding (GO:0010181);; Biological Process: pyridoxal phosphate biosynthetic process (GO:0042823);; Biological Process: oxidation-reduction process (GO:0055114);;	--	--	[H]	Coenzyme transport and metabolism	Pyridoxamine 5'-phosphate oxidase;; Pyridoxine 5'-phosphate oxidase C-terminal dimerisation region;; Pyridoxamine 5'-phosphate oxidase	Pyridoxine/pyridoxamine 5'-phosphate oxidase 1, chloroplastic OS=Arabidopsis thaliana OX=3702 GN=PPOX1 PE=1 SV=1	H	Coenzyme transport and metabolism	pyridoxine/pyridoxamine 5&apos;-phosphate oxidase [Apis mellifera]	biological process: metabolic process (GO:0008152);; biological process: single-organism process (GO:0044699);; molecular function: catalytic activity (GO:0003824);; biological process: cellular process (GO:0009987);; molecular function: binding (GO:0005488)
GB55448	0.00637646	-0.839615	down	--	--	Molecular Function: DNA binding (GO:0003677);; Molecular Function: transcription factor activity, sequence-specific DNA binding (GO:0003700);; Cellular Component: nucleus (GO:0005634);; Biological Process: regulation of transcription, DNA-templated (GO:0006355);;	K13118|0|ame:412314|K13118 protein DGCR14 | (RefSeq) GB18005; rho GTPase-activating protein gacU-like	--	--	--	--	--	S	Function unknown	rho GTPase-activating protein gacU-like [Apis mellifera]	molecular function: binding (GO:0005488);; biological process: biological regulation (GO:0065007);; molecular function: nucleic acid binding transcription factor activity (GO:0001071);; cellular component: cell (GO:0005623);; cellular component: organelle (GO:0043226);; cellular component: cell part (GO:0044464)
GB46305	6.34315e-07	-0.875632	down	--	--	Biological Process: lipid metabolic process (GO:0006629);; Cellular Component: integral component of membrane (GO:0016021);; Molecular Function: hydrolase activity (GO:0016787);;	K13806|0|ame:726798|K13806 sn1-specific diacylglycerol lipase [EC:3.1.1.-] | (RefSeq) sn1-specific diacylglycerol lipase beta	Phototransduction - fly (ko04745)	[IOT]	Lipid transport and metabolism;; Posttranslational modification, protein turnover, chaperones;; Signal transduction mechanisms	Lipase (class 3)	--	S	Function unknown	sn1-specific diacylglycerol lipase beta [Apis mellifera]	biological process: metabolic process (GO:0008152);; biological process: single-organism process (GO:0044699);; cellular component: membrane (GO:0016020);; cellular component: membrane part (GO:0044425);; molecular function: catalytic activity (GO:0003824)
GB51833	1.54686e-06	-0.623279	down	[R]	General function prediction only	Molecular Function: neurotransmitter:sodium symporter activity (GO:0005328);; Biological Process: neurotransmitter transport (GO:0006836);; Cellular Component: integral component of membrane (GO:0016021);; Biological Process: transmembrane transport (GO:0055085);;	K05038|0|ame:725456|K05038 solute carrier family 6 (neurotransmitter transporter, amino acid) member 5/7/9/14 | (RefSeq) sodium-dependent nutrient amino acid transporter 1-like	--	[T]	Signal transduction mechanisms	Sodium:neurotransmitter symporter family	--	P	Inorganic ion transport and metabolism	sodium-dependent nutrient amino acid transporter 1-like [Apis mellifera]	biological process: single-organism process (GO:0044699);; biological process: localization (GO:0051179);; molecular function: transporter activity (GO:0005215);; cellular component: membrane (GO:0016020);; cellular component: membrane part (GO:0044425)
GB45655	3.55406e-95	4.06141	up	--	--	Molecular Function: RNA polymerase II core promoter proximal region sequence-specific DNA binding (GO:0000978);; Molecular Function: transcription factor activity, RNA polymerase II core promoter proximal region sequence-specific binding (GO:0000982);; Cellular Component: nucleus (GO:0005634);; Biological Process: regulation of transcription from RNA polymerase II promoter (GO:0006357);;	K06053|0|ame:413870|K06053 recombining binding protein suppressor of hairless | (RefSeq) Su(H); suppressor of hairless protein	Notch signaling pathway (ko04330)	[K]	Transcription	Beta-trefoil DNA-binding domain;; LAG1, DNA binding	--	K	Transcription	suppressor of hairless protein [Apis mellifera]	molecular function: binding (GO:0005488);; biological process: biological regulation (GO:0065007);; molecular function: nucleic acid binding transcription factor activity (GO:0001071);; cellular component: cell (GO:0005623);; cellular component: organelle (GO:0043226);; cellular component: cell part (GO:0044464)
GB52244	0.00514764	-0.863578	down	--	--	Molecular Function: DNA binding (GO:0003677);; Molecular Function: telomerase RNA reverse transcriptase activity (GO:0003721);; Biological Process: RNA-dependent DNA biosynthetic process (GO:0006278);;	K11126|0|ame:692346|K11126 telomerase reverse transcriptase [EC:2.7.7.49] | (RefSeq) Tert; telomerase reverse transcriptase	--	[LB]	Replication, recombination and repair;; Chromatin structure and dynamics	Telomerase ribonucleoprotein complex - RNA binding domain;; Reverse transcriptase (RNA-dependent DNA polymerase)	Telomerase reverse transcriptase OS=Oryza sativa subsp. japonica OX=39947 GN=TERT PE=2 SV=2	S	Function unknown	telomerase reverse transcriptase [Apis mellifera]	molecular function: binding (GO:0005488);; biological process: metabolic process (GO:0008152);; biological process: cellular process (GO:0009987);; molecular function: catalytic activity (GO:0003824)
GB42598	1.36811e-09	1.36853	up	--	--	--	--	--	--	--	--	--	S	Function unknown	tetra-peptide repeat homeobox protein 1-like [Apis mellifera]	--
GB48903	0.00294342	0.984782	up	--	--	Molecular Function: neuromedin U receptor activity (GO:0001607);; Biological Process: neuropeptide signaling pathway (GO:0007218);; Cellular Component: integral component of membrane (GO:0016021);;	--	--	[R]	General function prediction only	--	--	U	Intracellular trafficking, secretion, and vesicular transport	TPA: pyrokinin-receptor-like G protein-coupled receptor, partial [Apis mellifera]	biological process: cellular process (GO:0009987);; biological process: signaling (GO:0023052);; biological process: single-organism process (GO:0044699);; biological process: response to stimulus (GO:0050896);; biological process: biological regulation (GO:0065007);; molecular function: signal transducer activity (GO:0004871);; molecular function: molecular transducer activity (GO:0060089);; cel…
GB44065	0.00360167	-0.803222	down	[T]	Signal transduction mechanisms	Molecular Function: ion channel activity (GO:0005216);; Cellular Component: integral component of membrane (GO:0016021);; Biological Process: ion transmembrane transport (GO:0034220);;	K04974|0|ame:552792|K04974 transient receptor potential cation channel subfamily V member 5 | (RefSeq) Nan; nanchung	--	[PT]	Inorganic ion transport and metabolism;; Signal transduction mechanisms	Ankyrin repeats (3 copies);; Ion transport protein;; Ankyrin repeat;; Ankyrin repeats (many copies);; Ankyrin repeat	--	P	Inorganic ion transport and metabolism	transient receptor potential cation channel subfamily V member 5 isoform X1 [Apis mellifera]	biological process: localization (GO:0051179);; molecular function: transporter activity (GO:0005215);; cellular component: membrane (GO:0016020);; cellular component: membrane part (GO:0044425)
GB54485	0.00566674	-0.937032	down	[G]	Carbohydrate transport and metabolism	Biological Process: metabolic process (GO:0008152);; Cellular Component: integral component of membrane (GO:0016021);; Molecular Function: transferase activity, transferring hexosyl groups (GO:0016758);;	K00699|0|ame:413043|K00699 glucuronosyltransferase [EC:2.4.1.17] | (RefSeq) GB17015; UDP-glucuronosyltransferase 1-3-like	--	[GC]	Carbohydrate transport and metabolism;; Energy production and conversion	UDP-glucoronosyl and UDP-glucosyl transferase	Cyanidin-3-O-glucoside 2-O-glucuronosyltransferase OS=Bellis perennis OX=41492 GN=UGAT PE=1 SV=1	S	Function unknown	UDP-glucuronosyltransferase 1-3-like [Apis mellifera]	biological process: metabolic process (GO:0008152);; cellular component: membrane (GO:0016020);; cellular component: membrane part (GO:0044425);; molecular function: catalytic activity (GO:0003824)
GB56028	0.00637374	0.829761	up	--	--	Cellular Component: integral component of membrane (GO:0016021);;	--	--	--	--	--	--	S	Function unknown	uncharacterized protein LOC100576134 isoform X1 [Apis mellifera]	cellular component: membrane (GO:0016020);; cellular component: membrane part (GO:0044425)
GB51753	9.52784e-05	-1.09289	down	--	--	--	--	--	--	--	ABC transporter, phosphonate, periplasmic substrate-binding protein	--	S	Function unknown	uncharacterized protein LOC100576760 isoform X1 [Apis mellifera]	--
GB52528	0.00151749	1.08331	up	--	--	Molecular Function: structural constituent of cuticle (GO:0042302);;	--	--	--	--	Insect cuticle protein	--	S	Function unknown	uncharacterized protein LOC100576886 [Apis mellifera]	molecular function: structural molecule activity (GO:0005198)
GB50149	7.62102e-05	-0.945828	down	--	--	--	--	--	--	--	--	--	S	Function unknown	uncharacterized protein LOC100577586 [Apis mellifera]	--
GB41471	0.00114207	1.05489	up	--	--	Cellular Component: integral component of membrane (GO:0016021);;	--	--	--	--	--	--	S	Function unknown	uncharacterized protein LOC100577669 isoform X1 [Apis mellifera]	cellular component: membrane (GO:0016020);; cellular component: membrane part (GO:0044425)
GB46410	0.00482365	0.989363	up	--	--	--	--	--	--	--	--	--	S	Function unknown	uncharacterized protein LOC100577918 isoform X1 [Apis mellifera]	--
GB51227	0.00520474	0.617571	up	--	--	--	--	--	--	--	Ecdysteroid kinase;; Protein of unknown function (DUF1679);; Phosphotransferase enzyme family	--	S	Function unknown	uncharacterized protein LOC100578929 [Apis mellifera]	--
GB53732	1.46094e-07	-1.13869	down	--	--	Molecular Function: sodium channel activity (GO:0005272);; Cellular Component: integral component of membrane (GO:0016021);; Biological Process: sodium ion transmembrane transport (GO:0035725);;	--	--	--	--	Ecdysteroid kinase;; Protein of unknown function (DUF1679);; Phosphotransferase enzyme family	--	S	Function unknown	uncharacterized protein LOC102653935 [Apis mellifera]	biological process: localization (GO:0051179);; molecular function: transporter activity (GO:0005215);; cellular component: membrane (GO:0016020);; cellular component: membrane part (GO:0044425)
GB40009	0.00371218	-0.601626	down	--	--	--	K19326|7.99242e-27|cfo:105254148|K19326 nesprin-1 | (RefSeq) nesprin-1	--	--	--	--	--	Z	Cytoskeleton	uncharacterized protein LOC107994002 isoform X4 [Apis cerana]	--
GB55538	6.47539e-06	-0.950138	down	--	--	--	--	--	--	--	--	--	S	Function unknown	uncharacterized protein LOC409034 [Apis mellifera]	--
GB45544	3.79066e-10	0.755255	up	--	--	Molecular Function: DNA binding (GO:0003677);;	--	--	--	--	Alcohol dehydrogenase transcription factor Myb/SANT-like;; BESS motif	--	S	Function unknown	uncharacterized protein LOC552484 [Apis mellifera]	molecular function: binding (GO:0005488)
GB50482	7.9174e-05	-0.725622	down	[O]	Posttranslational modification, protein turnover, chaperones	Molecular Function: peptidase activity (GO:0008233);;	--	--	[E]	Amino acid transport and metabolism	Scavenger receptor cysteine-rich domain;; Trypsin;; Chitin binding Peritrophin-A domain;; Low-density lipoprotein receptor domain class A;; Kringle domain;; Scavenger receptor cysteine-rich domain;; PAN domain;; Lectin C-type domain	--	O	Posttranslational modification, protein turnover, chaperones	uncharacterized protein LOC724971 isoform X1 [Apis mellifera]	molecular function: catalytic activity (GO:0003824)
GB44560	5.47852e-06	-0.669958	down	--	--	--	--	--	--	--	--	--	S	Function unknown	uncharacterized protein LOC725148 [Apis mellifera]	--
GB47663	0.0064933	-0.816115	down	--	--	--	--	--	[Z]	Cytoskeleton	--	--	S	Function unknown	uncharacterized protein LOC727019 [Apis mellifera]	--
GB48046	0.00103316	-0.950985	down	[I]	Lipid transport and metabolism	Cellular Component: integral component of membrane (GO:0016021);;	--	--	[R]	General function prediction only	Carboxylesterase family;; alpha/beta hydrolase fold	--	I	Lipid transport and metabolism	venom carboxylesterase-6-like [Apis mellifera]	cellular component: membrane (GO:0016020);; cellular component: membrane part (GO:0044425)
GB54851	0.000101359	0.610199	up	[P]	Inorganic ion transport and metabolism	Molecular Function: cation transmembrane transporter activity (GO:0008324);; Cellular Component: integral component of membrane (GO:0016021);; Biological Process: cation transmembrane transport (GO:0098655);;	--	--	[P]	Inorganic ion transport and metabolism	Cation efflux family	Metal tolerance protein 8 OS=Oryza sativa subsp. japonica OX=39947 GN=MTP8 PE=2 SV=2	P	Inorganic ion transport and metabolism	zinc transporter 1 isoform X2 [Apis mellifera]	biological process: localization (GO:0051179);; molecular function: transporter activity (GO:0005215);; cellular component: membrane (GO:0016020);; cellular component: membrane part (GO:0044425)
