# Supplementary material for: Combined transcriptome and metabolite profiling analyses provide insights into the chronic toxicity of carbaryl and acetamiprid to Apis mellifera larvae
Source: Sci Rep. 2022 Oct 7;12:16898. doi: 10.1038/s41598-022-21403-0 (PMC9543932; doi:10.1038/s41598-022-21403-0)
Supplement: Supplementary file 6 — Supplementary Table S5. [file 41598_2022_21403_MOESM6_ESM.xlsx]

## Sheet: Sheet1
Table S5. GO classification of the carbaryl-responding genes.
id	num	pvalue	per	ratio	class	ID	Descrption	Pvalue	Qvalue	Up	Down	fg_num	bg_num
GO:0019238 cyclohydrolase activity	2	9.35e-05	3.279	1	Molecular Function	GO:0019238	cyclohydrolase activity	9.35e-05	0.0197225	0	2	2	2
GO:0016879 ligase activity, forming carbon-nitrogen bonds	4	0.000424324	6.557	0.108	Molecular Function	GO:0016879	ligase activity, forming carbon-nitrogen bonds	0.000424324	0.0447662	1	3	4	37
GO:0009113 purine nucleobase biosynthetic process	2	0.000328525	3.509	0.667	Biological Process	GO:0009113	purine nucleobase biosynthetic process	0.000328525	0.0509329	0	2	2	3
GO:1901607 alpha-amino acid biosynthetic process	4	0.000368415	7.018	0.121	Biological Process	GO:1901607	alpha-amino acid biosynthetic process	0.000368415	0.0509329	0	4	4	33
GO:0008652 cellular amino acid biosynthetic process	4	0.000517962	7.018	0.111	Biological Process	GO:0008652	cellular amino acid biosynthetic process	0.000517962	0.0509329	0	4	4	36
GO:0016742 hydroxymethyl-, formyl- and related transferase activity	2	0.000917207	3.279	0.4	Molecular Function	GO:0016742	hydroxymethyl-, formyl- and related transferase activity	0.000917207	0.0645102	0	2	2	5
GO:0004180 carboxypeptidase activity	3	0.00218229	4.918	0.111	Molecular Function	GO:0004180	carboxypeptidase activity	0.00218229	0.0709216	2	1	3	27
GO:0016810 hydrolase activity, acting on carbon-nitrogen (but not peptide) bonds	4	0.00249254	6.557	0.068	Molecular Function	GO:0016810	hydrolase activity, acting on carbon-nitrogen (but not peptide) bonds	0.00249254	0.0709216	2	2	4	59
GO:0010181 FMN binding	2	0.00485799	3.279	0.182	Molecular Function	GO:0010181	FMN binding	0.00485799	0.0709216	0	2	2	11
GO:0048037 cofactor binding	6	0.00544584	9.836	0.036	Molecular Function	GO:0048037	cofactor binding	0.00544584	0.0709216	0	6	6	167
GO:0016884 carbon-nitrogen ligase activity, with glutamine as amido-N-donor	2	0.0068037	3.279	0.154	Molecular Function	GO:0016884	carbon-nitrogen ligase activity, with glutamine as amido-N-donor	0.0068037	0.0709216	1	1	2	13
GO:0016814 hydrolase activity, acting on carbon-nitrogen (but not peptide) bonds, in cyclic amidines	2	0.00904492	3.279	0.133	Molecular Function	GO:0016814	hydrolase activity, acting on carbon-nitrogen (but not peptide) bonds, in cyclic amidines	0.00904492	0.0709216	0	2	2	15
GO:0000977 RNA polymerase II regulatory region sequence-specific DNA binding	1	0.00974752	1.639	1	Molecular Function	GO:0000977	RNA polymerase II regulatory region sequence-specific DNA binding	0.00974752	0.0709216	1	0	1	1
GO:0000978 RNA polymerase II core promoter proximal region sequence-specific DNA binding	1	0.00974752	1.639	1	Molecular Function	GO:0000978	RNA polymerase II core promoter proximal region sequence-specific DNA binding	0.00974752	0.0709216	1	0	1	1
GO:0000982 transcription factor activity, RNA polymerase II core promoter proximal region sequence-specific binding	1	0.00974752	1.639	1	Molecular Function	GO:0000982	transcription factor activity, RNA polymerase II core promoter proximal region sequence-specific binding	0.00974752	0.0709216	1	0	1	1
GO:0000987 core promoter proximal region sequence-specific DNA binding	1	0.00974752	1.639	1	Molecular Function	GO:0000987	core promoter proximal region sequence-specific DNA binding	0.00974752	0.0709216	1	0	1	1
GO:0001012 RNA polymerase II regulatory region DNA binding	1	0.00974752	1.639	1	Molecular Function	GO:0001012	RNA polymerase II regulatory region DNA binding	0.00974752	0.0709216	1	0	1	1
GO:0001159 core promoter proximal region DNA binding	1	0.00974752	1.639	1	Molecular Function	GO:0001159	core promoter proximal region DNA binding	0.00974752	0.0709216	1	0	1	1
GO:0003720 telomerase activity	1	0.00974752	1.639	1	Molecular Function	GO:0003720	telomerase activity	0.00974752	0.0709216	0	1	1	1
GO:0003721 telomerase RNA reverse transcriptase activity	1	0.00974752	1.639	1	Molecular Function	GO:0003721	telomerase RNA reverse transcriptase activity	0.00974752	0.0709216	0	1	1	1
GO:0003933 GTP cyclohydrolase activity	1	0.00974752	1.639	1	Molecular Function	GO:0003933	GTP cyclohydrolase activity	0.00974752	0.0709216	0	1	1	1
GO:0003934 GTP cyclohydrolase I activity	1	0.00974752	1.639	1	Molecular Function	GO:0003934	GTP cyclohydrolase I activity	0.00974752	0.0709216	0	1	1	1
GO:0003937 IMP cyclohydrolase activity	1	0.00974752	1.639	1	Molecular Function	GO:0003937	IMP cyclohydrolase activity	0.00974752	0.0709216	0	1	1	1
GO:0003964 RNA-directed DNA polymerase activity	1	0.00974752	1.639	1	Molecular Function	GO:0003964	RNA-directed DNA polymerase activity	0.00974752	0.0709216	0	1	1	1
GO:0004044 amidophosphoribosyltransferase activity	1	0.00974752	1.639	1	Molecular Function	GO:0004044	amidophosphoribosyltransferase activity	0.00974752	0.0709216	0	1	1	1
GO:0004055 argininosuccinate synthase activity	1	0.00974752	1.639	1	Molecular Function	GO:0004055	argininosuccinate synthase activity	0.00974752	0.0709216	0	1	1	1
GO:0004617 phosphoglycerate dehydrogenase activity	1	0.00974752	1.639	1	Molecular Function	GO:0004617	phosphoglycerate dehydrogenase activity	0.00974752	0.0709216	0	1	1	1
GO:0004637 phosphoribosylamine-glycine ligase activity	1	0.00974752	1.639	1	Molecular Function	GO:0004637	phosphoribosylamine-glycine ligase activity	0.00974752	0.0709216	0	1	1	1
GO:0004641 phosphoribosylformylglycinamidine cyclo-ligase activity	1	0.00974752	1.639	1	Molecular Function	GO:0004641	phosphoribosylformylglycinamidine cyclo-ligase activity	0.00974752	0.0709216	0	1	1	1
GO:0004643 phosphoribosylaminoimidazolecarboxamide formyltransferase activity	1	0.00974752	1.639	1	Molecular Function	GO:0004643	phosphoribosylaminoimidazolecarboxamide formyltransferase activity	0.00974752	0.0709216	0	1	1	1
GO:0004644 phosphoribosylglycinamide formyltransferase activity	1	0.00974752	1.639	1	Molecular Function	GO:0004644	phosphoribosylglycinamide formyltransferase activity	0.00974752	0.0709216	0	1	1	1
GO:0008113 peptide-methionine (S)-S-oxide reductase activity	1	0.00974752	1.639	1	Molecular Function	GO:0008113	peptide-methionine (S)-S-oxide reductase activity	0.00974752	0.0709216	0	1	1	1
GO:0016741 transferase activity, transferring one-carbon groups	5	0.0123897	8.197	0.035	Molecular Function	GO:0016741	transferase activity, transferring one-carbon groups	0.0123897	0.0871412	2	3	5	143
GO:0006144 purine nucleobase metabolic process	2	0.00160931	3.509	0.333	Biological Process	GO:0006144	purine nucleobase metabolic process	0.00160931	0.0949492	0	2	2	6
GO:0006189 'de novo' IMP biosynthetic process	2	0.00160931	3.509	0.333	Biological Process	GO:0006189	'de novo' IMP biosynthetic process	0.00160931	0.0949492	0	2	2	6
GO:0004066 asparagine synthase (glutamine-hydrolyzing) activity	1	0.0194016	1.639	0.5	Molecular Function	GO:0004066	asparagine synthase (glutamine-hydrolyzing) activity	0.0194016	0.113715	0	1	1	2
GO:0004457 lactate dehydrogenase activity	1	0.0194016	1.639	0.5	Molecular Function	GO:0004457	lactate dehydrogenase activity	0.0194016	0.113715	0	1	1	2
GO:0004459 L-lactate dehydrogenase activity	1	0.0194016	1.639	0.5	Molecular Function	GO:0004459	L-lactate dehydrogenase activity	0.0194016	0.113715	0	1	1	2
GO:0016882 cyclo-ligase activity	1	0.0194016	1.639	0.5	Molecular Function	GO:0016882	cyclo-ligase activity	0.0194016	0.113715	0	1	1	2
GO:0016972 thiol oxidase activity	1	0.0194016	1.639	0.5	Molecular Function	GO:0016972	thiol oxidase activity	0.0194016	0.113715	0	1	1	2
GO:0017174 glycine N-methyltransferase activity	1	0.0194016	1.639	0.5	Molecular Function	GO:0017174	glycine N-methyltransferase activity	0.0194016	0.113715	0	1	1	2
GO:0016667 oxidoreductase activity, acting on a sulfur group of donors	2	0.0207334	3.279	0.087	Molecular Function	GO:0016667	oxidoreductase activity, acting on a sulfur group of donors	0.0207334	0.118236	0	2	2	23
GO:0008238 exopeptidase activity	3	0.0221821	4.918	0.048	Molecular Function	GO:0008238	exopeptidase activity	0.0221821	0.123169	2	1	3	62
GO:0044283 small molecule biosynthetic process	5	0.00312964	8.772	0.053	Biological Process	GO:0044283	small molecule biosynthetic process	0.00312964	0.125996	0	5	5	95
GO:1901605 alpha-amino acid metabolic process	4	0.00334088	7.018	0.068	Biological Process	GO:1901605	alpha-amino acid metabolic process	0.00334088	0.125996	0	4	4	59
GO:0044710 single-organism metabolic process	22	0.00380483	38.596	0.018	Biological Process	GO:0044710	single-organism metabolic process	0.00380483	0.125996	4	18	22	1199
GO:0006188 IMP biosynthetic process	2	0.00469814	3.509	0.2	Biological Process	GO:0006188	IMP biosynthetic process	0.00469814	0.125996	0	2	2	10
GO:0046040 IMP metabolic process	2	0.00469814	3.509	0.2	Biological Process	GO:0046040	IMP metabolic process	0.00469814	0.125996	0	2	2	10
GO:0046112 nucleobase biosynthetic process	2	0.00469814	3.509	0.2	Biological Process	GO:0046112	nucleobase biosynthetic process	0.00469814	0.125996	0	2	2	10
GO:0004930 G-protein coupled receptor activity	4	0.0260216	6.557	0.034	Molecular Function	GO:0004930	G-protein coupled receptor activity	0.0260216	0.135804	2	2	4	116
GO:0000976 transcription regulatory region sequence-specific DNA binding	1	0.028963	1.639	0.333	Molecular Function	GO:0000976	transcription regulatory region sequence-specific DNA binding	0.028963	0.135804	1	0	1	3
GO:0004499 N,N-dimethylaniline monooxygenase activity	1	0.028963	1.639	0.333	Molecular Function	GO:0004499	N,N-dimethylaniline monooxygenase activity	0.028963	0.135804	0	1	1	3
GO:0004558 alpha-1,4-glucosidase activity	1	0.028963	1.639	0.333	Molecular Function	GO:0004558	alpha-1,4-glucosidase activity	0.028963	0.135804	0	1	1	3
GO:0004733 pyridoxamine-phosphate oxidase activity	1	0.028963	1.639	0.333	Molecular Function	GO:0004733	pyridoxamine-phosphate oxidase activity	0.028963	0.135804	0	1	1	3
GO:0016670 oxidoreductase activity, acting on a sulfur group of donors, oxygen as acceptor	1	0.028963	1.639	0.333	Molecular Function	GO:0016670	oxidoreductase activity, acting on a sulfur group of donors, oxygen as acceptor	0.028963	0.135804	0	1	1	3
GO:0032450 maltose alpha-glucosidase activity	1	0.028963	1.639	0.333	Molecular Function	GO:0032450	maltose alpha-glucosidase activity	0.028963	0.135804	0	1	1	3
GO:0050662 coenzyme binding	4	0.0297911	6.557	0.033	Molecular Function	GO:0050662	coenzyme binding	0.0297911	0.13665	0	4	4	121
GO:0046148 pigment biosynthetic process	2	0.00570325	3.509	0.182	Biological Process	GO:0046148	pigment biosynthetic process	0.00570325	0.140205	0	2	2	11
GO:0042440 pigment metabolic process	2	0.00679756	3.509	0.167	Biological Process	GO:0042440	pigment metabolic process	0.00679756	0.147115	0	2	2	12
GO:0016053 organic acid biosynthetic process	4	0.00787319	7.018	0.053	Biological Process	GO:0016053	organic acid biosynthetic process	0.00787319	0.147115	0	4	4	75
GO:0046394 carboxylic acid biosynthetic process	4	0.00787319	7.018	0.053	Biological Process	GO:0046394	carboxylic acid biosynthetic process	0.00787319	0.147115	0	4	4	75
GO:0009112 nucleobase metabolic process	2	0.00797912	3.509	0.154	Biological Process	GO:0009112	nucleobase metabolic process	0.00797912	0.147115	0	2	2	13
GO:0003158 endothelium development	1	0.0105928	1.754	1	Biological Process	GO:0003158	endothelium development	0.0105928	0.156244	1	0	1	1
GO:0006278 RNA-dependent DNA replication	1	0.0105928	1.754	1	Biological Process	GO:0006278	RNA-dependent DNA replication	0.0105928	0.156244	0	1	1	1
GO:0045446 endothelial cell differentiation	1	0.0105928	1.754	1	Biological Process	GO:0045446	endothelial cell differentiation	0.0105928	0.156244	1	0	1	1
GO:0046654 tetrahydrofolate biosynthetic process	1	0.0105928	1.754	1	Biological Process	GO:0046654	tetrahydrofolate biosynthetic process	0.0105928	0.156244	0	1	1	1
GO:0006520 cellular amino acid metabolic process	5	0.0113247	8.772	0.039	Biological Process	GO:0006520	cellular amino acid metabolic process	0.0113247	0.159085	0	5	5	129
GO:0006334 nucleosome assembly	2	0.01513	3.509	0.111	Biological Process	GO:0006334	nucleosome assembly	0.01513	0.159416	2	0	2	18
GO:0031497 chromatin assembly	2	0.01513	3.509	0.111	Biological Process	GO:0031497	chromatin assembly	0.01513	0.159416	2	0	2	18
GO:0044711 single-organism biosynthetic process	8	0.0163415	14.035	0.026	Biological Process	GO:0044711	single-organism biosynthetic process	0.0163415	0.159416	0	8	8	313
GO:0044281 small molecule metabolic process	10	0.0165765	17.544	0.023	Biological Process	GO:0044281	small molecule metabolic process	0.0165765	0.159416	0	10	10	443
GO:0006333 chromatin assembly or disassembly	2	0.0167961	3.509	0.105	Biological Process	GO:0006333	chromatin assembly or disassembly	0.0167961	0.159416	2	0	2	19
GO:0034728 nucleosome organization	2	0.0167961	3.509	0.105	Biological Process	GO:0034728	nucleosome organization	0.0167961	0.159416	2	0	2	19
GO:0065004 protein-DNA complex assembly	2	0.0167961	3.509	0.105	Biological Process	GO:0065004	protein-DNA complex assembly	0.0167961	0.159416	2	0	2	19
GO:0071103 DNA conformation change	3	0.0181615	5.263	0.057	Biological Process	GO:0071103	DNA conformation change	0.0181615	0.159416	2	1	3	53
GO:0071824 protein-DNA complex subunit organization	2	0.0185367	3.509	0.1	Biological Process	GO:0071824	protein-DNA complex subunit organization	0.0185367	0.159416	2	0	2	20
GO:0007186 G-protein coupled receptor signaling pathway	5	0.0200622	8.772	0.034	Biological Process	GO:0007186	G-protein coupled receptor signaling pathway	0.0200622	0.159416	2	3	5	149
GO:0006528 asparagine metabolic process	1	0.0210754	1.754	0.5	Biological Process	GO:0006528	asparagine metabolic process	0.0210754	0.159416	0	1	1	2
GO:0006529 asparagine biosynthetic process	1	0.0210754	1.754	0.5	Biological Process	GO:0006529	asparagine biosynthetic process	0.0210754	0.159416	0	1	1	2
GO:0008614 pyridoxine metabolic process	1	0.0210754	1.754	0.5	Biological Process	GO:0008614	pyridoxine metabolic process	0.0210754	0.159416	0	1	1	2
GO:0008615 pyridoxine biosynthetic process	1	0.0210754	1.754	0.5	Biological Process	GO:0008615	pyridoxine biosynthetic process	0.0210754	0.159416	0	1	1	2
GO:0030091 protein repair	1	0.0210754	1.754	0.5	Biological Process	GO:0030091	protein repair	0.0210754	0.159416	0	1	1	2
GO:0030855 epithelial cell differentiation	1	0.0210754	1.754	0.5	Biological Process	GO:0030855	epithelial cell differentiation	0.0210754	0.159416	1	0	1	2
GO:0042816 vitamin B6 metabolic process	1	0.0210754	1.754	0.5	Biological Process	GO:0042816	vitamin B6 metabolic process	0.0210754	0.159416	0	1	1	2
GO:0042819 vitamin B6 biosynthetic process	1	0.0210754	1.754	0.5	Biological Process	GO:0042819	vitamin B6 biosynthetic process	0.0210754	0.159416	0	1	1	2
GO:0016671 oxidoreductase activity, acting on a sulfur group of donors, disulfide as acceptor	1	0.0384328	1.639	0.25	Molecular Function	GO:0016671	oxidoreductase activity, acting on a sulfur group of donors, disulfide as acceptor	0.0384328	0.165496	0	1	1	4
GO:0042162 telomeric DNA binding	1	0.0384328	1.639	0.25	Molecular Function	GO:0042162	telomeric DNA binding	0.0384328	0.165496	0	1	1	4
GO:1990837 sequence-specific double-stranded DNA binding	1	0.0384328	1.639	0.25	Molecular Function	GO:1990837	sequence-specific double-stranded DNA binding	0.0384328	0.165496	1	0	1	4
GO:0003824 catalytic activity	38	0.0401342	62.295	0.012	Molecular Function	GO:0003824	catalytic activity	0.0401342	0.169366	12	26	38	3152
GO:0016491 oxidoreductase activity	9	0.041901	14.754	0.019	Molecular Function	GO:0016491	oxidoreductase activity	0.041901	0.173355	2	7	9	481
GO:0006164 purine nucleotide biosynthetic process	3	0.02519	5.263	0.05	Biological Process	GO:0006164	purine nucleotide biosynthetic process	0.02519	0.185776	0	3	3	60
GO:0001607 neuromedin U receptor activity	1	0.0478117	1.639	0.2	Molecular Function	GO:0001607	neuromedin U receptor activity	0.0478117	0.190345	1	0	1	5
GO:0005242 inward rectifier potassium channel activity	1	0.0478117	1.639	0.2	Molecular Function	GO:0005242	inward rectifier potassium channel activity	0.0478117	0.190345	0	1	1	5
GO:0006323 DNA packaging	2	0.0282987	3.509	0.08	Biological Process	GO:0006323	DNA packaging	0.0282987	0.197285	2	0	2	25
GO:0072522 purine-containing compound biosynthetic process	3	0.0297769	5.263	0.047	Biological Process	GO:0072522	purine-containing compound biosynthetic process	0.0297769	0.197285	0	3	3	64
GO:0055114 oxidation-reduction process	10	0.0303676	17.544	0.02	Biological Process	GO:0055114	oxidation-reduction process	0.0303676	0.197285	3	7	10	488
GO:0007218 neuropeptide signaling pathway	2	0.0304515	3.509	0.077	Biological Process	GO:0007218	neuropeptide signaling pathway	0.0304515	0.197285	1	1	2	26
GO:0000023 maltose metabolic process	1	0.0314488	1.754	0.333	Biological Process	GO:0000023	maltose metabolic process	0.0314488	0.197285	0	1	1	3
GO:0006564 L-serine biosynthetic process	1	0.0314488	1.754	0.333	Biological Process	GO:0006564	L-serine biosynthetic process	0.0314488	0.197285	0	1	1	3
GO:0030514 negative regulation of BMP signaling pathway	1	0.0314488	1.754	0.333	Biological Process	GO:0030514	negative regulation of BMP signaling pathway	0.0314488	0.197285	1	0	1	3
GO:0019752 carboxylic acid metabolic process	6	0.0381129	10.526	0.025	Biological Process	GO:0019752	carboxylic acid metabolic process	0.0381129	0.197285	0	6	6	237
GO:0006082 organic acid metabolic process	6	0.0401515	10.526	0.025	Biological Process	GO:0006082	organic acid metabolic process	0.0401515	0.197285	0	6	6	240
GO:0043436 oxoacid metabolic process	6	0.0401515	10.526	0.025	Biological Process	GO:0043436	oxoacid metabolic process	0.0401515	0.197285	0	6	6	240
GO:0006526 arginine biosynthetic process	1	0.0417142	1.754	0.25	Biological Process	GO:0006526	arginine biosynthetic process	0.0417142	0.197285	0	1	1	4
GO:0030509 BMP signaling pathway	1	0.0417142	1.754	0.25	Biological Process	GO:0030509	BMP signaling pathway	0.0417142	0.197285	1	0	1	4
GO:0030510 regulation of BMP signaling pathway	1	0.0417142	1.754	0.25	Biological Process	GO:0030510	regulation of BMP signaling pathway	0.0417142	0.197285	1	0	1	4
GO:0042822 pyridoxal phosphate metabolic process	1	0.0417142	1.754	0.25	Biological Process	GO:0042822	pyridoxal phosphate metabolic process	0.0417142	0.197285	0	1	1	4
GO:0042823 pyridoxal phosphate biosynthetic process	1	0.0417142	1.754	0.25	Biological Process	GO:0042823	pyridoxal phosphate biosynthetic process	0.0417142	0.197285	0	1	1	4
GO:0046184 aldehyde biosynthetic process	1	0.0417142	1.754	0.25	Biological Process	GO:0046184	aldehyde biosynthetic process	0.0417142	0.197285	0	1	1	4
GO:0046653 tetrahydrofolate metabolic process	1	0.0417142	1.754	0.25	Biological Process	GO:0046653	tetrahydrofolate metabolic process	0.0417142	0.197285	0	1	1	4
GO:0060429 epithelium development	1	0.0417142	1.754	0.25	Biological Process	GO:0060429	epithelium development	0.0417142	0.197285	1	0	1	4
GO:0071772 response to BMP	1	0.0417142	1.754	0.25	Biological Process	GO:0071772	response to BMP	0.0417142	0.197285	1	0	1	4
GO:0071773 cellular response to BMP stimulus	1	0.0417142	1.754	0.25	Biological Process	GO:0071773	cellular response to BMP stimulus	0.0417142	0.197285	1	0	1	4
GO:0090101 negative regulation of transmembrane receptor protein serine/threonine kinase signaling pathway	1	0.0417142	1.754	0.25	Biological Process	GO:0090101	negative regulation of transmembrane receptor protein serine/threonine kinase signaling pathway	0.0417142	0.197285	1	0	1	4
GO:0009127 purine nucleoside monophosphate biosynthetic process	2	0.0421321	3.509	0.065	Biological Process	GO:0009127	purine nucleoside monophosphate biosynthetic process	0.0421321	0.197285	0	2	2	31
GO:0009168 purine ribonucleoside monophosphate biosynthetic process	2	0.0421321	3.509	0.065	Biological Process	GO:0009168	purine ribonucleoside monophosphate biosynthetic process	0.0421321	0.197285	0	2	2	31
GO:0015081 sodium ion transmembrane transporter activity	2	0.0525067	3.279	0.053	Molecular Function	GO:0015081	sodium ion transmembrane transporter activity	0.0525067	0.204207	0	2	2	38
GO:0000975 regulatory region DNA binding	1	0.0571006	1.639	0.167	Molecular Function	GO:0000975	regulatory region DNA binding	0.0571006	0.204207	1	0	1	6
GO:0001067 regulatory region nucleic acid binding	1	0.0571006	1.639	0.167	Molecular Function	GO:0001067	regulatory region nucleic acid binding	0.0571006	0.204207	1	0	1	6
GO:0016641 oxidoreductase activity, acting on the CH-NH2 group of donors, oxygen as acceptor	1	0.0571006	1.639	0.167	Molecular Function	GO:0016641	oxidoreductase activity, acting on the CH-NH2 group of donors, oxygen as acceptor	0.0571006	0.204207	0	1	1	6
GO:0044212 transcription regulatory region DNA binding	1	0.0571006	1.639	0.167	Molecular Function	GO:0044212	transcription regulatory region DNA binding	0.0571006	0.204207	1	0	1	6
GO:0090599 alpha-glucosidase activity	1	0.0571006	1.639	0.167	Molecular Function	GO:0090599	alpha-glucosidase activity	0.0571006	0.204207	0	1	1	6
GO:0030170 pyridoxal phosphate binding	2	0.062747	3.279	0.048	Molecular Function	GO:0030170	pyridoxal phosphate binding	0.062747	0.22066	0	2	2	42
GO:0006525 arginine metabolic process	1	0.0518728	1.754	0.2	Biological Process	GO:0006525	arginine metabolic process	0.0518728	0.225036	0	1	1	5
GO:0006563 L-serine metabolic process	1	0.0518728	1.754	0.2	Biological Process	GO:0006563	L-serine metabolic process	0.0518728	0.225036	0	1	1	5
GO:0009110 vitamin biosynthetic process	1	0.0518728	1.754	0.2	Biological Process	GO:0009110	vitamin biosynthetic process	0.0518728	0.225036	0	1	1	5
GO:0042364 water-soluble vitamin biosynthetic process	1	0.0518728	1.754	0.2	Biological Process	GO:0042364	water-soluble vitamin biosynthetic process	0.0518728	0.225036	0	1	1	5
GO:0090092 regulation of transmembrane receptor protein serine/threonine kinase signaling pathway	1	0.0518728	1.754	0.2	Biological Process	GO:0090092	regulation of transmembrane receptor protein serine/threonine kinase signaling pathway	0.0518728	0.225036	1	0	1	5
GO:0008417 fucosyltransferase activity	1	0.0663003	1.639	0.143	Molecular Function	GO:0008417	fucosyltransferase activity	0.0663003	0.225635	0	1	1	7
GO:0015926 glucosidase activity	1	0.0663003	1.639	0.143	Molecular Function	GO:0015926	glucosidase activity	0.0663003	0.225635	0	1	1	7
GO:0016616 oxidoreductase activity, acting on the CH-OH group of donors, NAD or NADP as acceptor	2	0.0708344	3.279	0.044	Molecular Function	GO:0016616	oxidoreductase activity, acting on the CH-OH group of donors, NAD or NADP as acceptor	0.0708344	0.237239	0	2	2	45
GO:0016638 oxidoreductase activity, acting on the CH-NH2 group of donors	1	0.0754118	1.639	0.125	Molecular Function	GO:0016638	oxidoreductase activity, acting on the CH-NH2 group of donors	0.0754118	0.244798	0	1	1	8
GO:0016709 oxidoreductase activity, acting on paired donors, with incorporation or reduction of molecular oxygen, NAD(P)H as one donor, and incorporation of one atom of oxygen	1	0.0754118	1.639	0.125	Molecular Function	GO:0016709	oxidoreductase activity, acting on paired donors, with incorporation or reduction of molecular oxygen, NAD(P)H as one donor, and incorporation of one atom of oxygen	0.0754118	0.244798	0	1	1	8
GO:0009070 serine family amino acid biosynthetic process	1	0.0619254	1.754	0.167	Biological Process	GO:0009070	serine family amino acid biosynthetic process	0.0619254	0.257296	0	1	1	6
GO:0009396 folic acid-containing compound biosynthetic process	1	0.0619254	1.754	0.167	Biological Process	GO:0009396	folic acid-containing compound biosynthetic process	0.0619254	0.257296	0	1	1	6
GO:0090288 negative regulation of cellular response to growth factor stimulus	1	0.0619254	1.754	0.167	Biological Process	GO:0090288	negative regulation of cellular response to growth factor stimulus	0.0619254	0.257296	1	0	1	6
GO:0009156 ribonucleoside monophosphate biosynthetic process	2	0.0636489	3.509	0.051	Biological Process	GO:0009156	ribonucleoside monophosphate biosynthetic process	0.0636489	0.260784	0	2	2	39
GO:0000788 nuclear nucleosome	1	0.0157599	2.439	0.5	Cellular Component	GO:0000788	nuclear nucleosome	0.0157599	0.263831	1	0	1	2
GO:0000786 nucleosome	2	0.021661	4.878	0.069	Cellular Component	GO:0000786	nucleosome	0.021661	0.263831	2	0	2	29
GO:0044427 chromosomal part	3	0.021673	7.317	0.039	Cellular Component	GO:0044427	chromosomal part	0.021673	0.263831	3	0	3	76
GO:0032993 protein-DNA complex	2	0.0260718	4.878	0.062	Cellular Component	GO:0032993	protein-DNA complex	0.0260718	0.263831	2	0	2	32
GO:0044815 DNA packaging complex	2	0.0308144	4.878	0.057	Cellular Component	GO:0044815	DNA packaging complex	0.0308144	0.263831	2	0	2	35
GO:0005811 lipid particle	1	0.0312774	2.439	0.25	Cellular Component	GO:0005811	lipid particle	0.0312774	0.263831	1	0	1	4
GO:0043564 Ku70:Ku80 complex	1	0.0312774	2.439	0.25	Cellular Component	GO:0043564	Ku70:Ku80 complex	0.0312774	0.263831	0	1	1	4
GO:0005694 chromosome	3	0.0364919	7.317	0.032	Cellular Component	GO:0005694	chromosome	0.0364919	0.263831	3	0	3	93
GO:0000785 chromatin	2	0.0412265	4.878	0.049	Cellular Component	GO:0000785	chromatin	0.0412265	0.263831	2	0	2	41
GO:0030915 Smc5-Smc6 complex	1	0.0465561	2.439	0.167	Cellular Component	GO:0030915	Smc5-Smc6 complex	0.0465561	0.263831	1	0	1	6
GO:0035267 NuA4 histone acetyltransferase complex	1	0.0465561	2.439	0.167	Cellular Component	GO:0035267	NuA4 histone acetyltransferase complex	0.0465561	0.263831	1	0	1	6
GO:0016021 integral component of membrane	28	0.0511878	68.293	0.01	Cellular Component	GO:0016021	integral component of membrane	0.0511878	0.263831	8	20	28	2826
GO:0031224 intrinsic component of membrane	28	0.0527662	68.293	0.01	Cellular Component	GO:0031224	intrinsic component of membrane	0.0527662	0.263831	8	20	28	2832
GO:0031985 Golgi cisterna	1	0.0615996	2.439	0.125	Cellular Component	GO:0031985	Golgi cisterna	0.0615996	0.263955	0	1	1	8
GO:0032580 Golgi cisterna membrane	1	0.0615996	2.439	0.125	Cellular Component	GO:0032580	Golgi cisterna membrane	0.0615996	0.263955	0	1	1	8
GO:0043189 H4/H2A histone acetyltransferase complex	1	0.0690343	2.439	0.111	Cellular Component	GO:0043189	H4/H2A histone acetyltransferase complex	0.0690343	0.263955	1	0	1	9
GO:1902562 H4 histone acetyltransferase complex	1	0.0690343	2.439	0.111	Cellular Component	GO:1902562	H4 histone acetyltransferase complex	0.0690343	0.263955	1	0	1	9
GO:0005795 Golgi stack	1	0.0764115	2.439	0.1	Cellular Component	GO:0005795	Golgi stack	0.0764115	0.264723	0	1	1	10
GO:0044425 membrane part	28	0.0773805	68.293	0.01	Cellular Component	GO:0044425	membrane part	0.0773805	0.264723	8	20	28	2911
GO:0009124 nucleoside monophosphate biosynthetic process	2	0.0665548	3.509	0.05	Biological Process	GO:0009124	nucleoside monophosphate biosynthetic process	0.0665548	0.268954	0	2	2	40
GO:0008440 inositol-1,4,5-trisphosphate 3-kinase activity	1	0.0844358	1.639	0.111	Molecular Function	GO:0008440	inositol-1,4,5-trisphosphate 3-kinase activity	0.0844358	0.269939	1	0	1	9
GO:0006163 purine nucleotide metabolic process	3	0.0693837	5.263	0.033	Biological Process	GO:0006163	purine nucleotide metabolic process	0.0693837	0.276274	0	3	3	90
GO:0009888 tissue development	1	0.0718734	1.754	0.143	Biological Process	GO:0009888	tissue development	0.0718734	0.276274	1	0	1	7
GO:0036065 fucosylation	1	0.0718734	1.754	0.143	Biological Process	GO:0036065	fucosylation	0.0718734	0.276274	0	1	1	7
GO:0090407 organophosphate biosynthetic process	4	0.0721123	7.018	0.027	Biological Process	GO:0090407	organophosphate biosynthetic process	0.0721123	0.276274	0	4	4	149
GO:0031984 organelle subcompartment	1	0.0909952	2.439	0.083	Cellular Component	GO:0031984	organelle subcompartment	0.0909952	0.281652	0	1	1	12
GO:0098791 Golgi subcompartment	1	0.0909952	2.439	0.083	Cellular Component	GO:0098791	Golgi subcompartment	0.0909952	0.281652	0	1	1	12
GO:0005272 sodium channel activity	1	0.0933731	1.639	0.1	Molecular Function	GO:0005272	sodium channel activity	0.0933731	0.287449	0	1	1	10
GO:0051766 inositol trisphosphate kinase activity	1	0.0933731	1.639	0.1	Molecular Function	GO:0051766	inositol trisphosphate kinase activity	0.0933731	0.287449	1	0	1	10
GO:0022857 transmembrane transporter activity	7	0.0953188	11.475	0.017	Molecular Function	GO:0022857	transmembrane transporter activity	0.0953188	0.287449	1	6	7	403
GO:0046873 metal ion transmembrane transporter activity	3	0.0953621	4.918	0.027	Molecular Function	GO:0046873	metal ion transmembrane transporter activity	0.0953621	0.287449	0	3	3	112
GO:0003677 DNA binding	9	0.0991574	14.754	0.016	Molecular Function	GO:0003677	DNA binding	0.0991574	0.294679	5	4	9	570
GO:0004181 metallocarboxypeptidase activity	1	0.102225	1.639	0.091	Molecular Function	GO:0004181	metallocarboxypeptidase activity	0.102225	0.295471	0	1	1	11
GO:0050661 NADP binding	1	0.102225	1.639	0.091	Molecular Function	GO:0050661	NADP binding	0.102225	0.295471	0	1	1	11
GO:0044699 single-organism process	37	0.0816085	64.912	0.013	Biological Process	GO:0044699	single-organism process	0.0816085	0.297614	9	28	37	2956
GO:0006766 vitamin metabolic process	1	0.0817177	1.754	0.125	Biological Process	GO:0006766	vitamin metabolic process	0.0817177	0.297614	0	1	1	8
GO:0006767 water-soluble vitamin metabolic process	1	0.0817177	1.754	0.125	Biological Process	GO:0006767	water-soluble vitamin metabolic process	0.0817177	0.297614	0	1	1	8
GO:0090287 regulation of cellular response to growth factor stimulus	1	0.0817177	1.754	0.125	Biological Process	GO:0090287	regulation of cellular response to growth factor stimulus	0.0817177	0.297614	1	0	1	8
GO:0009165 nucleotide biosynthetic process	3	0.0867643	5.263	0.03	Biological Process	GO:0009165	nucleotide biosynthetic process	0.0867643	0.299783	0	3	3	99
GO:0072521 purine-containing compound metabolic process	3	0.0867643	5.263	0.03	Biological Process	GO:0072521	purine-containing compound metabolic process	0.0867643	0.299783	0	3	3	99
GO:1901293 nucleoside phosphate biosynthetic process	3	0.0867643	5.263	0.03	Biological Process	GO:1901293	nucleoside phosphate biosynthetic process	0.0867643	0.299783	0	3	3	99
GO:0000726 non-recombinational repair	1	0.0914594	1.754	0.111	Biological Process	GO:0000726	non-recombinational repair	0.0914594	0.299783	0	1	1	9
GO:0005984 disaccharide metabolic process	1	0.0914594	1.754	0.111	Biological Process	GO:0005984	disaccharide metabolic process	0.0914594	0.299783	0	1	1	9
GO:0006303 double-strand break repair via nonhomologous end joining	1	0.0914594	1.754	0.111	Biological Process	GO:0006303	double-strand break repair via nonhomologous end joining	0.0914594	0.299783	0	1	1	9
GO:0006760 folic acid-containing compound metabolic process	1	0.0914594	1.754	0.111	Biological Process	GO:0006760	folic acid-containing compound metabolic process	0.0914594	0.299783	0	1	1	9
GO:0042559 pteridine-containing compound biosynthetic process	1	0.0914594	1.754	0.111	Biological Process	GO:0042559	pteridine-containing compound biosynthetic process	0.0914594	0.299783	0	1	1	9
GO:1901617 organic hydroxy compound biosynthetic process	1	0.0914594	1.754	0.111	Biological Process	GO:1901617	organic hydroxy compound biosynthetic process	0.0914594	0.299783	0	1	1	9
GO:0022891 substrate-specific transmembrane transporter activity	6	0.108562	9.836	0.018	Molecular Function	GO:0022891	substrate-specific transmembrane transporter activity	0.108562	0.309547	1	5	6	337
GO:0080019 fatty-acyl-CoA reductase (alcohol-forming) activity	1	0.110991	1.639	0.083	Molecular Function	GO:0080019	fatty-acyl-CoA reductase (alcohol-forming) activity	0.110991	0.312255	1	0	1	12
GO:0008324 cation transmembrane transporter activity	4	0.116527	6.557	0.021	Molecular Function	GO:0008324	cation transmembrane transporter activity	0.116527	0.319314	1	3	4	192
GO:0043565 sequence-specific DNA binding	4	0.116527	6.557	0.021	Molecular Function	GO:0043565	sequence-specific DNA binding	0.116527	0.319314	2	2	4	192
GO:0005179 hormone activity	1	0.119673	1.639	0.077	Molecular Function	GO:0005179	hormone activity	0.119673	0.323732	0	1	1	13
GO:0009084 glutamine family amino acid biosynthetic process	1	0.1011	1.754	0.1	Biological Process	GO:0009084	glutamine family amino acid biosynthetic process	0.1011	0.32774	0	1	1	10
GO:0016757 transferase activity, transferring glycosyl groups	3	0.126232	4.918	0.024	Molecular Function	GO:0016757	transferase activity, transferring glycosyl groups	0.126232	0.330066	0	3	3	127
GO:0003684 damaged DNA binding	1	0.128272	1.639	0.071	Molecular Function	GO:0003684	damaged DNA binding	0.128272	0.330066	0	1	1	14
GO:0003690 double-stranded DNA binding	1	0.128272	1.639	0.071	Molecular Function	GO:0003690	double-stranded DNA binding	0.128272	0.330066	1	0	1	14
GO:0004003 ATP-dependent DNA helicase activity	1	0.128272	1.639	0.071	Molecular Function	GO:0004003	ATP-dependent DNA helicase activity	0.128272	0.330066	0	1	1	14
GO:0000790 nuclear chromatin	1	0.11245	2.439	0.067	Cellular Component	GO:0000790	nuclear chromatin	0.11245	0.33224	1	0	1	15
GO:0000793 condensed chromosome	1	0.119492	2.439	0.062	Cellular Component	GO:0000793	condensed chromosome	0.119492	0.333162	1	0	1	16
GO:0016020 membrane	29	0.123013	70.732	0.009	Cellular Component	GO:0016020	membrane	0.123013	0.333162	8	21	29	3148
GO:1901566 organonitrogen compound biosynthetic process	8	0.104661	14.035	0.018	Biological Process	GO:1901566	organonitrogen compound biosynthetic process	0.104661	0.335597	0	8	8	455
GO:0016874 ligase activity	4	0.135092	6.557	0.02	Molecular Function	GO:0016874	ligase activity	0.135092	0.336726	1	3	4	203
GO:0008188 neuropeptide receptor activity	1	0.136788	1.639	0.067	Molecular Function	GO:0008188	neuropeptide receptor activity	0.136788	0.336726	1	0	1	15
GO:0034061 DNA polymerase activity	1	0.136788	1.639	0.067	Molecular Function	GO:0034061	DNA polymerase activity	0.136788	0.336726	0	1	1	15
GO:0015077 monovalent inorganic cation transmembrane transporter activity	3	0.139485	4.918	0.023	Molecular Function	GO:0015077	monovalent inorganic cation transmembrane transporter activity	0.139485	0.336726	0	3	3	133
GO:0005261 cation channel activity	2	0.145126	3.279	0.029	Molecular Function	GO:0005261	cation channel activity	0.145126	0.336726	0	2	2	69
GO:0016758 transferase activity, transferring hexosyl groups	2	0.145126	3.279	0.029	Molecular Function	GO:0016758	transferase activity, transferring hexosyl groups	0.145126	0.336726	0	2	2	69
GO:0000981 RNA polymerase II transcription factor activity, sequence-specific DNA binding	1	0.145223	1.639	0.062	Molecular Function	GO:0000981	RNA polymerase II transcription factor activity, sequence-specific DNA binding	0.145223	0.336726	1	0	1	16
GO:0005328 neurotransmitter:sodium symporter activity	1	0.145223	1.639	0.062	Molecular Function	GO:0005328	neurotransmitter:sodium symporter activity	0.145223	0.336726	0	1	1	16
GO:0016763 transferase activity, transferring pentosyl groups	1	0.145223	1.639	0.062	Molecular Function	GO:0016763	transferase activity, transferring pentosyl groups	0.145223	0.336726	0	1	1	16
GO:0006357 regulation of transcription from RNA polymerase II promoter	2	0.107896	3.509	0.038	Biological Process	GO:0006357	regulation of transcription from RNA polymerase II promoter	0.107896	0.34225	2	0	2	53
GO:0008168 methyltransferase activity	3	0.15088	4.918	0.022	Molecular Function	GO:0008168	methyltransferase activity	0.15088	0.34473	2	1	3	138
GO:0022892 substrate-specific transporter activity	6	0.152541	9.836	0.016	Molecular Function	GO:0022892	substrate-specific transporter activity	0.152541	0.34473	1	5	6	372
GO:0005326 neurotransmitter transporter activity	1	0.153576	1.639	0.059	Molecular Function	GO:0005326	neurotransmitter transporter activity	0.153576	0.34473	0	1	1	17
GO:0009067 aspartate family amino acid biosynthetic process	1	0.110639	1.754	0.091	Biological Process	GO:0009067	aspartate family amino acid biosynthetic process	0.110639	0.347219	0	1	1	11
GO:0009108 coenzyme biosynthetic process	2	0.118227	3.509	0.036	Biological Process	GO:0009108	coenzyme biosynthetic process	0.118227	0.351866	0	2	2	56
GO:0000723 telomere maintenance	1	0.120079	1.754	0.083	Biological Process	GO:0000723	telomere maintenance	0.120079	0.351866	0	1	1	12
GO:0009311 oligosaccharide metabolic process	1	0.120079	1.754	0.083	Biological Process	GO:0009311	oligosaccharide metabolic process	0.120079	0.351866	0	1	1	12
GO:0032200 telomere organization	1	0.120079	1.754	0.083	Biological Process	GO:0032200	telomere organization	0.120079	0.351866	0	1	1	12
GO:0035725 sodium ion transmembrane transport	1	0.120079	1.754	0.083	Biological Process	GO:0035725	sodium ion transmembrane transport	0.120079	0.351866	0	1	1	12
GO:0042558 pteridine-containing compound metabolic process	1	0.120079	1.754	0.083	Biological Process	GO:0042558	pteridine-containing compound metabolic process	0.120079	0.351866	0	1	1	12
GO:1901564 organonitrogen compound metabolic process	10	0.120469	17.544	0.016	Biological Process	GO:1901564	organonitrogen compound metabolic process	0.120469	0.351866	0	10	10	627
GO:0016614 oxidoreductase activity, acting on CH-OH group of donors	2	0.158718	3.279	0.027	Molecular Function	GO:0016614	oxidoreductase activity, acting on CH-OH group of donors	0.158718	0.352521	0	2	2	73
GO:0008146 sulfotransferase activity	1	0.161849	1.639	0.056	Molecular Function	GO:0008146	sulfotransferase activity	0.161849	0.355731	0	1	1	18
GO:0009126 purine nucleoside monophosphate metabolic process	2	0.128799	3.509	0.034	Biological Process	GO:0009126	purine nucleoside monophosphate metabolic process	0.128799	0.360181	0	2	2	59
GO:0009152 purine ribonucleotide biosynthetic process	2	0.128799	3.509	0.034	Biological Process	GO:0009152	purine ribonucleotide biosynthetic process	0.128799	0.360181	0	2	2	59
GO:0009167 purine ribonucleoside monophosphate metabolic process	2	0.128799	3.509	0.034	Biological Process	GO:0009167	purine ribonucleoside monophosphate metabolic process	0.128799	0.360181	0	2	2	59
GO:0009066 aspartate family amino acid metabolic process	1	0.129421	1.754	0.077	Biological Process	GO:0009066	aspartate family amino acid metabolic process	0.129421	0.360181	0	1	1	13
GO:0060249 anatomical structure homeostasis	1	0.129421	1.754	0.077	Biological Process	GO:0060249	anatomical structure homeostasis	0.129421	0.360181	0	1	1	13
GO:0008235 metalloexopeptidase activity	1	0.170043	1.639	0.053	Molecular Function	GO:0008235	metalloexopeptidase activity	0.170043	0.364963	0	1	1	19
GO:0015075 ion transmembrane transporter activity	5	0.170086	8.197	0.017	Molecular Function	GO:0015075	ion transmembrane transporter activity	0.170086	0.364963	1	4	5	302
GO:0005216 ion channel activity	3	0.174524	4.918	0.02	Molecular Function	GO:0005216	ion channel activity	0.174524	0.364963	0	3	3	148
GO:0022838 substrate-specific channel activity	3	0.174524	4.918	0.02	Molecular Function	GO:0022838	substrate-specific channel activity	0.174524	0.364963	0	3	3	148
GO:0015267 channel activity	3	0.176946	4.918	0.02	Molecular Function	GO:0015267	channel activity	0.176946	0.364963	0	3	3	149
GO:0022803 passive transmembrane transporter activity	3	0.176946	4.918	0.02	Molecular Function	GO:0022803	passive transmembrane transporter activity	0.176946	0.364963	0	3	3	149
GO:0008170 N-methyltransferase activity	1	0.178157	1.639	0.05	Molecular Function	GO:0008170	N-methyltransferase activity	0.178157	0.364963	0	1	1	20
GO:0000123 histone acetyltransferase complex	1	0.153889	2.439	0.048	Cellular Component	GO:0000123	histone acetyltransferase complex	0.153889	0.370473	1	0	1	21
GO:0031248 protein acetyltransferase complex	1	0.153889	2.439	0.048	Cellular Component	GO:0031248	protein acetyltransferase complex	0.153889	0.370473	1	0	1	21
GO:1902493 acetyltransferase complex	1	0.153889	2.439	0.048	Cellular Component	GO:1902493	acetyltransferase complex	0.153889	0.370473	1	0	1	21
GO:0006081 cellular aldehyde metabolic process	1	0.138665	1.754	0.071	Biological Process	GO:0006081	cellular aldehyde metabolic process	0.138665	0.375287	0	1	1	14
GO:0009069 serine family amino acid metabolic process	1	0.138665	1.754	0.071	Biological Process	GO:0009069	serine family amino acid metabolic process	0.138665	0.375287	0	1	1	14
GO:0042398 cellular modified amino acid biosynthetic process	1	0.138665	1.754	0.071	Biological Process	GO:0042398	cellular modified amino acid biosynthetic process	0.138665	0.375287	0	1	1	14
GO:0008483 transaminase activity	1	0.194153	1.639	0.045	Molecular Function	GO:0008483	transaminase activity	0.194153	0.386475	0	1	1	22
GO:0016769 transferase activity, transferring nitrogenous groups	1	0.194153	1.639	0.045	Molecular Function	GO:0016769	transferase activity, transferring nitrogenous groups	0.194153	0.386475	0	1	1	22
GO:0016831 carboxy-lyase activity	1	0.194153	1.639	0.045	Molecular Function	GO:0016831	carboxy-lyase activity	0.194153	0.386475	0	1	1	22
GO:0072525 pyridine-containing compound biosynthetic process	1	0.147813	1.754	0.067	Biological Process	GO:0072525	pyridine-containing compound biosynthetic process	0.147813	0.391624	0	1	1	15
GO:0051188 cofactor biosynthetic process	2	0.154261	3.509	0.03	Biological Process	GO:0051188	cofactor biosynthetic process	0.154261	0.391624	0	2	2	66
GO:0008643 carbohydrate transport	1	0.156865	1.754	0.062	Biological Process	GO:0008643	carbohydrate transport	0.156865	0.391624	0	1	1	16
GO:0009968 negative regulation of signal transduction	1	0.156865	1.754	0.062	Biological Process	GO:0009968	negative regulation of signal transduction	0.156865	0.391624	1	0	1	16
GO:0010648 negative regulation of cell communication	1	0.156865	1.754	0.062	Biological Process	GO:0010648	negative regulation of cell communication	0.156865	0.391624	1	0	1	16
GO:0023057 negative regulation of signaling	1	0.156865	1.754	0.062	Biological Process	GO:0023057	negative regulation of signaling	0.156865	0.391624	1	0	1	16
GO:0048585 negative regulation of response to stimulus	1	0.156865	1.754	0.062	Biological Process	GO:0048585	negative regulation of response to stimulus	0.156865	0.391624	1	0	1	16
GO:0009161 ribonucleoside monophosphate metabolic process	2	0.157977	3.509	0.03	Biological Process	GO:0009161	ribonucleoside monophosphate metabolic process	0.157977	0.391624	0	2	2	67
GO:0009260 ribonucleotide biosynthetic process	2	0.157977	3.509	0.03	Biological Process	GO:0009260	ribonucleotide biosynthetic process	0.157977	0.391624	0	2	2	67
GO:0046390 ribose phosphate biosynthetic process	2	0.157977	3.509	0.03	Biological Process	GO:0046390	ribose phosphate biosynthetic process	0.157977	0.391624	0	2	2	67
GO:0019438 aromatic compound biosynthetic process	10	0.160304	17.544	0.015	Biological Process	GO:0019438	aromatic compound biosynthetic process	0.160304	0.39408	3	7	10	666
GO:0009123 nucleoside monophosphate metabolic process	2	0.16171	3.509	0.029	Biological Process	GO:0009123	nucleoside monophosphate metabolic process	0.16171	0.394253	0	2	2	68
GO:0003678 DNA helicase activity	1	0.202036	1.639	0.043	Molecular Function	GO:0003678	DNA helicase activity	0.202036	0.394718	0	1	1	23
GO:0015370 solute:sodium symporter activity	1	0.202036	1.639	0.043	Molecular Function	GO:0015370	solute:sodium symporter activity	0.202036	0.394718	0	1	1	23
GO:0005249 voltage-gated potassium channel activity	1	0.209843	1.639	0.042	Molecular Function	GO:0005249	voltage-gated potassium channel activity	0.209843	0.396868	0	1	1	24
GO:0008094 DNA-dependent ATPase activity	1	0.209843	1.639	0.042	Molecular Function	GO:0008094	DNA-dependent ATPase activity	0.209843	0.396868	0	1	1	24
GO:0016782 transferase activity, transferring sulfur-containing groups	1	0.209843	1.639	0.042	Molecular Function	GO:0016782	transferase activity, transferring sulfur-containing groups	0.209843	0.396868	0	1	1	24
GO:0008233 peptidase activity	5	0.21066	8.197	0.015	Molecular Function	GO:0008233	peptidase activity	0.21066	0.396868	2	3	5	326
GO:0070848 response to growth factor	1	0.165823	1.754	0.059	Biological Process	GO:0070848	response to growth factor	0.165823	0.397706	1	0	1	17
GO:0071363 cellular response to growth factor stimulus	1	0.165823	1.754	0.059	Biological Process	GO:0071363	cellular response to growth factor stimulus	0.165823	0.397706	1	0	1	17
GO:0001653 peptide receptor activity	1	0.217575	1.639	0.04	Molecular Function	GO:0001653	peptide receptor activity	0.217575	0.399151	1	0	1	25
GO:0008528 G-protein coupled peptide receptor activity	1	0.217575	1.639	0.04	Molecular Function	GO:0008528	G-protein coupled peptide receptor activity	0.217575	0.399151	1	0	1	25
GO:0001071 nucleic acid binding transcription factor activity	3	0.219438	4.918	0.018	Molecular Function	GO:0001071	nucleic acid binding transcription factor activity	0.219438	0.399151	2	1	3	166
GO:0003700 transcription factor activity, sequence-specific DNA binding	3	0.219438	4.918	0.018	Molecular Function	GO:0003700	transcription factor activity, sequence-specific DNA binding	0.219438	0.399151	2	1	3	166
GO:0016620 oxidoreductase activity, acting on the aldehyde or oxo group of donors, NAD or NADP as acceptor	1	0.225232	1.639	0.038	Molecular Function	GO:0016620	oxidoreductase activity, acting on the aldehyde or oxo group of donors, NAD or NADP as acceptor	0.225232	0.406187	1	0	1	26
GO:0022890 inorganic cation transmembrane transporter activity	3	0.227158	4.918	0.018	Molecular Function	GO:0022890	inorganic cation transmembrane transporter activity	0.227158	0.40619	0	3	3	169
GO:0005215 transporter activity	7	0.232083	11.475	0.014	Molecular Function	GO:0005215	transporter activity	0.232083	0.409367	1	6	7	514
GO:0016830 carbon-carbon lyase activity	1	0.232815	1.639	0.037	Molecular Function	GO:0016830	carbon-carbon lyase activity	0.232815	0.409367	0	1	1	27
GO:0009064 glutamine family amino acid metabolic process	1	0.174687	1.754	0.056	Biological Process	GO:0009064	glutamine family amino acid metabolic process	0.174687	0.415587	0	1	1	18
GO:0018130 heterocycle biosynthetic process	10	0.176096	17.544	0.015	Biological Process	GO:0018130	heterocycle biosynthetic process	0.176096	0.415587	3	7	10	680
GO:0051276 chromosome organization	3	0.179116	5.263	0.022	Biological Process	GO:0051276	chromosome organization	0.179116	0.41713	2	1	3	138
GO:1901362 organic cyclic compound biosynthetic process	10	0.179578	17.544	0.015	Biological Process	GO:1901362	organic cyclic compound biosynthetic process	0.179578	0.41713	3	7	10	683
GO:0007178 transmembrane receptor protein serine/threonine kinase signaling pathway	1	0.183459	1.754	0.053	Biological Process	GO:0007178	transmembrane receptor protein serine/threonine kinase signaling pathway	0.183459	0.422816	1	0	1	19
GO:0032259 methylation	3	0.187112	5.263	0.021	Biological Process	GO:0032259	methylation	0.187112	0.427891	2	1	3	141
GO:0099600 transmembrane receptor activity	5	0.246711	8.197	0.014	Molecular Function	GO:0099600	transmembrane receptor activity	0.246711	0.430215	2	3	5	346
GO:0006366 transcription from RNA polymerase II promoter	2	0.19211	3.509	0.026	Biological Process	GO:0006366	transcription from RNA polymerase II promoter	0.19211	0.433481	2	0	2	76
GO:1901137 carbohydrate derivative biosynthetic process	3	0.192495	5.263	0.021	Biological Process	GO:1901137	carbohydrate derivative biosynthetic process	0.192495	0.433481	0	3	3	143
GO:0044454 nuclear chromosome part	1	0.186974	2.439	0.038	Cellular Component	GO:0044454	nuclear chromosome part	0.186974	0.434046	1	0	1	26
GO:0044763 single-organism cellular process	29	0.195736	50.877	0.012	Biological Process	GO:0044763	single-organism cellular process	0.195736	0.434661	6	23	29	2389
GO:0006325 chromatin organization	2	0.195966	3.509	0.026	Biological Process	GO:0006325	chromatin organization	0.195966	0.434661	2	0	2	77
GO:0009117 nucleotide metabolic process	3	0.197919	5.263	0.021	Biological Process	GO:0009117	nucleotide metabolic process	0.197919	0.435716	0	3	3	145
GO:0006753 nucleoside phosphate metabolic process	3	0.200645	5.263	0.021	Biological Process	GO:0006753	nucleoside phosphate metabolic process	0.200645	0.438446	0	3	3	146
GO:0000228 nuclear chromosome	1	0.199851	2.439	0.036	Cellular Component	GO:0000228	nuclear chromosome	0.199851	0.447942	1	0	1	28
GO:0006814 sodium ion transport	1	0.209228	1.754	0.045	Biological Process	GO:0006814	sodium ion transport	0.209228	0.453841	0	1	1	22
GO:0008152 metabolic process	41	0.215435	71.93	0.012	Biological Process	GO:0008152	metabolic process	0.215435	0.458597	14	27	41	3557
GO:0032392 DNA geometric change	1	0.217639	1.754	0.043	Biological Process	GO:0032392	DNA geometric change	0.217639	0.458597	0	1	1	23
GO:0032508 DNA duplex unwinding	1	0.217639	1.754	0.043	Biological Process	GO:0032508	DNA duplex unwinding	0.217639	0.458597	0	1	1	23
GO:1901615 organic hydroxy compound metabolic process	1	0.217639	1.754	0.043	Biological Process	GO:1901615	organic hydroxy compound metabolic process	0.217639	0.458597	0	1	1	23
GO:0015293 symporter activity	1	0.269652	1.639	0.031	Molecular Function	GO:0015293	symporter activity	0.269652	0.458843	0	1	1	32
GO:0015294 solute:cation symporter activity	1	0.269652	1.639	0.031	Molecular Function	GO:0015294	solute:cation symporter activity	0.269652	0.458843	0	1	1	32
GO:0051287 NAD binding	1	0.269652	1.639	0.031	Molecular Function	GO:0051287	NAD binding	0.269652	0.458843	0	1	1	32
GO:0008026 ATP-dependent helicase activity	1	0.276807	1.639	0.03	Molecular Function	GO:0008026	ATP-dependent helicase activity	0.276807	0.463543	0	1	1	33
GO:0070035 purine NTP-dependent helicase activity	1	0.276807	1.639	0.03	Molecular Function	GO:0070035	purine NTP-dependent helicase activity	0.276807	0.463543	0	1	1	33
GO:0006302 double-strand break repair	1	0.225962	1.754	0.042	Biological Process	GO:0006302	double-strand break repair	0.225962	0.469429	0	1	1	24
GO:0006836 neurotransmitter transport	1	0.225962	1.754	0.042	Biological Process	GO:0006836	neurotransmitter transport	0.225962	0.469429	0	1	1	24
GO:0009058 biosynthetic process	16	0.228784	28.07	0.013	Biological Process	GO:0009058	biosynthetic process	0.228784	0.471967	3	13	16	1245
GO:0016903 oxidoreductase activity, acting on the aldehyde or oxo group of donors	1	0.290912	1.639	0.029	Molecular Function	GO:0016903	oxidoreductase activity, acting on the aldehyde or oxo group of donors	0.290912	0.479551	1	0	1	35
GO:0022843 voltage-gated cation channel activity	1	0.290912	1.639	0.029	Molecular Function	GO:0022843	voltage-gated cation channel activity	0.290912	0.479551	0	1	1	35
GO:0006732 coenzyme metabolic process	2	0.238922	3.509	0.023	Biological Process	GO:0006732	coenzyme metabolic process	0.238922	0.480833	0	2	2	88
GO:0009150 purine ribonucleotide metabolic process	2	0.238922	3.509	0.023	Biological Process	GO:0009150	purine ribonucleotide metabolic process	0.238922	0.480833	0	2	2	88
GO:0006575 cellular modified amino acid metabolic process	1	0.242348	1.754	0.038	Biological Process	GO:0006575	cellular modified amino acid metabolic process	0.242348	0.480833	0	1	1	26
GO:0098655 cation transmembrane transport	3	0.242534	5.263	0.019	Biological Process	GO:0098655	cation transmembrane transport	0.242534	0.480833	1	2	3	161
GO:0006461 protein complex assembly	2	0.242862	3.509	0.022	Biological Process	GO:0006461	protein complex assembly	0.242862	0.480833	2	0	2	89
GO:0070271 protein complex biogenesis	2	0.242862	3.509	0.022	Biological Process	GO:0070271	protein complex biogenesis	0.242862	0.480833	2	0	2	89
GO:0019637 organophosphate metabolic process	4	0.248589	7.018	0.017	Biological Process	GO:0019637	organophosphate metabolic process	0.248589	0.488892	0	4	4	240
GO:0044249 cellular biosynthetic process	15	0.25437	26.316	0.013	Biological Process	GO:0044249	cellular biosynthetic process	0.25437	0.496947	3	12	15	1180
GO:0004872 receptor activity	5	0.307443	8.197	0.013	Molecular Function	GO:0004872	receptor activity	0.307443	0.499003	2	3	5	378
GO:0060089 molecular transducer activity	5	0.307443	8.197	0.013	Molecular Function	GO:0060089	molecular transducer activity	0.307443	0.499003	2	3	5	378
GO:0006979 response to oxidative stress	1	0.258393	1.754	0.036	Biological Process	GO:0006979	response to oxidative stress	0.258393	0.501487	0	1	1	28
GO:0005267 potassium channel activity	1	0.311564	1.639	0.026	Molecular Function	GO:0005267	potassium channel activity	0.311564	0.501832	0	1	1	38
GO:0008757 S-adenosylmethionine-dependent methyltransferase activity	1	0.318316	1.639	0.026	Molecular Function	GO:0008757	S-adenosylmethionine-dependent methyltransferase activity	0.318316	0.504231	0	1	1	39
GO:0016740 transferase activity	13	0.320514	21.311	0.011	Molecular Function	GO:0016740	transferase activity	0.320514	0.504231	4	9	13	1147
GO:0070011 peptidase activity, acting on L-amino acid peptides	4	0.321746	6.557	0.014	Molecular Function	GO:0070011	peptidase activity, acting on L-amino acid peptides	0.321746	0.504231	2	2	4	294
GO:0005244 voltage-gated ion channel activity	1	0.325002	1.639	0.025	Molecular Function	GO:0005244	voltage-gated ion channel activity	0.325002	0.504231	0	1	1	40
GO:0022832 voltage-gated channel activity	1	0.325002	1.639	0.025	Molecular Function	GO:0022832	voltage-gated channel activity	0.325002	0.504231	0	1	1	40
GO:0055086 nucleobase-containing small molecule metabolic process	3	0.265473	5.263	0.018	Biological Process	GO:0055086	nucleobase-containing small molecule metabolic process	0.265473	0.510601	0	3	3	169
GO:0034622 cellular macromolecular complex assembly	2	0.266551	3.509	0.021	Biological Process	GO:0034622	cellular macromolecular complex assembly	0.266551	0.510601	2	0	2	95
GO:0015079 potassium ion transmembrane transporter activity	1	0.331624	1.639	0.024	Molecular Function	GO:0015079	potassium ion transmembrane transporter activity	0.331624	0.510749	0	1	1	41
GO:1901576 organic substance biosynthetic process	15	0.269104	26.316	0.013	Biological Process	GO:1901576	organic substance biosynthetic process	0.269104	0.511529	3	12	15	1193
GO:0009259 ribonucleotide metabolic process	2	0.270503	3.509	0.021	Biological Process	GO:0009259	ribonucleotide metabolic process	0.270503	0.511529	0	2	2	96
GO:0042302 structural constituent of cuticle	1	0.338182	1.639	0.024	Molecular Function	GO:0042302	structural constituent of cuticle	0.338182	0.517075	1	0	1	42
GO:0030154 cell differentiation	1	0.281836	1.754	0.032	Biological Process	GO:0030154	cell differentiation	0.281836	0.527154	1	0	1	31
GO:0051186 cofactor metabolic process	2	0.28236	3.509	0.02	Biological Process	GO:0051186	cofactor metabolic process	0.28236	0.527154	0	2	2	99
GO:0006807 nitrogen compound metabolic process	19	0.286304	33.333	0.012	Biological Process	GO:0006807	nitrogen compound metabolic process	0.286304	0.527154	5	14	19	1569
GO:0034762 regulation of transmembrane transport	1	0.289488	1.754	0.031	Biological Process	GO:0034762	regulation of transmembrane transport	0.289488	0.527154	0	1	1	32
GO:0034765 regulation of ion transmembrane transport	1	0.289488	1.754	0.031	Biological Process	GO:0034765	regulation of ion transmembrane transport	0.289488	0.527154	0	1	1	32
GO:0043269 regulation of ion transport	1	0.289488	1.754	0.031	Biological Process	GO:0043269	regulation of ion transport	0.289488	0.527154	0	1	1	32
GO:0019693 ribose phosphate metabolic process	2	0.294205	3.509	0.02	Biological Process	GO:0019693	ribose phosphate metabolic process	0.294205	0.532457	0	2	2	102
GO:0046982 protein heterodimerization activity	1	0.351109	1.639	0.023	Molecular Function	GO:0046982	protein heterodimerization activity	0.351109	0.532978	1	0	1	44
GO:0034220 ion transmembrane transport	4	0.303351	7.018	0.015	Biological Process	GO:0034220	ion transmembrane transport	0.303351	0.545663	1	3	4	263
GO:0006486 protein glycosylation	1	0.311965	1.754	0.029	Biological Process	GO:0006486	protein glycosylation	0.311965	0.545984	0	1	1	35
GO:0007167 enzyme linked receptor protein signaling pathway	1	0.311965	1.754	0.029	Biological Process	GO:0007167	enzyme linked receptor protein signaling pathway	0.311965	0.545984	1	0	1	35
GO:0043413 macromolecule glycosylation	1	0.311965	1.754	0.029	Biological Process	GO:0043413	macromolecule glycosylation	0.311965	0.545984	0	1	1	35
GO:0055085 transmembrane transport	7	0.312319	12.281	0.013	Biological Process	GO:0055085	transmembrane transport	0.312319	0.545984	1	6	7	521
GO:0030001 metal ion transport	2	0.313893	3.509	0.019	Biological Process	GO:0030001	metal ion transport	0.313893	0.545984	0	2	2	107
GO:0044262 cellular carbohydrate metabolic process	1	0.319301	1.754	0.028	Biological Process	GO:0044262	cellular carbohydrate metabolic process	0.319301	0.545984	0	1	1	36
GO:0044723 single-organism carbohydrate metabolic process	2	0.321741	3.509	0.018	Biological Process	GO:0044723	single-organism carbohydrate metabolic process	0.321741	0.545984	0	2	2	109
GO:0006310 DNA recombination	1	0.32656	1.754	0.027	Biological Process	GO:0006310	DNA recombination	0.32656	0.545984	0	1	1	37
GO:0009101 glycoprotein biosynthetic process	1	0.32656	1.754	0.027	Biological Process	GO:0009101	glycoprotein biosynthetic process	0.32656	0.545984	0	1	1	37
GO:0072524 pyridine-containing compound metabolic process	1	0.32656	1.754	0.027	Biological Process	GO:0072524	pyridine-containing compound metabolic process	0.32656	0.545984	0	1	1	37
GO:0071822 protein complex subunit organization	2	0.333474	3.509	0.018	Biological Process	GO:0071822	protein complex subunit organization	0.333474	0.545984	2	0	2	112
GO:0009100 glycoprotein metabolic process	1	0.333743	1.754	0.026	Biological Process	GO:0009100	glycoprotein metabolic process	0.333743	0.545984	0	1	1	38
GO:0048869 cellular developmental process	1	0.333743	1.754	0.026	Biological Process	GO:0048869	cellular developmental process	0.333743	0.545984	1	0	1	38
GO:0070085 glycosylation	1	0.333743	1.754	0.026	Biological Process	GO:0070085	glycosylation	0.333743	0.545984	0	1	1	38
GO:0071804 cellular potassium ion transport	1	0.333743	1.754	0.026	Biological Process	GO:0071804	cellular potassium ion transport	0.333743	0.545984	0	1	1	38
GO:0071805 potassium ion transmembrane transport	1	0.333743	1.754	0.026	Biological Process	GO:0071805	potassium ion transmembrane transport	0.333743	0.545984	0	1	1	38
GO:1901135 carbohydrate derivative metabolic process	4	0.334994	7.018	0.014	Biological Process	GO:1901135	carbohydrate derivative metabolic process	0.334994	0.545984	0	4	4	276
GO:0051536 iron-sulfur cluster binding	1	0.370034	1.639	0.021	Molecular Function	GO:0051536	iron-sulfur cluster binding	0.370034	0.551554	0	1	1	47
GO:0051540 metal cluster binding	1	0.370034	1.639	0.021	Molecular Function	GO:0051540	metal cluster binding	0.370034	0.551554	0	1	1	47
GO:0004888 transmembrane signaling receptor activity	4	0.371188	6.557	0.013	Molecular Function	GO:0004888	transmembrane signaling receptor activity	0.371188	0.551554	2	2	4	316
GO:0005576 extracellular region	3	0.262335	7.317	0.013	Cellular Component	GO:0005576	extracellular region	0.262335	0.560256	0	3	3	225
GO:0000139 Golgi membrane	1	0.267199	2.439	0.026	Cellular Component	GO:0000139	Golgi membrane	0.267199	0.560256	0	1	1	39
GO:0051049 regulation of transport	1	0.354843	1.754	0.024	Biological Process	GO:0051049	regulation of transport	0.354843	0.562822	0	1	1	41
GO:0034654 nucleobase-containing compound biosynthetic process	8	0.355767	14.035	0.013	Biological Process	GO:0034654	nucleobase-containing compound biosynthetic process	0.355767	0.562822	3	5	8	634
GO:0006812 cation transport	3	0.356077	5.263	0.015	Biological Process	GO:0006812	cation transport	0.356077	0.562822	1	2	3	200
GO:0006950 response to stress	3	0.356077	5.263	0.015	Biological Process	GO:0006950	response to stress	0.356077	0.562822	1	2	3	200
GO:0006281 DNA repair	2	0.356772	3.509	0.017	Biological Process	GO:0006281	DNA repair	0.356772	0.562822	1	1	2	118
GO:0065003 macromolecular complex assembly	2	0.356772	3.509	0.017	Biological Process	GO:0065003	macromolecular complex assembly	0.356772	0.562822	2	0	2	118
GO:0009719 response to endogenous stimulus	1	0.368544	1.754	0.023	Biological Process	GO:0009719	response to endogenous stimulus	0.368544	0.575241	1	0	1	43
GO:0071495 cellular response to endogenous stimulus	1	0.368544	1.754	0.023	Biological Process	GO:0071495	cellular response to endogenous stimulus	0.368544	0.575241	1	0	1	43
GO:0006259 DNA metabolic process	3	0.370709	5.263	0.015	Biological Process	GO:0006259	DNA metabolic process	0.370709	0.575574	1	2	3	205
GO:0032879 regulation of localization	1	0.375287	1.754	0.023	Biological Process	GO:0032879	regulation of localization	0.375287	0.579632	0	1	1	44
GO:0015291 secondary active transmembrane transporter activity	1	0.400378	1.639	0.019	Molecular Function	GO:0015291	secondary active transmembrane transporter activity	0.400378	0.590767	0	1	1	52
GO:0008061 chitin binding	1	0.406271	1.639	0.019	Molecular Function	GO:0008061	chitin binding	0.406271	0.594263	0	1	1	53
GO:0016787 hydrolase activity	13	0.40838	21.311	0.011	Molecular Function	GO:0016787	hydrolase activity	0.40838	0.594263	5	8	13	1219
GO:0015672 monovalent inorganic cation transport	2	0.391183	3.509	0.016	Biological Process	GO:0015672	monovalent inorganic cation transport	0.391183	0.597386	0	2	2	127
GO:0006974 cellular response to DNA damage stimulus	2	0.39496	3.509	0.016	Biological Process	GO:0006974	cellular response to DNA damage stimulus	0.39496	0.597386	1	1	2	128
GO:0006813 potassium ion transport	1	0.395094	1.754	0.021	Biological Process	GO:0006813	potassium ion transport	0.395094	0.597386	0	1	1	47
GO:0044271 cellular nitrogen compound biosynthetic process	11	0.3959	19.298	0.012	Biological Process	GO:0044271	cellular nitrogen compound biosynthetic process	0.3959	0.597386	3	8	11	930
GO:0005975 carbohydrate metabolic process	3	0.396907	5.263	0.014	Biological Process	GO:0005975	carbohydrate metabolic process	0.396907	0.597386	0	3	3	214
GO:0038023 signaling receptor activity	4	0.424986	6.557	0.012	Molecular Function	GO:0038023	signaling receptor activity	0.424986	0.614191	2	2	4	340
GO:0098662 inorganic cation transmembrane transport	2	0.413689	3.509	0.015	Biological Process	GO:0098662	inorganic cation transmembrane transport	0.413689	0.619484	0	2	2	133
GO:0005102 receptor binding	1	0.434896	1.639	0.017	Molecular Function	GO:0005102	receptor binding	0.434896	0.624239	0	1	1	58
GO:0050660 flavin adenine dinucleotide binding	1	0.451415	1.639	0.016	Molecular Function	GO:0050660	flavin adenine dinucleotide binding	0.451415	0.643571	0	1	1	61
GO:0071310 cellular response to organic substance	1	0.432874	1.754	0.019	Biological Process	GO:0071310	cellular response to organic substance	0.432874	0.644939	1	0	1	53
GO:0044431 Golgi apparatus part	1	0.318159	2.439	0.021	Cellular Component	GO:0044431	Golgi apparatus part	0.318159	0.64626	0	1	1	48
GO:0015276 ligand-gated ion channel activity	1	0.467459	1.639	0.016	Molecular Function	GO:0015276	ligand-gated ion channel activity	0.467459	0.657558	0	1	1	64
GO:0022834 ligand-gated channel activity	1	0.467459	1.639	0.016	Molecular Function	GO:0022834	ligand-gated channel activity	0.467459	0.657558	0	1	1	64
GO:0010033 response to organic substance	1	0.456763	1.754	0.018	Biological Process	GO:0010033	response to organic substance	0.456763	0.674762	1	0	1	57
GO:0033554 cellular response to stress	2	0.457466	3.509	0.014	Biological Process	GO:0033554	cellular response to stress	0.457466	0.674762	1	1	2	145
GO:0070887 cellular response to chemical stimulus	1	0.468334	1.754	0.017	Biological Process	GO:0070887	cellular response to chemical stimulus	0.468334	0.681643	1	0	1	59
GO:0006355 regulation of transcription, DNA-templated	5	0.472611	8.772	0.012	Biological Process	GO:0006355	regulation of transcription, DNA-templated	0.472611	0.681643	3	2	5	425
GO:0006030 chitin metabolic process	1	0.474028	1.754	0.017	Biological Process	GO:0006030	chitin metabolic process	0.474028	0.681643	0	1	1	60
GO:0048856 anatomical structure development	1	0.474028	1.754	0.017	Biological Process	GO:0048856	anatomical structure development	0.474028	0.681643	1	0	1	60
GO:0022607 cellular component assembly	2	0.478668	3.509	0.013	Biological Process	GO:0022607	cellular component assembly	0.478668	0.681643	2	0	2	151
GO:0098660 inorganic ion transmembrane transport	2	0.478668	3.509	0.013	Biological Process	GO:0098660	inorganic ion transmembrane transport	0.478668	0.681643	0	2	2	151
GO:1903506 regulation of nucleic acid-templated transcription	5	0.48313	8.772	0.012	Biological Process	GO:1903506	regulation of nucleic acid-templated transcription	0.48313	0.681643	3	2	5	430
GO:2001141 regulation of RNA biosynthetic process	5	0.48313	8.772	0.012	Biological Process	GO:2001141	regulation of RNA biosynthetic process	0.48313	0.681643	3	2	5	430
GO:0006040 amino sugar metabolic process	1	0.485238	1.754	0.016	Biological Process	GO:0006040	amino sugar metabolic process	0.485238	0.681643	0	1	1	62
GO:1901071 glucosamine-containing compound metabolic process	1	0.485238	1.754	0.016	Biological Process	GO:1901071	glucosamine-containing compound metabolic process	0.485238	0.681643	0	1	1	62
GO:0051252 regulation of RNA metabolic process	5	0.4915	8.772	0.012	Biological Process	GO:0051252	regulation of RNA metabolic process	0.4915	0.687168	3	2	5	434
GO:0007165 signal transduction	9	0.496266	15.789	0.011	Biological Process	GO:0007165	signal transduction	0.496266	0.690558	5	4	9	811
GO:0019219 regulation of nucleobase-containing compound metabolic process	5	0.506041	8.772	0.011	Biological Process	GO:0019219	regulation of nucleobase-containing compound metabolic process	0.506041	0.700854	3	2	5	441
GO:0004497 monooxygenase activity	1	0.503121	1.639	0.014	Molecular Function	GO:0004497	monooxygenase activity	0.503121	0.703036	0	1	1	71
GO:0006811 ion transport	4	0.515406	7.018	0.011	Biological Process	GO:0006811	ion transport	0.515406	0.704512	1	3	4	351
GO:0042592 homeostatic process	1	0.517476	1.754	0.015	Biological Process	GO:0042592	homeostatic process	0.517476	0.704512	0	1	1	68
GO:0044700 single organism signaling	9	0.518317	15.789	0.011	Biological Process	GO:0044700	single organism signaling	0.518317	0.704512	5	4	9	825
GO:0007154 cell communication	9	0.521448	15.789	0.011	Biological Process	GO:0007154	cell communication	0.521448	0.704512	5	4	9	827
GO:0006725 cellular aromatic compound metabolic process	13	0.522067	22.807	0.011	Biological Process	GO:0006725	cellular aromatic compound metabolic process	0.522067	0.704512	4	9	13	1205
GO:0023052 signaling	9	0.523011	15.789	0.011	Biological Process	GO:0023052	signaling	0.523011	0.704512	5	4	9	828
GO:0046483 heterocycle metabolic process	13	0.526121	22.807	0.011	Biological Process	GO:0046483	heterocycle metabolic process	0.526121	0.705481	4	9	13	1208
GO:2000112 regulation of cellular macromolecule biosynthetic process	5	0.534661	8.772	0.011	Biological Process	GO:2000112	regulation of cellular macromolecule biosynthetic process	0.534661	0.709959	3	2	5	455
GO:0010468 regulation of gene expression	5	0.538695	8.772	0.011	Biological Process	GO:0010468	regulation of gene expression	0.538695	0.709959	3	2	5	457
GO:1901360 organic cyclic compound metabolic process	13	0.540918	22.807	0.011	Biological Process	GO:1901360	organic cyclic compound metabolic process	0.540918	0.709959	4	9	13	1219
GO:0006022 aminoglycan metabolic process	1	0.54282	1.754	0.014	Biological Process	GO:0006022	aminoglycan metabolic process	0.54282	0.709959	0	1	1	73
GO:0010556 regulation of macromolecule biosynthetic process	5	0.544718	8.772	0.011	Biological Process	GO:0010556	regulation of macromolecule biosynthetic process	0.544718	0.709959	3	2	5	460
GO:0031326 regulation of cellular biosynthetic process	5	0.544718	8.772	0.011	Biological Process	GO:0031326	regulation of cellular biosynthetic process	0.544718	0.709959	3	2	5	460
GO:0006260 DNA replication	1	0.547729	1.754	0.014	Biological Process	GO:0006260	DNA replication	0.547729	0.709959	0	1	1	74
GO:0009889 regulation of biosynthetic process	5	0.548714	8.772	0.011	Biological Process	GO:0009889	regulation of biosynthetic process	0.548714	0.709959	3	2	5	462
GO:0051171 regulation of nitrogen compound metabolic process	5	0.55666	8.772	0.011	Biological Process	GO:0051171	regulation of nitrogen compound metabolic process	0.55666	0.717095	3	2	5	466
GO:0004252 serine-type endopeptidase activity	1	0.517675	1.639	0.014	Molecular Function	GO:0004252	serine-type endopeptidase activity	0.517675	0.718615	0	1	1	74
GO:0004553 hydrolase activity, hydrolyzing O-glycosyl compounds	1	0.522433	1.639	0.013	Molecular Function	GO:0004553	hydrolase activity, hydrolyzing O-glycosyl compounds	0.522433	0.718723	0	1	1	75
GO:0004871 signal transducer activity	4	0.524566	6.557	0.01	Molecular Function	GO:0004871	signal transducer activity	0.524566	0.718723	2	2	4	386
GO:0051716 cellular response to stimulus	10	0.560713	17.544	0.011	Biological Process	GO:0051716	cellular response to stimulus	0.560713	0.719175	5	5	10	948
GO:0006508 proteolysis	4	0.564661	7.018	0.011	Biological Process	GO:0006508	proteolysis	0.564661	0.721104	2	2	4	373
GO:0005794 Golgi apparatus	1	0.375764	2.439	0.017	Cellular Component	GO:0005794	Golgi apparatus	0.375764	0.74014	0	1	1	59
GO:0050896 response to stimulus	11	0.58521	19.298	0.01	Biological Process	GO:0050896	response to stimulus	0.58521	0.744125	5	6	11	1061
GO:0006996 organelle organization	3	0.602829	5.263	0.01	Biological Process	GO:0006996	organelle organization	0.602829	0.763238	2	1	3	291
GO:0009966 regulation of signal transduction	1	0.607028	1.754	0.011	Biological Process	GO:0009966	regulation of signal transduction	0.607028	0.76527	1	0	1	87
GO:0006351 transcription, DNA-templated	5	0.610387	8.772	0.01	Biological Process	GO:0006351	transcription, DNA-templated	0.610387	0.76546	3	2	5	494
GO:0009116 nucleoside metabolic process	1	0.615445	1.754	0.011	Biological Process	GO:0009116	nucleoside metabolic process	0.615445	0.76546	0	1	1	89
GO:1901657 glycosyl compound metabolic process	1	0.615445	1.754	0.011	Biological Process	GO:1901657	glycosyl compound metabolic process	0.615445	0.76546	0	1	1	89
GO:0097659 nucleic acid-templated transcription	5	0.619604	8.772	0.01	Biological Process	GO:0097659	nucleic acid-templated transcription	0.619604	0.76546	3	2	5	499
GO:0010646 regulation of cell communication	1	0.623685	1.754	0.011	Biological Process	GO:0010646	regulation of cell communication	0.623685	0.76546	1	0	1	91
GO:0044085 cellular component biogenesis	2	0.626486	3.509	0.01	Biological Process	GO:0044085	cellular component biogenesis	0.626486	0.76546	2	0	2	198
GO:0043933 macromolecular complex subunit organization	2	0.629261	3.509	0.01	Biological Process	GO:0043933	macromolecular complex subunit organization	0.629261	0.76546	2	0	2	199
GO:0048583 regulation of response to stimulus	1	0.631752	1.754	0.011	Biological Process	GO:0048583	regulation of response to stimulus	0.631752	0.76546	1	0	1	93
GO:0032774 RNA biosynthetic process	5	0.634097	8.772	0.01	Biological Process	GO:0032774	RNA biosynthetic process	0.634097	0.76546	3	2	5	507
GO:0023051 regulation of signaling	1	0.635721	1.754	0.011	Biological Process	GO:0023051	regulation of signaling	0.635721	0.76546	1	0	1	94
GO:0048523 negative regulation of cellular process	1	0.635721	1.754	0.011	Biological Process	GO:0048523	negative regulation of cellular process	0.635721	0.76546	1	0	1	94
GO:0016747 transferase activity, transferring acyl groups other than amino-acyl groups	1	0.563227	1.639	0.012	Molecular Function	GO:0016747	transferase activity, transferring acyl groups other than amino-acyl groups	0.563227	0.766715	1	0	1	84
GO:0016798 hydrolase activity, acting on glycosyl bonds	1	0.571816	1.639	0.012	Molecular Function	GO:0016798	hydrolase activity, acting on glycosyl bonds	0.571816	0.773417	0	1	1	86
GO:0016705 oxidoreductase activity, acting on paired donors, with incorporation or reduction of molecular oxygen	1	0.580238	1.639	0.011	Molecular Function	GO:0016705	oxidoreductase activity, acting on paired donors, with incorporation or reduction of molecular oxygen	0.580238	0.774875	0	1	1	88
GO:0016779 nucleotidyltransferase activity	1	0.580238	1.639	0.011	Molecular Function	GO:0016779	nucleotidyltransferase activity	0.580238	0.774875	0	1	1	88
GO:0008236 serine-type peptidase activity	1	0.596598	1.639	0.011	Molecular Function	GO:0008236	serine-type peptidase activity	0.596598	0.786763	0	1	1	92
GO:0017171 serine hydrolase activity	1	0.596598	1.639	0.011	Molecular Function	GO:0017171	serine hydrolase activity	0.596598	0.786763	0	1	1	92
GO:0044765 single-organism transport	7	0.658799	12.281	0.01	Biological Process	GO:0044765	single-organism transport	0.658799	0.790023	1	6	7	722
GO:0048519 negative regulation of biological process	1	0.662354	1.754	0.01	Biological Process	GO:0048519	negative regulation of biological process	0.662354	0.791071	1	0	1	101
GO:0065007 biological regulation	15	0.666928	26.316	0.01	Biological Process	GO:0065007	biological regulation	0.666928	0.791203	7	8	15	1512
GO:0034641 cellular nitrogen compound metabolic process	14	0.667829	24.561	0.01	Biological Process	GO:0034641	cellular nitrogen compound metabolic process	0.667829	0.791203	4	10	14	1416
GO:0050794 regulation of cellular process	14	0.671289	24.561	0.01	Biological Process	GO:0050794	regulation of cellular process	0.671289	0.792121	7	7	14	1419
GO:1902578 single-organism localization	7	0.675052	12.281	0.01	Biological Process	GO:1902578	single-organism localization	0.675052	0.793387	1	6	7	733
GO:0060255 regulation of macromolecule metabolic process	5	0.683879	8.772	0.009	Biological Process	GO:0060255	regulation of macromolecule metabolic process	0.683879	0.796171	3	2	5	536
GO:0080090 regulation of primary metabolic process	5	0.683879	8.772	0.009	Biological Process	GO:0080090	regulation of primary metabolic process	0.683879	0.796171	3	2	5	536
GO:0031323 regulation of cellular metabolic process	5	0.685516	8.772	0.009	Biological Process	GO:0031323	regulation of cellular metabolic process	0.685516	0.796171	3	2	5	537
GO:0016829 lyase activity	1	0.616167	1.639	0.01	Molecular Function	GO:0016829	lyase activity	0.616167	0.807523	0	1	1	97
GO:0022804 active transmembrane transporter activity	1	0.623731	1.639	0.01	Molecular Function	GO:0022804	active transmembrane transporter activity	0.623731	0.811155	0	1	1	99
GO:0016791 phosphatase activity	1	0.631148	1.639	0.01	Molecular Function	GO:0016791	phosphatase activity	0.631148	0.811155	1	0	1	101
GO:0004386 helicase activity	1	0.638421	1.639	0.01	Molecular Function	GO:0004386	helicase activity	0.638421	0.811155	0	1	1	103
GO:0022836 gated channel activity	1	0.638421	1.639	0.01	Molecular Function	GO:0022836	gated channel activity	0.638421	0.811155	0	1	1	103
GO:0008237 metallopeptidase activity	1	0.642004	1.639	0.01	Molecular Function	GO:0008237	metallopeptidase activity	0.642004	0.811155	0	1	1	104
GO:0042623 ATPase activity, coupled	1	0.642004	1.639	0.01	Molecular Function	GO:0042623	ATPase activity, coupled	0.642004	0.811155	0	1	1	104
GO:0006139 nucleobase-containing compound metabolic process	11	0.711507	19.298	0.009	Biological Process	GO:0006139	nucleobase-containing compound metabolic process	0.711507	0.821791	4	7	11	1160
GO:0016311 dephosphorylation	1	0.713148	1.754	0.009	Biological Process	GO:0016311	dephosphorylation	0.713148	0.821791	1	0	1	116
GO:0050789 regulation of biological process	14	0.72412	24.561	0.01	Biological Process	GO:0050789	regulation of biological process	0.72412	0.831188	7	7	14	1467
GO:0044767 single-organism developmental process	1	0.739936	1.754	0.008	Biological Process	GO:0044767	single-organism developmental process	0.739936	0.845909	1	0	1	125
GO:0065008 regulation of biological quality	1	0.742757	1.754	0.008	Biological Process	GO:0065008	regulation of biological quality	0.742757	0.845909	0	1	1	126
GO:0032502 developmental process	1	0.745547	1.754	0.008	Biological Process	GO:0032502	developmental process	0.745547	0.845909	1	0	1	127
GO:0005634 nucleus	7	0.445104	17.073	0.009	Cellular Component	GO:0005634	nucleus	0.445104	0.846057	4	3	7	796
GO:0044451 nucleoplasm part	1	0.455569	2.439	0.013	Cellular Component	GO:0044451	nucleoplasm part	0.455569	0.846057	1	0	1	76
GO:0016746 transferase activity, transferring acyl groups	1	0.679189	1.639	0.009	Molecular Function	GO:0016746	transferase activity, transferring acyl groups	0.679189	0.853029	1	0	1	115
GO:0044428 nuclear part	2	0.489407	4.878	0.01	Cellular Component	GO:0044428	nuclear part	0.489407	0.874456	1	1	2	206
GO:0005654 nucleoplasm	1	0.497767	2.439	0.012	Cellular Component	GO:0005654	nucleoplasm	0.497767	0.874456	1	0	1	86
GO:1990234 transferase complex	1	0.513738	2.439	0.011	Cellular Component	GO:1990234	transferase complex	0.513738	0.878762	1	0	1	90
GO:0007166 cell surface receptor signaling pathway	1	0.779224	1.754	0.007	Biological Process	GO:0007166	cell surface receptor signaling pathway	0.779224	0.880733	1	0	1	140
GO:0046983 protein dimerization activity	1	0.718259	1.639	0.008	Molecular Function	GO:0046983	protein dimerization activity	0.718259	0.896761	1	0	1	128
GO:0006796 phosphate-containing compound metabolic process	6	0.805481	10.526	0.008	Biological Process	GO:0006796	phosphate-containing compound metabolic process	0.805481	0.906935	2	4	6	731
GO:0071704 organic substance metabolic process	27	0.810377	47.368	0.01	Biological Process	GO:0071704	organic substance metabolic process	0.810377	0.908978	6	21	27	2813
GO:0006793 phosphorus metabolic process	6	0.814074	10.526	0.008	Biological Process	GO:0006793	phosphorus metabolic process	0.814074	0.909666	2	4	6	739
GO:0043604 amide biosynthetic process	2	0.825457	3.509	0.007	Biological Process	GO:0043604	amide biosynthetic process	0.825457	0.918502	0	2	2	293
GO:0035556 intracellular signal transduction	2	0.831297	3.509	0.007	Biological Process	GO:0035556	intracellular signal transduction	0.831297	0.918502	2	0	2	297
GO:0016043 cellular component organization	3	0.835876	5.263	0.007	Biological Process	GO:0016043	cellular component organization	0.835876	0.918502	2	1	3	422
GO:0090304 nucleic acid metabolic process	8	0.839314	14.035	0.008	Biological Process	GO:0090304	nucleic acid metabolic process	0.839314	0.918502	4	4	8	979
GO:0007264 small GTPase mediated signal transduction	1	0.842855	1.754	0.006	Biological Process	GO:0007264	small GTPase mediated signal transduction	0.842855	0.918502	1	0	1	171
GO:0043603 cellular amide metabolic process	2	0.846477	3.509	0.006	Biological Process	GO:0043603	cellular amide metabolic process	0.846477	0.918502	0	2	2	308
GO:0034645 cellular macromolecule biosynthetic process	7	0.850324	12.281	0.008	Biological Process	GO:0034645	cellular macromolecule biosynthetic process	0.850324	0.918502	3	4	7	885
GO:0019222 regulation of metabolic process	5	0.850956	8.772	0.008	Biological Process	GO:0019222	regulation of metabolic process	0.850956	0.918502	3	2	5	666
GO:0044237 cellular metabolic process	23	0.853054	40.351	0.009	Biological Process	GO:0044237	cellular metabolic process	0.853054	0.918502	6	17	23	2495
GO:0044238 primary metabolic process	25	0.853117	43.86	0.009	Biological Process	GO:0044238	primary metabolic process	0.853117	0.918502	6	19	25	2685
GO:0044446 intracellular organelle part	5	0.602199	12.195	0.008	Cellular Component	GO:0044446	intracellular organelle part	0.602199	0.91996	3	2	5	653
GO:0044422 organelle part	5	0.60506	12.195	0.008	Cellular Component	GO:0044422	organelle part	0.60506	0.91996	3	2	5	655
GO:0031981 nuclear lumen	1	0.65419	2.439	0.008	Cellular Component	GO:0031981	nuclear lumen	0.65419	0.91996	1	0	1	132
GO:0098588 bounding membrane of organelle	1	0.656997	2.439	0.008	Cellular Component	GO:0098588	bounding membrane of organelle	0.656997	0.91996	0	1	1	133
GO:0043231 intracellular membrane-bounded organelle	8	0.710741	19.512	0.007	Cellular Component	GO:0043231	intracellular membrane-bounded organelle	0.710741	0.91996	4	4	8	1142
GO:0043233 organelle lumen	1	0.711064	2.439	0.006	Cellular Component	GO:0043233	organelle lumen	0.711064	0.91996	1	0	1	154
GO:0070013 intracellular organelle lumen	1	0.711064	2.439	0.006	Cellular Component	GO:0070013	intracellular organelle lumen	0.711064	0.91996	1	0	1	154
GO:0043227 membrane-bounded organelle	8	0.711749	19.512	0.007	Cellular Component	GO:0043227	membrane-bounded organelle	0.711749	0.91996	4	4	8	1143
GO:0031974 membrane-enclosed lumen	1	0.718074	2.439	0.006	Cellular Component	GO:0031974	membrane-enclosed lumen	0.718074	0.91996	1	0	1	157
GO:0043228 non-membrane-bounded organelle	3	0.718388	7.317	0.007	Cellular Component	GO:0043228	non-membrane-bounded organelle	0.718388	0.91996	3	0	3	460
GO:0043232 intracellular non-membrane-bounded organelle	3	0.718388	7.317	0.007	Cellular Component	GO:0043232	intracellular non-membrane-bounded organelle	0.718388	0.91996	3	0	3	460
GO:0012505 endomembrane system	1	0.731602	2.439	0.006	Cellular Component	GO:0012505	endomembrane system	0.731602	0.91996	0	1	1	163
GO:0043234 protein complex	4	0.735178	9.756	0.006	Cellular Component	GO:0043234	protein complex	0.735178	0.91996	3	1	4	616
GO:1902494 catalytic complex	1	0.735968	2.439	0.006	Cellular Component	GO:1902494	catalytic complex	0.735968	0.91996	1	0	1	165
GO:0009059 macromolecule biosynthetic process	7	0.85947	12.281	0.008	Biological Process	GO:0009059	macromolecule biosynthetic process	0.85947	0.921977	3	4	7	896
GO:0006629 lipid metabolic process	1	0.866789	1.754	0.005	Biological Process	GO:0006629	lipid metabolic process	0.866789	0.926459	0	1	1	186
GO:0042578 phosphoric ester hydrolase activity	1	0.750148	1.639	0.007	Molecular Function	GO:0042578	phosphoric ester hydrolase activity	0.750148	0.931066	1	0	1	140
GO:1902589 single-organism organelle organization	1	0.876695	1.754	0.005	Biological Process	GO:1902589	single-organism organelle organization	0.876695	0.93174	0	1	1	193
GO:0006810 transport	7	0.881498	12.281	0.008	Biological Process	GO:0006810	transport	0.881498	0.93174	1	6	7	925
GO:0051234 establishment of localization	7	0.884308	12.281	0.008	Biological Process	GO:0051234	establishment of localization	0.884308	0.93174	1	6	7	929
GO:0071840 cellular component organization or biogenesis	3	0.884364	5.263	0.006	Biological Process	GO:0071840	cellular component organization or biogenesis	0.884364	0.93174	2	1	3	468
GO:0051179 localization	7	0.897565	12.281	0.007	Biological Process	GO:0051179	localization	0.897565	0.942284	1	6	7	949
GO:0009987 cellular process	39	0.913291	68.421	0.01	Biological Process	GO:0009987	cellular process	0.913291	0.955393	12	27	39	4056
GO:0042221 response to chemical	1	0.922614	1.754	0.004	Biological Process	GO:0042221	response to chemical	0.922614	0.960991	1	0	1	235
GO:0071702 organic substance transport	1	0.925158	1.754	0.004	Biological Process	GO:0071702	organic substance transport	0.925158	0.960991	0	1	1	238
GO:0016070 RNA metabolic process	5	0.935567	8.772	0.006	Biological Process	GO:0016070	RNA metabolic process	0.935567	0.968394	3	2	5	789
GO:0016887 ATPase activity	1	0.787202	1.639	0.006	Molecular Function	GO:0016887	ATPase activity	0.787202	0.970889	0	1	1	156
GO:0004175 endopeptidase activity	1	0.791436	1.639	0.006	Molecular Function	GO:0004175	endopeptidase activity	0.791436	0.970889	0	1	1	158
GO:0005525 GTP binding	1	0.817004	1.639	0.006	Molecular Function	GO:0005525	GTP binding	0.817004	0.989474	1	0	1	171
GO:0019001 guanyl nucleotide binding	1	0.820654	1.639	0.006	Molecular Function	GO:0019001	guanyl nucleotide binding	0.820654	0.989474	1	0	1	173
GO:0032561 guanyl ribonucleotide binding	1	0.820654	1.639	0.006	Molecular Function	GO:0032561	guanyl ribonucleotide binding	0.820654	0.989474	1	0	1	173
GO:0031090 organelle membrane	1	0.814733	2.439	0.005	Cellular Component	GO:0031090	organelle membrane	0.814733	0.9992	0	1	1	208
GO:0044424 intracellular part	12	0.84898	29.268	0.006	Cellular Component	GO:0044424	intracellular part	0.84898	1	5	7	12	1852
GO:0003676 nucleic acid binding	10	0.871972	16.393	0.007	Molecular Function	GO:0003676	nucleic acid binding	0.871972	1	6	4	10	1343
GO:0043229 intracellular organelle	9	0.873401	21.951	0.006	Cellular Component	GO:0043229	intracellular organelle	0.873401	1	5	4	9	1488
GO:0043168 anion binding	8	0.875483	13.115	0.007	Molecular Function	GO:0043168	anion binding	0.875483	1	1	7	8	1117
GO:0043226 organelle	9	0.886718	21.951	0.006	Cellular Component	GO:0043226	organelle	0.886718	1	5	4	9	1513
GO:0005198 structural molecule activity	1	0.892945	1.639	0.004	Molecular Function	GO:0005198	structural molecule activity	0.892945	1	1	0	1	224
GO:0005886 plasma membrane	1	0.902519	2.439	0.004	Cellular Component	GO:0005886	plasma membrane	0.902519	1	1	0	1	285
GO:1901363 heterocyclic compound binding	19	0.90553	31.148	0.008	Molecular Function	GO:1901363	heterocyclic compound binding	0.90553	1	7	12	19	2404
GO:0097159 organic cyclic compound binding	19	0.907234	31.148	0.008	Molecular Function	GO:0097159	organic cyclic compound binding	0.907234	1	7	12	19	2408
GO:0071944 cell periphery	1	0.909627	2.439	0.003	Cellular Component	GO:0071944	cell periphery	0.909627	1	1	0	1	294
GO:0032991 macromolecular complex	4	0.926977	9.756	0.005	Cellular Component	GO:0032991	macromolecular complex	0.926977	1	3	1	4	860
GO:0005737 cytoplasm	4	0.929527	9.756	0.005	Cellular Component	GO:0005737	cytoplasm	0.929527	1	0	4	4	866
GO:0005622 intracellular	13	0.940558	31.707	0.006	Cellular Component	GO:0005622	intracellular	0.940558	1	6	7	13	2195
GO:0097367 carbohydrate derivative binding	6	0.945973	9.836	0.006	Molecular Function	GO:0097367	carbohydrate derivative binding	0.945973	1	1	5	6	1016
GO:0005515 protein binding	2	0.948135	3.279	0.004	Molecular Function	GO:0005515	protein binding	0.948135	1	1	1	2	466
GO:0016788 hydrolase activity, acting on ester bonds	1	0.949759	1.639	0.003	Molecular Function	GO:0016788	hydrolase activity, acting on ester bonds	0.949759	1	1	0	1	298
GO:0016773 phosphotransferase activity, alcohol group as acceptor	1	0.964987	1.639	0.003	Molecular Function	GO:0016773	phosphotransferase activity, alcohol group as acceptor	0.964987	1	1	0	1	333
GO:0032553 ribonucleotide binding	5	0.96557	8.197	0.005	Molecular Function	GO:0032553	ribonucleotide binding	0.96557	1	1	4	5	951
GO:0017111 nucleoside-triphosphatase activity	1	0.969714	1.639	0.003	Molecular Function	GO:0017111	nucleoside-triphosphatase activity	0.969714	1	0	1	1	347
GO:0016772 transferase activity, transferring phosphorus-containing groups	2	0.971519	3.279	0.004	Molecular Function	GO:0016772	transferase activity, transferring phosphorus-containing groups	0.971519	1	1	1	2	534
GO:0016462 pyrophosphatase activity	1	0.972415	1.639	0.003	Molecular Function	GO:0016462	pyrophosphatase activity	0.972415	1	0	1	1	356
GO:0016818 hydrolase activity, acting on acid anhydrides, in phosphorus-containing anhydrides	1	0.973538	1.639	0.003	Molecular Function	GO:0016818	hydrolase activity, acting on acid anhydrides, in phosphorus-containing anhydrides	0.973538	1	0	1	1	360
GO:0016817 hydrolase activity, acting on acid anhydrides	1	0.974083	1.639	0.003	Molecular Function	GO:0016817	hydrolase activity, acting on acid anhydrides	0.974083	1	0	1	1	362
GO:0000166 nucleotide binding	7	0.974413	11.475	0.006	Molecular Function	GO:0000166	nucleotide binding	0.974413	1	1	6	7	1257
GO:1901265 nucleoside phosphate binding	7	0.974413	11.475	0.006	Molecular Function	GO:1901265	nucleoside phosphate binding	0.974413	1	1	6	7	1257
GO:0044464 cell part	14	0.975258	34.146	0.006	Cellular Component	GO:0044464	cell part	0.975258	1	7	7	14	2491
GO:0036094 small molecule binding	7	0.978305	11.475	0.005	Molecular Function	GO:0036094	small molecule binding	0.978305	1	1	6	7	1281
GO:0005623 cell	14	0.980683	34.146	0.006	Cellular Component	GO:0005623	cell	0.980683	1	7	7	14	2533
GO:0010467 gene expression	5	0.982112	8.772	0.005	Biological Process	GO:0010467	gene expression	0.982112	1	3	2	5	953
GO:0016301 kinase activity	1	0.987539	1.639	0.002	Molecular Function	GO:0016301	kinase activity	0.987539	1	1	0	1	432
GO:0043170 macromolecule metabolic process	15	0.992618	26.316	0.007	Biological Process	GO:0043170	macromolecule metabolic process	0.992618	1	6	9	15	2198
GO:0044444 cytoplasmic part	1	0.993514	2.439	0.002	Cellular Component	GO:0044444	cytoplasmic part	0.993514	1	0	1	1	597
GO:0016310 phosphorylation	1	0.99505	1.754	0.002	Biological Process	GO:0016310	phosphorylation	0.99505	1	1	0	1	476
GO:0008270 zinc ion binding	1	0.995597	1.639	0.002	Molecular Function	GO:0008270	zinc ion binding	0.995597	1	0	1	1	530
GO:0035639 purine ribonucleoside triphosphate binding	3	0.996622	4.918	0.003	Molecular Function	GO:0035639	purine ribonucleoside triphosphate binding	0.996622	1	1	2	3	936
GO:0001883 purine nucleoside binding	3	0.996653	4.918	0.003	Molecular Function	GO:0001883	purine nucleoside binding	0.996653	1	1	2	3	937
GO:0032550 purine ribonucleoside binding	3	0.996653	4.918	0.003	Molecular Function	GO:0032550	purine ribonucleoside binding	0.996653	1	1	2	3	937
GO:0019538 protein metabolic process	6	0.996668	10.526	0.005	Biological Process	GO:0019538	protein metabolic process	0.996668	1	2	4	6	1273
GO:0032555 purine ribonucleotide binding	3	0.996745	4.918	0.003	Molecular Function	GO:0032555	purine ribonucleotide binding	0.996745	1	1	2	3	940
GO:0017076 purine nucleotide binding	3	0.996775	4.918	0.003	Molecular Function	GO:0017076	purine nucleotide binding	0.996775	1	1	2	3	941
GO:0032549 ribonucleoside binding	3	0.996775	4.918	0.003	Molecular Function	GO:0032549	ribonucleoside binding	0.996775	1	1	2	3	941
GO:0001882 nucleoside binding	3	0.996805	4.918	0.003	Molecular Function	GO:0001882	nucleoside binding	0.996805	1	1	2	3	942
GO:0005524 ATP binding	2	0.996951	3.279	0.003	Molecular Function	GO:0005524	ATP binding	0.996951	1	0	2	2	771
GO:0032559 adenyl ribonucleotide binding	2	0.997069	3.279	0.003	Molecular Function	GO:0032559	adenyl ribonucleotide binding	0.997069	1	0	2	2	775
GO:0030554 adenyl nucleotide binding	2	0.997098	3.279	0.003	Molecular Function	GO:0030554	adenyl nucleotide binding	0.997098	1	0	2	2	776
GO:0044260 cellular macromolecule metabolic process	10	0.998567	17.544	0.005	Biological Process	GO:0044260	cellular macromolecule metabolic process	0.998567	1	4	6	10	1849
GO:0046914 transition metal ion binding	1	0.998744	1.639	0.002	Molecular Function	GO:0046914	transition metal ion binding	0.998744	1	0	1	1	646
GO:0006464 cellular protein modification process	1	0.999486	1.754	0.002	Biological Process	GO:0006464	cellular protein modification process	0.999486	1	0	1	1	666
GO:0036211 protein modification process	1	0.999486	1.754	0.002	Biological Process	GO:0036211	protein modification process	0.999486	1	0	1	1	666
GO:0043412 macromolecule modification	1	0.999762	1.754	0.001	Biological Process	GO:0043412	macromolecule modification	0.999762	1	0	1	1	729
GO:0046872 metal ion binding	4	0.999771	6.557	0.003	Molecular Function	GO:0046872	metal ion binding	0.999771	1	1	3	4	1382
GO:0043169 cation binding	4	0.999799	6.557	0.003	Molecular Function	GO:0043169	cation binding	0.999799	1	1	3	4	1395
GO:0043167 ion binding	11	0.999805	18.033	0.005	Molecular Function	GO:0043167	ion binding	0.999805	1	2	9	11	2379
GO:0044267 cellular protein metabolic process	2	0.999908	3.509	0.002	Biological Process	GO:0044267	cellular protein metabolic process	0.999908	1	0	2	2	1013
GO:0005488 binding	23	0.999966	37.705	0.006	Molecular Function	GO:0005488	binding	0.999966	1	7	16	23	3878
GO:0003674 molecular_function	61	1	100	0.01	Molecular Function	GO:0003674	molecular_function	1	1	23	38	61	6258
GO:0005575 cellular_component	41	1	100	0.008	Cellular Component	GO:0005575	cellular_component	1	1	14	27	41	5183
GO:0008150 biological_process	57	1	100	0.011	Biological Process	GO:0008150	biological_process	1	1	20	37	57	5381
