# Supplementary material for: Combined transcriptome and metabolite profiling analyses provide insights into the chronic toxicity of carbaryl and acetamiprid to Apis mellifera larvae
Source: Sci Rep. 2022 Oct 7;12:16898. doi: 10.1038/s41598-022-21403-0 (PMC9543932; doi:10.1038/s41598-022-21403-0)
Supplement: Supplementary file 7 — Supplementary Table S6. [file 41598_2022_21403_MOESM7_ESM.xlsx]

## Sheet: out.bar_Gradient
Table S6.. KEGG pathway enrichment analysis of carbaryl-responding genes.
id	num	qvalue	per	ratio	class	ID	Descrption	Pvalue	Qvalue	Up	Down	fg_num	bg_num	Pathway ID	Genes	K_IDs
Biosynthesis of secondary metabolites	10	0.00363755	34.483	0.045	Metabolism	ko01110	Biosynthesis of secondary metabolites	4.78625e-05	0.00363755	0	10	10	220	ko01110	GB54485;GB49147;GB46737;GB41233;GB45340;GB47379;GB48134;GB40503;GB44829;GB52260	K00699+K01940+K11517+K11787+K01953+K01590+K00016+K00058+K00602+K00764
Alanine, aspartate and glutamate metabolism	3	0.0170772	10.345	0.2	Metabolism	ko00250	Alanine, aspartate and glutamate metabolism	0.0004494	0.0170772	0	3	3	15	ko00250	GB49147;GB45340;GB52260	K01940+K01953+K00764
Metabolic pathways	14	0.0471072	48.276	0.023	Metabolism	ko01100	Metabolic pathways	0.00209869	0.0471072	3	11	14	621	ko01100	GB40431;GB54485;GB49147;GB46737;GB41233;GB45340;GB47379;GB48134;GB44871;GB41220;GB52424;GB40503;GB44829;GB52260	K01431+K00699+K01940+K11517+K11787+K01953+K01590+K00016+K00552+K00911+K01464+K00058+K00602+K00764
Pantothenate and CoA biosynthesis	2	0.0471072	6.897	0.25	Metabolism	ko00770	Pantothenate and CoA biosynthesis	0.00292886	0.0471072	2	0	2	8	ko00770	GB40431;GB52424	K01431+K01464
One carbon pool by folate	2	0.0471072	6.897	0.222	Metabolism	ko00670	One carbon pool by folate	0.00374093	0.0471072	0	2	2	9	ko00670	GB41233;GB44829	K11787+K00602
Antifolate resistance	2	0.0471072	6.897	0.222	Human Diseases	ko01523	Antifolate resistance	0.00374093	0.0471072	0	2	2	9	ko01523	GB41233;GB44829	K11787+K00602
Drug metabolism - other enzymes	3	0.0471072	10.345	0.094	Metabolism	ko00983	Drug metabolism - other enzymes	0.00433882	0.0471072	2	1	3	32	ko00983	GB40431;GB54485;GB52424	K01431+K00699+K01464
beta-Alanine metabolism	2	0.0535848	6.897	0.182	Metabolism	ko00410	beta-Alanine metabolism	0.0056405	0.0535848	2	0	2	11	ko00410	GB40431;GB52424	K01431+K01464
Biosynthesis of amino acids	3	0.0689402	10.345	0.075	Metabolism	ko01230	Biosynthesis of amino acids	0.00816397	0.0689402	0	3	3	40	ko01230	GB49147;GB45340;GB40503	K01940+K01953+K00058
Glycine, serine and threonine metabolism	2	0.079714	6.897	0.133	Metabolism	ko00260	Glycine, serine and threonine metabolism	0.0104887	0.079714	0	2	2	15	ko00260	GB44871;GB40503	K00552+K00058
Purine metabolism	3	0.207015	10.345	0.045	Metabolism	ko00230	Purine metabolism	0.0314444	0.207015	0	3	3	66	ko00230	GB41233;GB44829;GB52260	K11787+K00602+K00764
Microbial metabolism in diverse environments	3	0.207015	10.345	0.045	Metabolism	ko01120	Microbial metabolism in diverse environments	0.0326865	0.207015	0	3	3	67	ko01120	GB46737;GB48134;GB40503	K11517+K00016+K00058
Cysteine and methionine metabolism	2	0.227116	6.897	0.067	Metabolism	ko00270	Cysteine and methionine metabolism	0.0393935	0.227116	0	2	2	30	ko00270	GB48134;GB40503	K00016+K00058
Parathyroid hormone synthesis, secretion and action	2	0.227116	6.897	0.065	Organismal Systems	ko04928	Parathyroid hormone synthesis, secretion and action	0.0418372	0.227116	0	2	2	31	ko04928	GB44065;GB42604	K04974+K04439
Spinocerebellar ataxia	2	0.232457	6.897	0.059	Human Diseases	ko05017	Spinocerebellar ataxia	0.0495	0.232457	2	0	2	34	ko05017	GB45655;GB50147	K06053+K21246
Arginine biosynthesis	1	0.232457	3.448	0.2	Metabolism	ko00220	Arginine biosynthesis	0.0519971	0.232457	0	1	1	5	ko00220	GB49147	K01940
Histidine metabolism	1	0.232457	3.448	0.2	Metabolism	ko00340	Histidine metabolism	0.0519971	0.232457	0	1	1	5	ko00340	GB47379	K01590
Pyrimidine metabolism	2	0.243336	6.897	0.054	Metabolism	ko00240	Pyrimidine metabolism	0.0576323	0.243336	2	0	2	37	ko00240	GB40431;GB52424	K01431+K01464
Insect hormone biosynthesis	1	0.295243	3.448	0.125	Metabolism	ko00981	Insect hormone biosynthesis	0.0819318	0.295243	1	0	1	8	ko00981	GB44043	K10718
Olfactory transduction	1	0.295243	3.448	0.125	Organismal Systems	ko04740	Olfactory transduction	0.0819318	0.295243	0	1	1	8	ko04740	GB42604	K04439
Steroid hormone biosynthesis	1	0.295243	3.448	0.111	Metabolism	ko00140	Steroid hormone biosynthesis	0.0917056	0.295243	0	1	1	9	ko00140	GB54485	K00699
Drug metabolism - cytochrome P450	1	0.295243	3.448	0.111	Metabolism	ko00982	Drug metabolism - cytochrome P450	0.0917056	0.295243	0	1	1	9	ko00982	GB54485	K00699
Carbon metabolism	2	0.295243	6.897	0.041	Metabolism	ko01200	Carbon metabolism	0.0941799	0.295243	0	2	2	49	ko01200	GB46737;GB40503	K11517+K00058
Glyoxylate and dicarboxylate metabolism	1	0.295243	3.448	0.1	Metabolism	ko00630	Glyoxylate and dicarboxylate metabolism	0.101379	0.295243	0	1	1	10	ko00630	GB46737	K11517
Methane metabolism	1	0.295243	3.448	0.1	Metabolism	ko00680	Methane metabolism	0.101379	0.295243	0	1	1	10	ko00680	GB40503	K00058
Metabolism of xenobiotics by cytochrome P450	1	0.295243	3.448	0.1	Metabolism	ko00980	Metabolism of xenobiotics by cytochrome P450	0.101379	0.295243	0	1	1	10	ko00980	GB54485	K00699
Retinol metabolism	1	0.295243	3.448	0.091	Metabolism	ko00830	Retinol metabolism	0.110953	0.295243	0	1	1	11	ko00830	GB54485	K00699
Ascorbate and aldarate metabolism	1	0.295243	3.448	0.083	Metabolism	ko00053	Ascorbate and aldarate metabolism	0.120428	0.295243	0	1	1	12	ko00053	GB54485	K00699
Glycosaminoglycan biosynthesis - heparan sulfate / heparin	1	0.295243	3.448	0.083	Metabolism	ko00534	Glycosaminoglycan biosynthesis - heparan sulfate / heparin	0.120428	0.295243	0	1	1	12	ko00534	GB47229	K07809
Propanoate metabolism	1	0.295243	3.448	0.083	Metabolism	ko00640	Propanoate metabolism	0.120428	0.295243	0	1	1	12	ko00640	GB48134	K00016
Non-homologous end-joining	1	0.295243	3.448	0.083	Genetic Information Processing	ko03450	Non-homologous end-joining	0.120428	0.295243	0	1	1	12	ko03450	GB46183	K10885
Th1 and Th2 cell differentiation	1	0.308289	3.448	0.077	Organismal Systems	ko04658	Th1 and Th2 cell differentiation	0.129806	0.308289	1	0	1	13	ko04658	GB45655	K06053
Chemical carcinogenesis	1	0.320322	3.448	0.071	Human Diseases	ko05204	Chemical carcinogenesis	0.139087	0.320322	0	1	1	14	ko05204	GB54485	K00699
Pentose and glucuronate interconversions	1	0.321964	3.448	0.067	Metabolism	ko00040	Pentose and glucuronate interconversions	0.148273	0.321964	0	1	1	15	ko00040	GB54485	K00699
Pyruvate metabolism	1	0.321964	3.448	0.067	Metabolism	ko00620	Pyruvate metabolism	0.148273	0.321964	0	1	1	15	ko00620	GB48134	K00016
Porphyrin and chlorophyll metabolism	1	0.332212	3.448	0.062	Metabolism	ko00860	Porphyrin and chlorophyll metabolism	0.157364	0.332212	0	1	1	16	ko00860	GB54485	K00699
Endocrine and other factor-regulated calcium reabsorption	1	0.341218	3.448	0.059	Organismal Systems	ko04961	Endocrine and other factor-regulated calcium reabsorption	0.166361	0.341218	0	1	1	17	ko04961	GB44065	K04974
Phototransduction - fly	1	0.341218	3.448	0.056	Organismal Systems	ko04745	Phototransduction - fly	0.175265	0.341218	0	1	1	18	ko04745	GB46305	K13806
Hedgehog signaling pathway	1	0.341218	3.448	0.053	Environmental Information Processing	ko04340	Hedgehog signaling pathway	0.184078	0.341218	0	1	1	19	ko04340	GB42604	K04439
GnRH secretion	1	0.341218	3.448	0.053	Organismal Systems	ko04929	GnRH secretion	0.184078	0.341218	0	1	1	19	ko04929	GB42604	K04439
Systemic lupus erythematosus	1	0.341218	3.448	0.053	Human Diseases	ko05322	Systemic lupus erythematosus	0.184078	0.341218	1	0	1	19	ko05322	GB47505	K11252
Protein digestion and absorption	1	0.356018	3.448	0.048	Organismal Systems	ko04974	Protein digestion and absorption	0.201431	0.356018	0	1	1	21	ko04974	GB50434	K14209
Morphine addiction	1	0.356018	3.448	0.048	Human Diseases	ko05032	Morphine addiction	0.201431	0.356018	0	1	1	21	ko05032	GB42604	K04439
Notch signaling pathway	1	0.388946	3.448	0.04	Environmental Information Processing	ko04330	Notch signaling pathway	0.235075	0.388946	1	0	1	25	ko04330	GB45655	K06053
Central carbon metabolism in cancer	1	0.388946	3.448	0.04	Human Diseases	ko05230	Central carbon metabolism in cancer	0.235075	0.388946	0	1	1	25	ko05230	GB48134	K00016
Viral carcinogenesis	2	0.388946	6.897	0.023	Human Diseases	ko05203	Viral carcinogenesis	0.235415	0.388946	2	0	2	87	ko05203	GB47505;GB45655	K11252+K06053
Glycolysis / Gluconeogenesis	1	0.419463	3.448	0.036	Metabolism	ko00010	Glycolysis / Gluconeogenesis	0.259405	0.419463	0	1	1	28	ko00010	GB48134	K00016
Inositol phosphate metabolism	1	0.472315	3.448	0.03	Metabolism	ko00562	Inositol phosphate metabolism	0.298304	0.472315	1	0	1	33	ko00562	GB41220	K00911
Glucagon signaling pathway	1	0.47437	3.448	0.029	Organismal Systems	ko04922	Glucagon signaling pathway	0.305844	0.47437	0	1	1	34	ko04922	GB48134	K00016
Calcium signaling pathway	1	0.477889	3.448	0.028	Environmental Information Processing	ko04020	Calcium signaling pathway	0.320689	0.477889	1	0	1	36	ko04020	GB41220	K00911
Gastric cancer	1	0.477889	3.448	0.028	Human Diseases	ko05226	Gastric cancer	0.320689	0.477889	0	1	1	36	ko05226	GB52244	K11126
Human papillomavirus infection	2	0.480703	6.897	0.018	Human Diseases	ko05165	Human papillomavirus infection	0.331081	0.480703	1	1	2	111	ko05165	GB52244;GB45655	K11126+K06053
Fluid shear stress and atherosclerosis	1	0.480703	3.448	0.026	Human Diseases	ko05418	Fluid shear stress and atherosclerosis	0.335227	0.480703	0	1	1	38	ko05418	GB49147	K01940
Relaxin signaling pathway	1	0.481873	3.448	0.026	Organismal Systems	ko04926	Relaxin signaling pathway	0.342383	0.481873	0	1	1	39	ko04926	GB42604	K04439
HIF-1 signaling pathway	1	0.484544	3.448	0.024	Environmental Information Processing	ko04066	HIF-1 signaling pathway	0.356473	0.484544	0	1	1	41	ko04066	GB48134	K00016
Phosphatidylinositol signaling system	1	0.484544	3.448	0.024	Environmental Information Processing	ko04070	Phosphatidylinositol signaling system	0.363408	0.484544	1	0	1	42	ko04070	GB41220	K00911
Aldosterone synthesis and secretion	1	0.484544	3.448	0.024	Organismal Systems	ko04925	Aldosterone synthesis and secretion	0.363408	0.484544	0	1	1	42	ko04925	GB46305	K13806
Dopaminergic synapse	1	0.485183	3.448	0.023	Organismal Systems	ko04728	Dopaminergic synapse	0.370271	0.485183	0	1	1	43	ko04728	GB42604	K04439
Retrograde endocannabinoid signaling	1	0.485707	3.448	0.023	Organismal Systems	ko04723	Retrograde endocannabinoid signaling	0.377062	0.485707	0	1	1	44	ko04723	GB46305	K13806
Hepatocellular carcinoma	1	0.486125	3.448	0.022	Human Diseases	ko05225	Hepatocellular carcinoma	0.383783	0.486125	0	1	1	45	ko05225	GB52244	K11126
Signaling pathways regulating pluripotency of stem cells	1	0.486442	3.448	0.022	Cellular Processes	ko04550	Signaling pathways regulating pluripotency of stem cells	0.390434	0.486442	0	1	1	46	ko04550	GB51303	K09301
Thyroid hormone signaling pathway	1	0.486664	3.448	0.021	Organismal Systems	ko04919	Thyroid hormone signaling pathway	0.397015	0.486664	0	1	1	47	ko04919	GB46332	K15164
Peroxisome	1	0.486795	3.448	0.021	Cellular Processes	ko04146	Peroxisome	0.403528	0.486795	0	1	1	48	ko04146	GB46737	K11517
Chemokine signaling pathway	1	0.516664	3.448	0.019	Organismal Systems	ko04062	Chemokine signaling pathway	0.435086	0.516664	0	1	1	53	ko04062	GB42604	K04439
Alcoholism	1	0.522941	3.448	0.018	Human Diseases	ko05034	Alcoholism	0.447252	0.522941	1	0	1	55	ko05034	GB47505	K11252
Autophagy - yeast	1	0.538988	3.448	0.017	Cellular Processes	ko04138	Autophagy - yeast	0.476571	0.538988	0	1	1	60	ko04138	GB50434	K14209
Epstein-Barr virus infection	1	0.538988	3.448	0.017	Human Diseases	ko05169	Epstein-Barr virus infection	0.476571	0.538988	1	0	1	60	ko05169	GB45655	K06053
Transcriptional misregulation in cancers	1	0.538988	3.448	0.016	Human Diseases	ko05202	Transcriptional misregulation in cancers	0.482252	0.538988	1	0	1	61	ko05202	GB54595	K11447
Lysosome	1	0.561492	3.448	0.015	Cellular Processes	ko04142	Lysosome	0.509776	0.561492	0	1	1	66	ko04142	GB55242	K19363
Autophagy - animal	1	0.6342	3.448	0.012	Cellular Processes	ko04140	Autophagy - animal	0.584132	0.6342	1	0	1	81	ko04140	GB50147	K21246
MAPK signaling pathway	1	0.678189	3.448	0.011	Environmental Information Processing	ko04010	MAPK signaling pathway	0.643621	0.678189	0	1	1	95	ko04010	GB42604	K04439
HTLV-I infection	1	0.678189	3.448	0.011	Human Diseases	ko05166	HTLV-I infection	0.643621	0.678189	0	1	1	95	ko05166	GB52244	K11126
Huntington disease	1	0.678189	3.448	0.01	Human Diseases	ko05016	Huntington disease	0.651418	0.678189	1	0	1	97	ko05016	GB50147	K21246
Endocytosis	1	0.720526	3.448	0.009	Cellular Processes	ko04144	Endocytosis	0.701564	0.720526	0	1	1	111	ko04144	GB42604	K04439
Alzheimer disease	1	0.736706	3.448	0.008	Human Diseases	ko05010	Alzheimer disease	0.727013	0.736706	1	0	1	119	ko05010	GB50147	K21246
Pathways in cancer	1	0.771773	3.448	0.007	Human Diseases	ko05200	Pathways in cancer	0.771773	0.771773	0	1	1	135	ko05200	GB52244	K11126
