# Supplementary material for: Combined transcriptome and metabolite profiling analyses provide insights into the chronic toxicity of carbaryl and acetamiprid to Apis mellifera larvae
Source: Sci Rep. 2022 Oct 7;12:16898. doi: 10.1038/s41598-022-21403-0 (PMC9543932; doi:10.1038/s41598-022-21403-0)
Supplement: Supplementary file 8 — Supplementary Table S7. [file 41598_2022_21403_MOESM8_ESM.xlsx]

## Sheet: Sheet1
Table S7: Metabolite profiling data and statistical assessments in the comparison of ACE vs. SC.
NEG Mode
#ID	MS2 name	Ion mode	Normalized intensity of the metabolite										Fold_change	log2FC	Pvalue	VIP	regulated	HMDB_taxonomy	KEGG_annotation	KEGG_pathway_annotation
			ACE1	ACE2	ACE3	ACE4	ACE5	SC1	SC2	SC3	SC4	SC5
meta_1329		NEG	4.841e-05	5.96528e-05	3.88741e-05	4.36964e-05	4.32327e-05	2.48177e-05	2.7452e-05	2.99567e-05	3.24698e-05	3.24269e-05	1.5896	0.66866	0.00543041	2.56759	up	--	--	--
meta_1681		NEG	3.20824e-05	3.24026e-05	3.91151e-05	2.5966e-05	4.70054e-05	2.74792e-05	1.57829e-05	1.7737e-05	2.19282e-05	2.19329e-05	1.68388	0.751786	0.012084	2.47032	up	--	--	--
meta_1703		NEG	0.000112191	0.000101582	0.000135098	9.39799e-05	0.00015281	8.20159e-05	9.06111e-05	5.23858e-05	7.46646e-05	8.73364e-05	1.53912	0.622106	0.0150003	2.42016	up	--	--	--
meta_1752		NEG	0.000135455	0.000137682	0.000216741	0.000121072	0.000222924	9.52256e-05	6.71697e-05	0.000108776	0.000151862	8.59874e-05	1.63819	0.712107	0.0421951	2.1944	up	--	--	--
meta_1863		NEG	7.02445e-05	5.52525e-05	0.000104171	4.73608e-05	0.000100531	4.19857e-05	2.91648e-05	3.99819e-05	6.71348e-05	3.34069e-05	1.5794	0.65938	0.0344991	2.06346	up	--	--	--
meta_19		NEG	0.000468528	0.000434204	0.000447944	0.000276495	0.000403849	2.96469e-07	1.95997e-06	1.90049e-05	2.19584e-07	3.95356e-07	1.78369	0.834861	0.0449701	2.19714	up	--	--	--
meta_1929		NEG	1.22695e-05	1.21546e-05	1.66461e-05	1.13866e-05	1.76344e-05	8.21097e-06	6.67006e-06	9.0583e-06	1.22288e-05	7.6359e-06	92.8413	6.53669	0.000266292	3.01912	up	--	--	--
meta_2002		NEG	1.77731e-05	1.82969e-05	2.63044e-05	2.69973e-05	2.74005e-05	1.79535e-05	1.58891e-05	1.48447e-05	1.62567e-05	1.16972e-05	1.60011	0.678167	0.012666	2.4882	up	--	--	--
meta_2017		NEG	3.42978e-05	3.21813e-05	5.5544e-05	3.30394e-05	3.36421e-05	2.35601e-05	2.85366e-05	1.13719e-05	2.20028e-05	2.98036e-05	1.52362	0.607506	0.0170834	2.47421	up	--	--	--
meta_2231		NEG	1.21784e-05	8.18571e-06	9.8377e-06	8.32586e-06	1.01222e-05	5.37071e-06	6.43864e-06	2.96208e-06	5.50679e-06	1.03675e-05	1.637	0.71105	0.0313833	2.11255	up	--	--	--
meta_2347		NEG	9.00365e-06	7.90993e-06	1.0246e-05	4.40842e-06	7.97211e-06	2.05532e-06	1.59679e-06	3.69066e-06	2.35871e-06	1.63581e-06	1.58749	0.666751	0.0396858	2.0884	up	--	--	--
meta_2471		NEG	1.6202e-05	1.33031e-05	2.3786e-05	1.71059e-05	1.03521e-05	9.12179e-06	1.41607e-05	5.16644e-06	9.87735e-06	5.70786e-06	3.48762	1.80224	0.00260093	2.76461	up	--	--	--
meta_2530		NEG	1.1508e-05	1.44143e-05	1.96073e-05	9.81736e-06	1.44002e-05	9.13651e-06	9.46881e-06	4.02452e-06	8.31481e-06	6.32159e-06	1.83378	0.874823	0.0318384	2.12959	up	--	--	--
meta_2553		NEG	2.25602e-05	1.44624e-05	2.9882e-05	2.09075e-05	3.10727e-05	1.27525e-05	1.36338e-05	1.55153e-05	2.17619e-05	7.76785e-06	1.87159	0.904264	0.0136806	2.36681	up	--	--	--
meta_2756		NEG	2.35998e-06	2.26672e-06	3.81608e-06	2.26304e-06	3.72221e-06	1.75978e-06	1.55362e-06	1.72104e-06	2.68693e-06	1.53294e-06	1.66432	0.734935	0.0396928	2.25839	up	--	--	--
meta_2775		NEG	6.45349e-06	8.00452e-06	1.17096e-05	4.62709e-06	6.93757e-06	4.35238e-06	3.30994e-06	3.92233e-06	5.5896e-06	4.17116e-06	1.55906	0.640677	0.0458197	2.1938	up	--	--	--
meta_2799		NEG	1.32812e-06	1.33467e-06	2.13666e-06	1.43083e-06	2.23276e-06	1.02208e-06	7.89739e-07	1.11026e-06	1.6172e-06	1.02567e-06	1.7677	0.821873	0.0469068	2.11936	up	--	--	--
meta_2823		NEG	3.40134e-06	2.96946e-06	4.81304e-06	2.96431e-06	4.72439e-06	2.09935e-06	1.36197e-06	2.19294e-06	3.82639e-06	1.80516e-06	1.52077	0.604806	0.0492402	2.15585	up	--	--	--
meta_2890		NEG	0.000333096	0.000260405	0.000212595	0.000211374	0.000187141	0.000289887	0.000543953	0.00035006	0.000368017	0.000547154	1.67223	0.741777	0.0326583	2.24853	up	--	--	--
meta_301		NEG	0.000899186	0.000602312	0.000707724	0.000860473	0.000872087	0.000513859	0.000340823	0.000507439	0.000246163	5.70841e-05	0.573878	-0.801184	0.0238815	2.31902	down	--	--	--
meta_3099		NEG	6.73244e-06	6.66218e-06	4.86508e-06	6.68024e-06	4.86538e-06	3.65494e-06	2.73249e-06	4.70773e-06	3.51564e-06	4.44851e-06	2.36691	1.24301	0.00311447	2.67897	up	--	--	--
meta_3166		NEG	2.33867e-05	2.10193e-05	9.78799e-06	1.44293e-05	1.8863e-05	2.47768e-05	2.70015e-05	3.605e-05	2.07136e-05	1.71549e-05	1.56382	0.645074	0.00600437	2.40932	up	--	--	--
meta_3246		NEG	1.46925e-05	1.05227e-05	1.63439e-05	1.20483e-05	1.04719e-05	1.91416e-05	2.34986e-05	1.65246e-05	2.06042e-05	1.85842e-05	0.583968	-0.77604	0.018826	2.33322	down	--	--	--
meta_3260		NEG	4.91793e-06	4.88491e-06	5.06663e-06	3.97725e-06	4.66399e-06	1.07918e-05	6.35519e-06	6.52722e-06	2.23067e-05	3.96786e-05	0.651523	-0.618112	0.00314726	2.5505	down	--	--	--
meta_3260		NEG	4.91793e-06	4.88491e-06	5.06663e-06	3.97725e-06	4.66399e-06	1.07918e-05	6.35519e-06	6.52722e-06	6.57911e-06	7.16706e-06	0.628286	-0.670506	0.0275573	2.42675	down	--	--	--
meta_348		NEG	0.000678609	0.000635719	0.000641657	0.000864002	0.000694525	0.000472534	0.000380648	0.00049124	0.000401653	0.000347091	1.67904	0.747638	0.00077837	2.81427	up	--	--	--
meta_609	5'-Deoxyadenosine	NEG	0.000114402	8.5102e-05	9.92519e-05	6.27293e-05	6.28833e-05	6.15572e-05	5.09002e-05	6.19337e-05	5.46136e-05	3.87423e-05	1.58496	0.664449	0.033012	2.17395	up	--	--	--
meta_842		NEG	7.30599e-05	6.3596e-05	6.67068e-05	6.13162e-05	5.77713e-05	0.000186176	0.000142108	0.00017487	0.000108513	0.000146674	0.425205	-1.23377	0.00257307	2.90481	down	--	--	--
meta_851		NEG	4.71184e-05	3.50799e-05	2.98669e-05	2.92383e-05	2.89381e-05	8.28305e-05	9.94596e-05	5.73331e-05	6.02329e-05	5.79228e-05	0.475829	-1.07148	0.00812029	2.59547	down	--	--	--
meta_927		NEG	3.75622e-05	2.6467e-05	3.24067e-05	3.58422e-05	5.78259e-05	4.18953e-05	5.75832e-05	9.94411e-05	7.36001e-05	8.95414e-05	0.52506	-0.929445	0.0263077	2.15539	down	--	--	--
meta_969	Meclofenamate	NEG	2.25613e-05	2.97205e-05	3.43193e-05	4.15973e-05	1.74133e-05	5.58519e-05	3.95797e-05	5.15736e-05	2.90308e-05	4.35193e-05	0.663212	-0.592457	0.0483543	2.12018	down	--	--	--
meta_1178	3-Hydroxymandelic acid	POS	2.23642e-05	2.44432e-05	1.63826e-05	2.52138e-05	1.62707e-05	4.37683e-05	6.59353e-05	2.88471e-05	3.70985e-05	3.17478e-05	0.504706	-0.986485	0.0335172	2.09628	down	--	--	--
meta_1244	Arg-Leu	POS	9.30715e-06	1.42959e-05	1.11315e-05	1.03222e-05	1.32807e-05	6.26561e-06	1.04878e-05	8.76418e-06	3.85974e-06	6.77272e-06	1.61376	0.690426	0.0168085	2.06263	up	--	--	--
meta_1754		POS	0.000118437	0.000152624	0.000145975	6.99603e-05	9.46393e-05	1.59509e-06	4.0406e-06	1.78157e-05	1.83281e-06	6.21641e-06	18.4643	4.20666	0.00171106	2.69275	up	--	--	--
meta_1785		POS	0.000130777	0.000130892	5.61095e-05	5.84699e-05	0.000106567	0.000220781	0.000132398	0.000141968	0.000138238	0.000132095	0.630736	-0.664891	0.0449109	1.93026	down	--	--	--
meta_2070		POS	6.2097e-06	5.05755e-06	5.28651e-06	7.50375e-06	2.61821e-06	1.01758e-05	6.35232e-06	1.06349e-05	1.11545e-05	6.636e-06	0.593407	-0.752906	0.0247762	2.01157	down	--	--	--
meta_2074		POS	1.0329e-05	9.41548e-06	7.61775e-06	6.968e-06	9.16875e-06	8.04368e-06	1.99994e-05	3.21122e-05	2.69647e-05	2.25203e-05	0.396743	-1.33372	0.029681	2.21618	down	--	--	--
meta_2109		POS	1.36945e-05	1.05715e-05	9.32226e-06	8.05973e-06	1.27928e-05	1.71207e-05	2.53824e-05	6.41202e-05	3.55895e-05	3.38484e-05	0.309215	-1.69332	0.0368611	2.18704	down	--	--	--
meta_2295		POS	6.32832e-06	5.35436e-06	4.34848e-06	3.49789e-06	4.70371e-06	7.98249e-06	1.90663e-05	4.63752e-05	2.89412e-05	2.05643e-05	0.197127	-2.3428	0.0363321	2.18057	down	--	--	--
meta_2427		POS	1.40031e-05	1.09556e-05	1.60869e-05	9.56799e-06	1.1272e-05	8.21709e-06	6.98824e-06	4.45029e-06	1.13194e-05	8.71428e-06	1.55925	0.640853	0.0257249	2.11549	up	--	--	--
meta_2455		POS	8.57355e-06	9.08181e-06	7.49298e-06	5.66671e-06	9.80448e-06	9.8188e-06	1.48018e-05	3.18237e-05	1.86927e-05	1.99271e-05	0.427285	-1.22673	0.0393925	2.16569	down	--	--	--
meta_2504		POS	5.84452e-06	6.3801e-06	4.80839e-06	5.733e-06	5.12604e-06	3.81471e-06	3.04818e-06	3.52222e-06	2.4263e-06	3.85251e-06	1.6738	0.743127	0.000396827	2.5976	up	--	--	--
meta_2521		POS	1.0316e-05	6.70755e-06	5.16663e-06	4.90238e-06	6.29136e-06	2.00913e-05	1.98448e-05	7.44421e-05	3.17077e-05	2.91037e-05	0.190559	-2.39169	0.0484926	2.1078	down	--	--	--
meta_2534		POS	7.13124e-05	4.1913e-05	8.83038e-05	6.16004e-05	8.25625e-05	3.17454e-05	3.98005e-05	3.62809e-05	6.787e-05	2.36238e-05	1.73435	0.794397	0.0303673	2.12421	up	--	--	--
meta_2618		POS	1.30644e-05	1.08276e-05	1.00655e-05	5.37309e-06	9.08661e-06	1.58395e-05	3.70203e-05	9.32418e-05	5.05178e-05	4.40012e-05	0.201218	-2.31317	0.0384603	2.1742	down	--	--	--
meta_2667		POS	1.16422e-05	9.95598e-06	7.89922e-06	6.74548e-06	1.20089e-05	2.90992e-05	2.91572e-05	9.23802e-05	4.48966e-05	3.45008e-05	0.20976	-2.25319	0.0379604	2.18785	down	--	--	--
meta_2738		POS	1.4837e-05	9.04192e-06	6.52894e-06	3.98598e-06	1.00589e-05	4.27145e-05	1.5133e-05	2.33819e-05	2.7824e-05	3.22657e-05	0.314555	-1.66861	0.0101995	2.41351	down	--	--	--
meta_2743		POS	3.15852e-06	4.09647e-06	3.15961e-06	3.28038e-06	2.42964e-06	5.40845e-06	3.99915e-06	6.59314e-06	3.76813e-06	4.62419e-06	0.661033	-0.597205	0.0289663	2.19699	down	--	--	--
meta_2760		POS	1.76386e-05	1.37903e-05	1.23368e-05	1.02043e-05	1.34165e-05	2.17991e-05	5.28921e-05	0.0001178	7.61364e-05	5.88853e-05	0.205752	-2.28102	0.0295927	2.24461	down	--	--	--
meta_2882		POS	3.61264e-06	3.50557e-06	4.15555e-06	3.14051e-06	3.48831e-06	3.74383e-06	1.62554e-06	1.33983e-06	2.1707e-06	2.07837e-06	1.63371	0.708148	0.0253206	2.17411	up	--	--	--
meta_2890		POS	8.37233e-06	1.07055e-05	1.31827e-05	1.67804e-05	1.15544e-05	9.51121e-06	4.27809e-06	1.09264e-05	7.07428e-06	7.36841e-06	1.54744	0.629883	0.0459906	1.86759	up	--	--	--
meta_2903		POS	1.81047e-05	1.56888e-05	1.10179e-05	7.66135e-06	1.25971e-05	1.80967e-05	3.57536e-05	0.000111407	6.44395e-05	5.61932e-05	0.227605	-2.1354	0.0483697	2.09235	down	--	--	--
meta_2955		POS	1.42091e-05	1.38985e-05	5.83674e-06	1.2929e-05	1.00416e-05	2.22691e-05	1.40067e-05	1.66662e-05	1.35539e-05	1.91561e-05	0.664491	-0.589679	0.0348447	2.02116	down	--	--	--
meta_2960		POS	1.43717e-05	1.09077e-05	8.79067e-06	5.44064e-06	1.00655e-05	2.75437e-05	3.77113e-05	0.000131343	6.25738e-05	5.72536e-05	0.156676	-2.67414	0.0422151	2.15594	down	--	--	--
meta_3010		POS	1.31375e-06	1.00173e-06	1.34066e-06	1.4427e-06	1.06528e-06	1.54413e-06	1.65942e-06	1.7837e-06	2.18892e-06	2.40008e-06	0.643689	-0.635565	0.00983034	2.31421	down	--	--	--
meta_3048		POS	2.18818e-05	1.62433e-05	1.60614e-05	9.21025e-06	1.54025e-05	1.41541e-05	4.63459e-05	9.54393e-05	5.64753e-05	4.80433e-05	0.302542	-1.72479	0.0483369	2.07272	down	--	--	--
meta_3100		POS	1.67613e-05	1.20979e-05	1.13328e-05	6.9038e-06	1.48898e-05	3.62039e-05	4.36306e-05	0.000154878	7.22932e-05	6.73184e-05	0.165593	-2.59428	0.0414853	2.16429	down	--	--	--
meta_3123		POS	0.000121435	0.000110911	0.00018344	0.000104406	0.000138762	9.14767e-05	9.03928e-05	5.54723e-05	0.000131598	5.41935e-05	1.55732	0.639065	0.0468536	1.96486	up	--	--	--
meta_3178		POS	3.05534e-05	2.10478e-05	3.26898e-05	1.68885e-05	2.1443e-05	1.89259e-05	1.24204e-05	1.21213e-05	2.05145e-05	1.14469e-05	1.62567	0.701034	0.034636	2.07732	up	--	--	--
meta_3215		POS	1.84273e-05	1.63716e-05	1.301e-05	8.88355e-06	1.68811e-05	3.67655e-05	5.06541e-05	0.000167128	8.01175e-05	7.83456e-05	0.17814	-2.48892	0.0399883	2.17951	down	--	--	--
meta_3228		POS	4.40713e-06	5.67188e-06	4.35113e-06	4.41587e-06	5.00441e-06	5.22913e-06	1.11916e-05	1.06682e-05	8.34943e-06	8.20216e-06	0.54652	-0.871654	0.0183842	2.34111	down	--	--	--
meta_3242		POS	6.1728e-06	4.63193e-06	3.97977e-06	2.59883e-06	5.14896e-06	1.71029e-05	1.48432e-05	6.0371e-05	2.53465e-05	2.29186e-05	0.160278	-2.64135	0.0461818	2.13276	down	--	--	--
meta_3264		POS	6.52042e-06	3.0926e-06	4.29916e-06	4.70864e-06	4.53954e-06	8.57572e-06	5.83777e-06	8.83129e-06	6.51716e-06	7.37105e-06	0.623714	-0.681044	0.00804011	2.28509	down	--	--	--
meta_330	DL-Tryptophan	POS	1.13352e-05	1.60087e-05	1.19876e-05	1.35963e-05	4.13556e-06	2.47626e-05	1.25364e-05	2.43042e-05	1.94644e-05	1.49348e-05	0.594395	-0.750506	0.0399058	1.97509	down	--	--	--
meta_3300		POS	2.00837e-05	1.45103e-05	1.24394e-05	8.0243e-06	1.54161e-05	3.18717e-05	5.2562e-05	0.000161951	7.01521e-05	6.82189e-05	0.183165	-2.44878	0.0477797	2.11392	down	--	--	--
meta_3313		POS	3.3505e-06	5.73461e-06	1.80013e-06	2.86649e-06	4.64976e-06	6.8332e-06	6.04582e-06	8.27318e-06	7.21995e-06	7.57382e-06	0.511921	-0.966007	0.00391328	2.56254	down	--	--	--
meta_3367		POS	4.09664e-05	4.08287e-05	3.71616e-05	2.56818e-05	2.62851e-05	4.57109e-05	6.34946e-05	3.55046e-05	5.34867e-05	6.11088e-05	0.659159	-0.601301	0.0244033	2.08913	down	--	--	--
meta_3402		POS	6.39653e-06	4.75993e-06	4.54599e-06	3.0771e-06	6.20883e-06	1.59582e-05	1.644e-05	5.66719e-05	2.43455e-05	2.30508e-05	0.18311	-2.44922	0.0413578	2.16998	down	--	--	--
meta_3466		POS	6.2064e-06	4.77671e-06	4.9209e-06	3.04836e-06	5.20602e-06	1.28377e-05	1.35232e-05	4.48654e-05	2.18067e-05	2.2304e-05	0.209459	-2.25526	0.0344068	2.23012	down	--	--	--
meta_348		POS	0.000223455	0.000221668	0.000270913	0.000175033	0.000157688	0.000117164	0.000132899	0.000120696	0.000151361	0.000176864	1.5004	0.585351	0.0210555	2.15307	up	--	--	--
meta_3492		POS	7.05088e-07	1.83468e-06	7.20226e-07	1.24213e-06	1.00748e-06	2.60516e-06	1.59155e-06	3.87643e-06	1.75975e-06	1.94388e-06	0.467836	-1.09593	0.036936	2.12868	down	--	--	--
meta_3514		POS	5.6262e-06	4.85462e-06	4.58053e-06	2.95462e-06	5.74978e-06	8.19814e-06	1.30944e-05	3.72958e-05	2.2288e-05	2.02702e-05	0.234963	-2.08949	0.0350008	2.20768	down	--	--	--
meta_3536		POS	5.39227e-06	4.46043e-06	3.86042e-06	3.07426e-06	4.70605e-06	1.21556e-05	1.46348e-05	3.68631e-05	1.78851e-05	1.89484e-05	0.213893	-2.22504	0.0219698	2.36209	down	--	--	--
meta_3557		POS	1.82604e-06	2.29306e-06	1.55183e-06	1.61077e-06	1.86356e-06	1.76178e-06	2.95374e-06	6.1144e-06	4.22565e-06	4.25229e-06	0.473654	-1.07809	0.0480356	2.09411	down	--	--	--
meta_536		POS	0.000189386	0.000175195	0.000306481	0.000255453	0.000291361	0.000187496	0.000184192	0.000141508	0.000105018	8.20419e-05	1.73919	0.798415	0.0163937	2.18171	up	--	--	--
meta_861		POS	5.30295e-05	3.32794e-05	6.05205e-05	5.04176e-05	5.59203e-05	3.33587e-05	3.29172e-05	1.73165e-05	3.77701e-05	2.26627e-05	1.7578	0.81377	0.00707991	2.43021	up	--	--	--
