# Supplementary material for: Combined transcriptome and metabolite profiling analyses provide insights into the chronic toxicity of carbaryl and acetamiprid to Apis mellifera larvae
Source: Sci Rep. 2022 Oct 7;12:16898. doi: 10.1038/s41598-022-21403-0 (PMC9543932; doi:10.1038/s41598-022-21403-0)
Supplement: Supplementary file 9 — Supplementary Table S8. [file 41598_2022_21403_MOESM9_ESM.xlsx]

## Sheet: Sheet1
Table S8: Metabolite profiling data and statistical assessments in the comparison of CR vs. SC.
#ID	MS2 name	Ion mode	Normalized intensity of the metabolite										Fold_change	log2FC	Pvalue	VIP	regulated	HMDB_taxonomy	KEGG_annotation	KEGG_pathway_annotation
			CR1	CR2	CR3	CR4	CR5	SC1	SC2	SC3	SC4	SC5
meta_1007		NEG	0.000156067	0.000198936	8.97252e-05	0.000177755	0.000152502	0.000115512	6.91907e-05	0.000107741	0.000120936	9.2593e-05	1.53168	0.615111	0.0401211	1.4393	up	--	--	--
meta_1012		NEG	1.81298e-05	1.69681e-05	1.65903e-05	1.64709e-05	2.50047e-05	4.67625e-05	1.7464e-05	5.12673e-05	2.95934e-05	3.38588e-05	0.520625	-0.941682	0.0455051	1.48143	down	--	--	--
meta_1020		NEG	8.99973e-05	5.83809e-05	5.82895e-05	5.28181e-05	6.94758e-05	3.24923e-05	1.95637e-05	2.99772e-05	1.95983e-05	1.8485e-05	2.73869	1.45349	0.00157673	1.90413	up	--	--	--
meta_1039		NEG	0.000581986	0.00038896	0.000222245	0.000310239	0.000293206	0.000832833	0.000443258	0.000590743	0.000735597	0.000510105	0.577226	-0.792792	0.024324	1.50292	down	--	--	--
meta_1061		NEG	8.56005e-06	9.14687e-06	6.11249e-06	1.54296e-05	8.34466e-06	2.20308e-05	2.32784e-05	3.01436e-05	3.13121e-05	2.98929e-05	0.348269	-1.52172	0.000118734	2.0063	down	--	--	--
meta_1071		NEG	1.52517e-05	1.48496e-05	1.74364e-05	9.81436e-06	1.30171e-05	3.02847e-05	3.35017e-05	2.68635e-05	2.73439e-05	2.62416e-05	0.487877	-1.03541	4.71174e-05	1.98257	down	--	--	--
meta_1081		NEG	7.33484e-06	4.33267e-06	1.82674e-05	5.30242e-06	6.29333e-06	5.14978e-05	2.51616e-05	5.19019e-05	3.27636e-05	3.63332e-05	0.210114	-2.25076	0.00203665	1.87102	down	--	--	--
meta_1084		NEG	4.2926e-05	3.59846e-05	4.3781e-05	2.93866e-05	4.16376e-05	9.40884e-05	6.83395e-05	0.000113429	0.000103524	6.82551e-05	0.432752	-1.20839	0.00386038	1.88157	down	--	--	--
meta_1088		NEG	3.70186e-05	4.35974e-05	4.20999e-05	3.76241e-05	4.22219e-05	1.21331e-05	2.14774e-05	1.05489e-05	2.55708e-05	7.82464e-06	2.61186	1.38508	0.00087447	1.97482	up	--	--	--
meta_1093		NEG	2.75939e-05	3.4565e-05	2.11008e-05	2.36079e-05	1.63391e-05	1.26482e-05	1.47288e-05	1.83931e-05	1.49237e-05	1.03777e-05	1.73356	0.793736	0.0237725	1.60196	up	--	--	--
meta_1099	D-Ribulose 1,5-bisphosphate	NEG	1.05774e-05	1.23459e-06	1.0393e-05	2.77688e-06	1.12542e-05	2.08055e-05	1.0836e-05	2.19361e-05	1.38767e-05	1.46315e-05	0.441441	-1.17971	0.0164172	1.56414	down	--	C01182	Metabolic pathways(ko01100);;Carbon metabolism(ko01200);;Glyoxylate and dicarboxylate metabolism(ko00630)
meta_1110		NEG	1.10324e-05	1.02777e-05	1.03573e-05	8.44078e-06	1.02346e-05	2.28667e-05	1.17415e-05	1.68941e-05	2.21602e-05	1.29889e-05	0.58098	-0.783439	0.0321715	1.58093	down	--	--	--
meta_1121		NEG	1.23622e-05	2.11166e-05	6.63726e-06	1.04839e-05	7.43314e-06	2.17563e-05	3.53949e-05	3.05623e-05	3.38779e-05	2.91193e-05	0.385063	-1.37683	0.000774249	1.87247	down	--	--	--
meta_1127		NEG	0.000453895	0.000523689	0.000631119	0.000545181	0.000553224	0.000356639	0.000231607	0.000155893	0.000235995	0.000255712	2.19049	1.13125	0.000141005	1.98155	up	--	--	--
meta_1164		NEG	0.00207968	0.00164548	0.00119911	0.00114995	0.00175222	0.00618031	0.00329488	0.00633873	0.00366681	0.00477105	0.322716	-1.63166	0.00484309	1.85368	down	--	--	--
meta_1165		NEG	0.000212789	0.000205631	0.000124816	0.000116747	0.000163796	0.000515687	0.000244992	0.000509654	0.00037551	0.000331869	0.416532	-1.2635	0.00859835	1.75034	down	--	--	--
meta_1166		NEG	0.00464179	0.00385628	0.00253625	0.00273147	0.00357107	0.0132479	0.00755334	0.0127331	0.00861789	0.0103785	0.330032	-1.59932	0.00195748	1.92086	down	--	--	--
meta_1170		NEG	1.76851e-05	2.43501e-05	1.59746e-05	2.27557e-05	2.3384e-05	3.3636e-05	2.93568e-05	3.93837e-05	3.85513e-05	3.367e-05	0.59651	-0.745381	0.000482752	1.91827	down	--	--	--
meta_1178		NEG	0.000119642	9.43564e-05	8.40643e-05	0.000158351	0.000133741	7.93473e-05	5.82532e-05	6.35244e-05	9.16113e-05	7.19145e-05	1.61841	0.694578	0.024243	1.5333	up	--	--	--
meta_119		NEG	0.000222651	0.000181382	0.000146595	0.000172316	0.000190691	0.000173578	6.08807e-05	7.81733e-05	0.000139507	3.27762e-05	1.88411	0.913887	0.025925	1.5503	up	--	--	--
meta_1197		NEG	0.000189661	0.000212949	0.000152696	0.000288625	0.000218449	0.000145475	0.000114228	0.000128887	0.000146775	0.000104172	1.66117	0.7322	0.0157437	1.66432	up	--	--	--
meta_12		NEG	0.000161604	5.62566e-05	0.000166568	0.000242469	0.000192806	0.000111131	2.05153e-05	8.71677e-05	5.18882e-05	1.62622e-05	2.85646	1.51423	0.0218223	1.53911	up	--	--	--
meta_1201		NEG	0.0004099	0.000507818	0.00031274	0.000582557	0.000442109	0.000309958	0.000287825	0.000255225	0.000322382	0.000284608	1.54461	0.62724	0.0228897	1.63418	up	--	--	--
meta_1215	2'-Deoxyadenosine 5'-monophosphate (dAMP)	NEG	1.66813e-05	1.67838e-05	2.35217e-05	2.15116e-05	2.4011e-05	1.55343e-05	9.61907e-06	1.28692e-05	9.51109e-06	8.92596e-06	1.81562	0.860464	0.0022058	1.82198	up	--	--	--
meta_1217		NEG	0.000162811	0.000127477	0.000200768	0.000217713	0.000201418	0.000315074	0.000242211	0.000411091	0.000404824	0.000252132	0.56	-0.836502	0.0127415	1.69396	down	--	--	--
meta_1232		NEG	0.000490456	0.000379209	0.000302114	0.000621099	0.000318662	0.000302799	0.000249535	0.000194669	0.00028033	0.000207302	1.71025	0.77421	0.0394882	1.48792	up	--	--	--
meta_1258	Nname,cis-9,10-Epoxystearic acid	NEG	0.000126279	0.000181557	0.000161462	0.000239111	0.000177699	4.87397e-05	6.43685e-05	5.23522e-05	4.61983e-05	5.94744e-05	3.26816	1.70848	0.00214277	1.96526	up	--	--	--
meta_1263	Cinnavalininate	NEG	2.89874e-05	2.1426e-05	2.0533e-05	1.43268e-05	2.87981e-05	4.2168e-05	3.06536e-05	3.76508e-05	3.28912e-05	3.76891e-05	0.630045	-0.666474	0.00532807	1.73789	down	Benzoxazines	C05640	Tryptophan metabolism(ko00380)
meta_1274		NEG	4.76967e-05	4.4745e-05	5.03118e-05	2.98753e-05	5.10454e-05	7.98093e-05	8.09675e-05	7.26855e-05	7.75514e-05	7.57956e-05	0.578254	-0.790224	0.000472912	1.99971	down	--	--	--
meta_1289		NEG	2.52481e-05	2.99445e-05	3.74617e-05	4.00696e-05	4.01656e-05	2.83842e-05	2.13343e-05	2.80365e-05	1.82542e-05	1.76028e-05	1.52175	0.605736	0.0150327	1.60972	up	--	--	--
meta_130		NEG	8.0634e-06	6.33033e-06	9.86291e-06	1.12206e-05	8.88148e-06	1.81341e-05	1.5519e-05	1.85514e-05	1.65518e-05	1.74517e-05	0.514555	-0.958603	6.65807e-05	2.02513	down	--	--	--
meta_1301		NEG	1.93798e-05	1.91022e-05	2.48263e-05	1.97556e-05	2.36761e-05	4.54438e-05	3.16488e-05	4.98461e-05	4.91039e-05	3.32056e-05	0.510112	-0.971115	0.00476885	1.85638	down	--	--	--
meta_1307		NEG	0.000282897	0.000286517	0.000258749	0.000283489	0.000324591	0.000215337	0.000147571	0.000222216	0.000200017	0.00016852	1.50603	0.590751	0.000798318	1.88311	up	--	--	--
meta_1329		NEG	5.19713e-05	8.15382e-05	4.63672e-05	8.16571e-05	5.06597e-05	2.48177e-05	2.7452e-05	2.99567e-05	3.24698e-05	3.24269e-05	2.12199	1.08542	0.0127052	1.76141	up	--	--	--
meta_1331		NEG	0.00020246	0.000140007	0.000180707	0.000193137	0.000177213	0.000425323	0.000380322	0.000187098	0.000324234	0.000427427	0.512223	-0.965156	0.0170233	1.70008	down	--	--	--
meta_1333		NEG	9.39781e-05	5.91294e-05	7.72588e-05	4.78396e-05	6.51048e-05	0.000122635	9.34638e-05	9.33688e-05	0.000122068	0.000109178	0.634921	-0.65535	0.00516322	1.74085	down	--	--	--
meta_1336		NEG	2.79419e-05	3.84358e-05	3.52569e-05	2.7185e-05	4.91956e-05	4.50615e-05	5.05302e-05	6.8665e-05	5.23087e-05	7.77819e-05	0.604779	-0.72552	0.0161214	1.62121	down	--	--	--
meta_1364		NEG	0.000159345	8.88102e-05	8.15006e-05	0.000179535	0.000125081	0.000309274	0.000146441	0.00019544	0.000312702	0.000236152	0.528556	-0.919871	0.0213376	1.58818	down	--	--	--
meta_1377	Aristolochic Acid	NEG	5.93111e-06	8.4149e-06	5.64876e-06	6.22469e-06	5.36118e-06	4.80115e-06	4.07474e-06	4.62984e-06	4.06377e-06	3.07408e-06	1.5298	0.613347	0.0117655	1.7037	up	--	--	--
meta_1379		NEG	0.000103853	5.94646e-05	5.93632e-05	1.49252e-05	1.92658e-05	0.000149034	0.000101346	7.00814e-05	0.000161018	7.8304e-05	0.458877	-1.12382	0.0391242	1.40088	down	--	--	--
meta_1381		NEG	0.000385189	0.000472042	0.000317886	0.000542905	0.000469333	0.000224766	0.000262686	0.000340334	0.000236219	0.000266056	1.64455	0.717694	0.00791054	1.72445	up	--	--	--
meta_1383		NEG	0.000105707	0.000109129	0.00013329	7.99562e-05	0.000124562	0.000212196	0.000177501	0.000184718	0.000210112	0.000183105	0.57113	-0.808109	0.000130214	1.97747	down	--	--	--
meta_1407		NEG	0.000618424	0.00120884	0.000928427	0.00137048	0.00080301	0.00052581	0.000717087	0.000484965	0.000663175	0.000637754	1.62744	0.702606	0.0464677	1.48086	up	--	--	--
meta_1414	Ethynodiol diacetate	NEG	5.26071e-06	5.85357e-06	5.95423e-06	3.52787e-06	4.27407e-06	1.00977e-05	5.14128e-06	8.8107e-06	1.10192e-05	1.00328e-05	0.55143	-0.85875	0.0132744	1.69759	down	--	--	--
meta_1415		NEG	0.000131736	0.000154066	8.22644e-05	0.000232341	0.000118518	3.22016e-05	1.1859e-05	1.9516e-05	1.66731e-05	1.48819e-05	7.55716	2.91784	0.00707618	1.84996	up	--	--	--
meta_1423		NEG	4.52095e-05	4.44567e-05	3.38464e-05	3.48441e-05	5.26258e-05	9.07623e-05	8.17413e-05	0.000119248	5.91142e-05	0.000110114	0.457683	-1.12758	0.00704332	1.80119	down	--	--	--
meta_1433		NEG	3.65019e-05	2.66515e-05	3.34523e-05	4.55564e-05	5.59633e-05	9.55125e-06	1.29201e-05	1.88315e-05	1.05479e-05	1.53234e-05	2.94943	1.56044	0.00488782	1.82148	up	--	--	--
meta_1439		NEG	1.05044e-05	1.49881e-05	1.46195e-05	2.7835e-05	1.90805e-05	1.01319e-05	7.02262e-06	8.40605e-06	6.13606e-06	7.30408e-06	2.23143	1.15797	0.0289528	1.59987	up	--	--	--
meta_145		NEG	8.10272e-05	5.48752e-05	7.38646e-05	9.06121e-05	0.000102016	5.27462e-05	4.58998e-05	5.17002e-05	5.37903e-05	5.99342e-05	1.52382	0.607689	0.0229243	1.58353	up	--	--	--
meta_1473		NEG	2.04899e-05	2.12075e-05	1.2601e-05	3.26511e-05	3.7556e-05	3.64925e-05	3.71672e-05	3.77697e-05	3.40025e-05	5.58921e-05	0.618434	-0.693309	0.0338701	1.47137	down	--	--	--
meta_1480		NEG	7.84841e-05	7.2315e-05	7.50202e-05	8.45481e-05	8.58117e-05	0.000130604	9.94171e-05	0.000151799	0.000151257	0.000120706	0.605979	-0.72266	0.00508031	1.88166	down	--	--	--
meta_1493		NEG	9.84274e-05	6.91703e-05	4.88301e-05	5.91057e-05	6.701e-05	0.000198644	0.000114548	0.000105299	0.000108359	0.000151458	0.504996	-0.985655	0.0154728	1.63711	down	--	--	--
meta_1494		NEG	8.87641e-05	0.00014747	0.000143301	0.000180799	0.000188401	6.06248e-05	0.000101368	0.000104464	0.000107603	7.53071e-05	1.6662	0.736563	0.023624	1.55106	up	--	--	--
meta_1500		NEG	4.03159e-05	4.19651e-05	3.03333e-05	6.1699e-05	3.38279e-05	4.02522e-05	2.28001e-05	1.40082e-05	2.91558e-05	1.95341e-05	1.65519	0.726998	0.0490908	1.36744	up	--	--	--
meta_1513		NEG	2.19209e-05	1.38623e-05	1.92235e-05	6.56462e-06	1.49888e-05	6.95563e-06	7.85046e-06	1.00658e-05	4.83396e-06	6.98819e-06	2.08644	1.06105	0.035593	1.52397	up	--	--	--
meta_1540		NEG	9.21862e-05	0.000102544	5.25136e-05	0.000103042	7.96438e-05	5.20645e-05	4.47751e-05	6.86938e-05	7.0445e-05	5.05759e-05	1.50034	0.585291	0.0355123	1.4476	up	--	--	--
meta_1541		NEG	0.000319977	0.000283191	0.000209395	0.000314895	0.00026455	0.000519733	0.000436318	0.000362527	0.000533397	0.000396738	0.619024	-0.691932	0.00378753	1.79448	down	--	--	--
meta_1547		NEG	2.38308e-05	2.2681e-05	2.74543e-05	3.30866e-05	1.95607e-05	1.72107e-05	1.16111e-05	1.8273e-05	1.3488e-05	1.50621e-05	1.67379	0.743116	0.00788134	1.73002	up	--	--	--
meta_1549		NEG	3.44661e-05	2.07798e-05	2.91011e-05	3.54476e-05	2.49847e-05	6.13658e-05	2.86667e-05	6.49449e-05	5.51341e-05	4.5019e-05	0.567471	-0.817381	0.0239796	1.59166	down	--	--	--
meta_1586		NEG	9.4419e-05	0.000115405	9.39831e-05	0.000128107	0.000160999	0.000103493	6.62887e-05	9.07895e-05	6.79134e-05	6.35893e-05	1.51225	0.596696	0.0304432	1.48932	up	--	--	--
meta_1603		NEG	2.5731e-05	2.47446e-05	1.50154e-05	4.462e-05	1.76167e-05	5.68502e-06	5.34474e-06	3.67136e-06	8.08124e-06	7.38419e-06	4.23409	2.08205	0.0189318	1.68575	up	--	--	--
meta_1620		NEG	0.00051698	0.000692048	0.00041365	0.00045525	0.00045678	0.000442673	0.000284214	0.000310342	0.000372979	0.000241178	1.5349	0.618141	0.021424	1.56066	up	--	--	--
meta_1622		NEG	0.000161225	0.000148196	0.000111713	0.000140555	0.000138913	7.42916e-05	0.000109891	0.000105269	8.36671e-05	7.69197e-05	1.55676	0.638544	0.00187278	1.81731	up	--	--	--
meta_1624		NEG	2.71121e-06	9.66019e-07	3.45964e-06	2.186e-06	2.28504e-06	3.32003e-06	3.24303e-06	5.22301e-06	4.25174e-06	3.66464e-06	0.589161	-0.763265	0.0184342	1.56453	down	--	--	--
meta_1628		NEG	0.00210237	0.00212291	0.00182426	0.0030191	0.00192829	0.00394566	0.00410532	0.00280963	0.00423971	0.0036187	0.587474	-0.767403	0.00179733	1.82013	down	--	--	--
meta_1634		NEG	5.10103e-06	6.93701e-06	4.50798e-06	7.5311e-06	6.18002e-06	7.56225e-06	9.51818e-06	8.97945e-06	9.99636e-06	9.82727e-06	0.659434	-0.6007	0.00264575	1.80799	down	--	--	--
meta_1635		NEG	6.25962e-06	6.89671e-06	4.55935e-06	8.67579e-06	5.7331e-06	1.23408e-05	1.53858e-05	1.17247e-05	1.69042e-05	1.68816e-05	0.438639	-1.18889	0.000484484	1.96718	down	--	--	--
meta_1666		NEG	0.000121811	0.00016049	0.000154766	0.000142658	0.00017149	0.000135368	9.59229e-05	8.73861e-05	9.70426e-05	7.90597e-05	1.51828	0.602439	0.00416405	1.77148	up	--	--	--
meta_1700		NEG	1.22826e-05	1.34716e-05	9.75111e-06	1.10194e-05	1.27787e-05	1.73128e-05	2.12969e-05	2.04431e-05	2.09263e-05	1.26539e-05	0.640198	-0.643409	0.0114848	1.68326	down	--	--	--
meta_1718		NEG	0.000994823	0.00120465	0.0010232	0.00119311	0.00114088	0.000756498	0.000615146	0.000522619	0.000615961	0.000499707	1.84611	0.88449	3.94972e-05	2.03044	up	--	--	--
meta_1724		NEG	1.96485e-05	1.05025e-05	1.01518e-05	1.86783e-05	1.50679e-05	3.68447e-05	1.80748e-05	2.45716e-05	3.24374e-05	2.70317e-05	0.532878	-0.908124	0.012027	1.66842	down	--	--	--
meta_1731		NEG	5.57499e-05	0.000123388	6.33091e-05	9.05131e-05	4.82492e-05	5.0284e-05	2.94653e-05	2.29832e-05	2.30694e-05	4.14703e-05	2.27898	1.18839	0.0326096	1.55724	up	--	--	--
meta_1736		NEG	7.876e-06	5.64746e-06	2.49725e-06	4.43414e-06	2.58128e-06	1.19976e-05	1.38887e-05	7.82781e-06	6.92747e-06	1.24172e-05	0.434162	-1.20369	0.00873131	1.64622	down	--	--	--
meta_1739		NEG	4.22879e-05	4.61632e-05	3.8638e-05	5.73319e-05	5.12854e-05	5.95634e-05	9.10526e-05	7.55379e-05	7.81446e-05	8.80777e-05	0.600716	-0.735246	0.00227149	1.85615	down	--	--	--
meta_1742		NEG	3.87986e-05	2.60998e-05	3.1691e-05	4.26743e-05	1.53775e-05	5.27173e-05	4.86008e-05	3.12777e-05	4.64543e-05	6.90558e-05	0.623287	-0.682031	0.0438149	1.40708	down	--	--	--
meta_1750		NEG	2.22483e-05	2.57199e-05	1.73213e-05	3.9914e-05	3.03753e-05	1.44245e-05	1.21241e-05	1.06382e-05	1.32194e-05	1.48523e-05	2.07756	1.05489	0.0202575	1.66041	up	--	--	--
meta_1756		NEG	1.64548e-05	1.22218e-05	1.00652e-05	2.03504e-05	1.54538e-05	4.55821e-05	2.08564e-05	3.53318e-05	3.44726e-05	3.32925e-05	0.439708	-1.18538	0.0054476	1.80258	down	--	--	--
meta_1759		NEG	5.14952e-05	2.63537e-05	2.23461e-05	4.04762e-05	3.26063e-05	6.98672e-05	5.59321e-05	4.67938e-05	0.000103943	8.20062e-05	0.483284	-1.04906	0.0169127	1.66608	down	--	--	--
meta_1765		NEG	7.85941e-06	7.75099e-06	6.61878e-06	1.06214e-05	1.421e-05	2.80893e-05	2.03644e-05	6.0464e-05	3.12272e-05	2.55037e-05	0.284099	-1.81554	0.0269487	1.62166	down	--	--	--
meta_1768		NEG	3.62502e-05	5.27486e-05	3.38713e-05	2.7663e-05	2.02378e-05	2.14933e-05	1.26385e-05	1.46411e-05	2.908e-05	1.30803e-05	1.87798	0.909184	0.040996	1.442	up	--	--	--
meta_1779		NEG	3.53026e-05	4.79434e-05	2.09432e-05	4.05438e-05	2.20232e-05	1.94237e-05	2.24133e-05	6.84743e-06	2.07136e-05	1.71549e-05	1.92664	0.946085	0.0349824	1.48888	up	--	--	--
meta_1781		NEG	4.62055e-05	8.07649e-05	5.73903e-05	6.84574e-05	7.33039e-05	3.96721e-05	2.95213e-05	3.83777e-05	4.45149e-05	4.69256e-05	1.63871	0.71256	0.0100294	1.69389	up	--	--	--
meta_1782		NEG	5.11695e-05	5.30964e-05	3.64878e-05	7.04296e-05	4.09532e-05	3.16457e-05	2.32396e-05	1.25102e-05	2.35161e-05	2.24062e-05	2.22504	1.15383	0.00573751	1.77053	up	--	--	--
meta_1790		NEG	0.000114159	7.65851e-05	5.96697e-05	6.5786e-05	8.22455e-05	0.000199218	0.000166268	0.000143207	0.000171018	0.000186516	0.459978	-1.12036	0.000116254	1.984	down	--	--	--
meta_1798		NEG	3.38606e-05	1.79078e-05	3.1403e-05	4.31596e-05	4.92948e-05	3.63316e-05	3.08754e-06	8.1178e-06	2.28591e-05	1.14412e-05	2.14604	1.10168	0.0478381	1.33705	up	--	--	--
meta_1802		NEG	1.11509e-05	1.48069e-05	9.09213e-06	1.22512e-05	1.22447e-05	3.92221e-06	2.98218e-06	5.01574e-06	3.89544e-06	4.20484e-06	2.97425	1.57253	0.000487492	2.0112	up	--	--	--
meta_1804		NEG	5.7579e-06	1.07786e-05	6.66096e-06	9.03573e-06	1.43519e-05	1.67853e-05	2.14336e-05	1.64686e-05	2.35598e-05	1.33522e-05	0.508573	-0.975473	0.0058956	1.69524	down	--	--	--
meta_1817		NEG	7.30297e-06	8.51489e-06	6.70101e-06	1.05129e-05	8.79069e-06	2.0017e-05	2.88933e-05	2.89351e-05	2.85482e-05	2.59662e-05	0.315975	-1.66212	0.000147905	2.05511	down	--	--	--
meta_1830		NEG	5.29546e-05	4.06722e-05	3.39739e-05	5.04809e-05	3.71134e-05	3.5257e-05	2.39533e-05	3.50784e-05	2.70097e-05	2.17939e-05	1.50389	0.588699	0.0161122	1.5766	up	--	--	--
meta_1847		NEG	3.47409e-05	2.58825e-05	3.45306e-05	3.00884e-05	4.79234e-05	2.61551e-05	1.62205e-05	2.58196e-05	2.53502e-05	1.45331e-05	1.60222	0.680075	0.0228352	1.50732	up	--	--	--
meta_1865		NEG	6.38405e-06	1.19403e-05	8.1555e-06	1.53857e-05	2.83141e-05	1.46249e-05	2.85082e-05	3.46311e-05	2.15322e-05	3.38244e-05	0.527189	-0.923609	0.0495097	1.37384	down	--	--	--
meta_1873		NEG	1.98665e-05	1.62849e-05	1.57972e-05	2.0425e-05	1.62278e-05	4.3979e-05	4.51018e-05	3.19608e-05	4.81941e-05	4.25655e-05	0.418324	-1.25731	0.00038235	2.02572	down	--	--	--
meta_1892	N-Formylmethionyl-Leucylphenylalanine	NEG	3.07674e-05	3.07492e-05	3.428e-05	3.53394e-05	4.68616e-05	2.15959e-05	1.89111e-05	2.89248e-05	1.84692e-05	1.6776e-05	1.70045	0.765914	0.00471238	1.74164	up	--	--	--
meta_1899		NEG	0.00019928	0.000235564	0.000174958	0.000210913	0.000239848	9.07245e-05	4.96338e-05	8.23168e-05	9.01853e-05	8.28357e-05	2.68025	1.42237	4.02111e-05	2.03157	up	--	--	--
meta_1903		NEG	0.000609599	0.000549224	0.000420372	0.000626847	0.000471311	0.000426743	0.00034667	0.000328659	0.000340162	0.000248203	1.58382	0.663412	0.00452692	1.76272	up	--	--	--
meta_1909		NEG	3.86959e-05	4.03769e-05	1.31162e-05	3.33654e-05	2.93336e-05	1.35973e-05	1.43478e-05	6.23658e-06	1.69891e-05	8.91939e-06	2.57759	1.36602	0.0141438	1.67395	up	--	--	--
meta_191	Vanylglycol	NEG	4.00592e-05	4.84939e-05	2.79559e-05	6.37733e-05	3.19672e-05	5.62506e-05	0.000101315	4.68496e-05	8.21001e-05	9.59534e-05	0.554946	-0.84958	0.0319132	1.49055	down	--	--	--
meta_1916		NEG	0.000176741	0.000203273	0.000146024	7.22418e-05	0.000100386	0.000117049	2.30322e-05	5.35295e-05	5.95471e-05	2.2126e-05	2.53798	1.34368	0.0233749	1.54284	up	--	--	--
meta_1919		NEG	0.000271119	0.000373681	0.000393605	0.000336864	0.000308006	0.000201235	0.000280528	6.18786e-05	0.000189117	0.000257318	1.70015	0.76566	0.0180547	1.60283	up	--	--	--
meta_1933		NEG	2.15491e-05	2.19112e-05	1.99099e-05	3.18937e-05	1.63591e-05	3.94214e-05	3.37034e-05	2.68579e-05	4.28199e-05	3.49411e-05	0.628	-0.671163	0.007778	1.6707	down	--	--	--
meta_1953		NEG	2.01255e-05	2.72209e-05	2.10924e-05	3.10707e-05	2.65875e-05	1.34242e-05	9.02369e-06	1.18322e-05	1.23234e-05	1.44806e-05	2.06432	1.04567	0.00147721	1.90922	up	--	--	--
meta_1965		NEG	3.60665e-05	2.85248e-05	3.60934e-05	4.72802e-05	4.76321e-05	2.67423e-05	2.43499e-05	2.53036e-05	2.04804e-05	1.91614e-05	1.68563	0.75329	0.0091881	1.74266	up	--	--	--
meta_1987		NEG	1.04661e-05	1.04115e-05	1.43639e-05	1.69646e-05	1.09642e-05	8.20843e-06	5.63062e-06	9.22704e-06	7.9826e-06	7.47753e-06	1.63967	0.713405	0.0156025	1.64111	up	--	--	--
meta_20		NEG	4.22869e-05	3.62112e-05	6.25198e-05	3.34473e-05	5.95799e-05	3.39951e-05	1.82225e-05	3.58573e-05	2.76975e-05	1.8386e-05	1.74454	0.80285	0.0268307	1.50926	up	--	--	--
meta_2000		NEG	2.23415e-05	2.03458e-05	2.08908e-05	2.14138e-05	2.10848e-05	4.25013e-05	3.0509e-05	3.05006e-05	3.76958e-05	3.29023e-05	0.609255	-0.714882	0.00390611	1.91427	down	--	--	--
meta_2056		NEG	5.89557e-06	4.30597e-06	6.55497e-06	6.55037e-06	7.28666e-06	3.97137e-06	2.0561e-06	3.98448e-06	2.74284e-06	3.44011e-06	1.88909	0.917688	0.00218713	1.79665	up	--	--	--
meta_2058		NEG	2.02315e-05	1.95136e-05	1.50908e-05	1.71462e-05	1.49808e-05	1.27731e-05	1.31334e-05	4.38221e-06	7.44259e-06	7.46984e-06	1.92391	0.944039	0.00455768	1.78997	up	--	--	--
meta_2068		NEG	1.21835e-05	1.28648e-05	1.53591e-05	9.47019e-06	1.59205e-05	9.74245e-06	6.05181e-06	7.99379e-06	9.3688e-06	6.76109e-06	1.64833	0.721008	0.00752103	1.70617	up	--	--	--
meta_2069	Flavin mononucleotide (FMN)	NEG	4.44209e-05	4.78856e-05	3.57485e-05	5.16395e-05	4.73627e-05	2.34176e-05	1.84641e-05	2.49985e-05	2.63984e-05	1.99697e-05	2.00495	1.00357	0.000246856	1.98253	up	--	--	--
meta_2111		NEG	1.82872e-05	2.10475e-05	1.19088e-05	1.69847e-05	1.80738e-05	1.2713e-05	1.03485e-05	1.00858e-05	1.00614e-05	6.007e-06	1.75355	0.810276	0.00466966	1.76648	up	--	--	--
meta_2128		NEG	4.76819e-05	3.11838e-05	4.56026e-05	2.49199e-05	3.66683e-05	2.78756e-05	1.43325e-05	3.3611e-05	2.15331e-05	1.82158e-05	1.60993	0.686998	0.0346674	1.42704	up	--	--	--
meta_2137		NEG	1.68116e-05	1.81397e-05	1.74378e-05	2.14922e-05	1.99094e-05	1.84013e-05	1.1586e-05	1.07274e-05	1.04021e-05	8.87682e-06	1.56334	0.644634	0.0111335	1.71265	up	--	--	--
meta_2150		NEG	4.22442e-05	3.2279e-05	2.21664e-05	4.22363e-05	2.3681e-05	1.89504e-05	2.24032e-05	1.30917e-05	1.74278e-05	1.57493e-05	1.85577	0.892018	0.0222764	1.6096	up	--	--	--
meta_2156		NEG	5.25308e-05	8.82345e-05	5.4543e-05	9.68272e-05	8.00353e-05	4.6544e-05	4.23371e-05	2.95302e-05	4.76757e-05	3.27209e-05	1.87201	0.90459	0.0142058	1.68653	up	--	--	--
meta_2166		NEG	2.33033e-05	2.34359e-05	2.80944e-05	1.89413e-05	3.1006e-05	1.84347e-05	1.18416e-05	1.33581e-05	1.46553e-05	1.12574e-05	1.79419	0.843334	0.00320678	1.81035	up	--	--	--
meta_2184		NEG	7.96608e-05	8.85279e-05	8.06925e-05	8.79829e-05	8.24579e-05	6.12058e-05	5.36174e-05	5.32259e-05	5.09012e-05	3.77873e-05	1.63327	0.707764	0.000302703	2.02789	up	--	--	--
meta_2187		NEG	3.6246e-05	4.14073e-05	3.79642e-05	4.06796e-05	4.67194e-05	2.65736e-05	2.5062e-05	1.88437e-05	2.02362e-05	1.56549e-05	1.90858	0.9325	0.000101004	2.00377	up	--	--	--
meta_2199		NEG	4.82915e-05	4.32844e-05	6.50996e-05	9.70198e-05	7.76384e-05	5.21433e-05	3.34708e-05	9.26351e-06	2.49912e-05	2.067e-05	2.3576	1.23732	0.0154695	1.59417	up	--	--	--
meta_22		NEG	0.000447367	0.000326182	0.000299066	0.000313206	0.000357521	0.000696699	0.000585449	0.000503134	0.000615368	0.000600356	0.58092	-0.78359	0.000294733	1.94304	down	--	--	--
meta_220		NEG	3.21506e-05	1.50436e-05	3.40492e-05	5.16995e-05	3.09503e-05	2.6631e-05	6.10765e-06	1.64929e-05	1.30735e-05	5.99548e-06	2.39959	1.26279	0.029086	1.4833	up	--	--	--
meta_2204		NEG	2.76864e-05	2.27858e-05	4.17107e-05	3.49137e-05	4.10516e-05	2.34033e-05	1.81642e-05	2.96323e-05	1.849e-05	2.15285e-05	1.51188	0.596342	0.0350236	1.45878	up	--	--	--
meta_2206		NEG	8.75413e-06	7.89913e-06	9.79383e-06	8.33642e-06	1.21162e-05	7.90132e-06	5.61665e-06	5.69703e-06	6.76883e-06	4.6854e-06	1.52921	0.612787	0.0095534	1.65401	up	--	--	--
meta_2209		NEG	1.03961e-05	1.49357e-05	1.09441e-05	1.45153e-05	1.06216e-05	8.41353e-06	4.22577e-06	1.04993e-05	8.33045e-06	8.073e-06	1.5531	0.63515	0.0155875	1.56429	up	--	--	--
meta_2211		NEG	2.45684e-06	3.24661e-06	2.99513e-06	3.59198e-06	4.69869e-06	2.00712e-06	1.49268e-06	2.52779e-06	9.51671e-07	1.73529e-06	1.94952	0.963122	0.00815522	1.68725	up	--	--	--
meta_2231		NEG	1.26032e-05	1.88223e-05	1.32079e-05	1.87454e-05	1.37432e-05	5.37071e-06	6.43864e-06	2.96208e-06	5.50679e-06	1.03675e-05	2.51657	1.33146	0.00102607	1.85639	up	--	--	--
meta_224		NEG	0.000271582	0.000274826	0.000185358	0.00030474	0.000257841	9.36274e-05	9.05376e-05	4.57062e-05	9.68627e-05	8.034e-05	3.17964	1.66886	0.000255103	2.00538	up	--	--	--
meta_2246		NEG	0.00020902	0.000242919	0.00022459	0.000242719	0.000241172	0.000164487	0.000159503	0.000135525	0.000137275	9.3737e-05	1.68049	0.74888	0.000524949	1.99214	up	--	--	--
meta_2268		NEG	3.08465e-05	3.04606e-05	2.41703e-05	3.8495e-05	2.76022e-05	2.87586e-05	1.53364e-05	6.81048e-06	1.97569e-05	1.37924e-05	1.79474	0.843777	0.0176658	1.5835	up	--	--	--
meta_2279		NEG	3.02542e-05	2.11265e-05	3.0271e-05	2.46052e-05	2.58264e-05	1.64859e-05	1.53274e-05	6.72568e-06	1.5145e-05	1.24017e-05	1.99867	0.999037	0.000706246	1.87707	up	--	--	--
meta_2301		NEG	1.83926e-05	1.92605e-05	1.73437e-05	1.92244e-05	1.50221e-05	1.07748e-05	1.32406e-05	4.42293e-06	8.79533e-06	1.42165e-05	1.73456	0.794569	0.00881928	1.73395	up	--	--	--
meta_2303		NEG	1.15896e-05	1.14761e-05	1.15745e-05	2.09424e-05	1.56974e-05	8.35436e-06	8.49399e-06	6.35459e-06	7.43947e-06	5.69809e-06	1.96145	0.971918	0.0171045	1.68013	up	--	--	--
meta_2312		NEG	4.77069e-07	4.34504e-07	8.74608e-07	5.02095e-07	6.28949e-07	1.22967e-06	1.20374e-06	2.20395e-06	1.86815e-06	1.34552e-06	0.371572	-1.42829	0.00514153	1.82886	down	--	--	--
meta_2322		NEG	1.84133e-05	1.74853e-05	1.77392e-05	1.8007e-05	2.05646e-05	1.21177e-05	1.17321e-05	1.25696e-05	1.12862e-05	8.13852e-06	1.65119	0.723508	0.000114699	2.00709	up	--	--	--
meta_2344		NEG	2.92924e-05	3.43049e-05	3.45029e-05	3.3699e-05	5.01475e-05	2.71114e-05	1.59864e-05	2.40746e-05	2.4125e-05	1.83247e-05	1.65976	0.730979	0.0114046	1.65362	up	--	--	--
meta_2360		NEG	2.77423e-05	3.1033e-05	3.19726e-05	2.99555e-05	3.21611e-05	2.3268e-05	2.16741e-05	1.92352e-05	1.90451e-05	1.15789e-05	1.61247	0.689275	0.00257455	1.92426	up	--	--	--
meta_2361		NEG	8.4011e-06	1.15942e-05	1.10117e-05	7.58912e-06	1.24454e-05	6.84099e-06	6.50206e-06	7.82966e-06	4.75072e-06	6.64121e-06	1.56739	0.648365	0.0129966	1.6755	up	--	--	--
meta_237		NEG	1.44716e-05	1.43929e-05	1.89829e-05	1.68337e-05	1.75982e-05	0.000131805	0.000104295	0.000132417	0.000136739	0.000110315	0.133664	-2.90332	6.8321e-05	2.09955	down	--	--	--
meta_238	N-carbamoyl-L-aspartate	NEG	5.26974e-05	5.64365e-05	4.33097e-05	4.4947e-05	4.82251e-05	4.04351e-05	2.54941e-05	3.1947e-05	3.60147e-05	2.62831e-05	1.53343	0.616763	0.00196298	1.81902	up	Carboxylic acids and derivatives	C00438	Pyrimidine metabolism(ko00240);;Alanine, aspartate and glutamate metabolism(ko00250);;Metabolic pathways(ko01100)
meta_2388		NEG	7.02294e-06	7.79809e-06	7.97683e-06	9.70201e-06	7.80258e-06	1.25422e-05	1.65826e-05	1.31748e-05	1.79376e-05	1.66431e-05	0.524223	-0.931747	0.00109752	1.96634	down	--	--	--
meta_241		NEG	5.26611e-05	3.40581e-05	3.58466e-05	4.41409e-05	4.54804e-05	3.59001e-05	1.70845e-05	2.56719e-05	2.25141e-05	1.75507e-05	1.78727	0.837757	0.00472629	1.7139	up	--	--	--
meta_2414		NEG	3.36015e-07	3.08107e-07	2.61948e-07	5.65498e-07	7.39396e-07	2.18738e-06	9.6369e-07	1.96498e-06	7.81338e-07	1.35977e-06	0.30466	-1.71473	0.0181036	1.638	down	--	--	--
meta_2416		NEG	3.87307e-05	3.6754e-05	3.93053e-05	4.08959e-05	4.33114e-05	2.72975e-05	1.85869e-05	2.42171e-05	2.418e-05	1.96395e-05	1.7468	0.804715	4.94449e-05	2.02369	up	--	--	--
meta_2451		NEG	2.37816e-05	1.79359e-05	1.84449e-05	1.84272e-05	3.3576e-05	1.39067e-05	7.84753e-06	1.38978e-05	1.49355e-05	1.39886e-05	1.73695	0.796556	0.0295805	1.49017	up	--	--	--
meta_2455		NEG	3.19717e-05	3.01607e-05	2.47393e-05	4.38956e-05	2.43709e-05	6.29195e-05	6.34378e-05	5.53489e-05	8.73033e-05	6.62908e-05	0.462684	-1.1119	0.00084988	1.92328	down	--	--	--
meta_2461		NEG	7.11807e-06	1.03916e-05	8.41927e-06	9.19032e-06	1.33818e-05	2.1855e-05	1.44499e-05	3.27118e-05	2.13674e-05	1.90688e-05	0.443122	-1.17422	0.0123985	1.71554	down	--	--	--
meta_2477	Rutin	NEG	1.62252e-05	1.53269e-05	1.50229e-05	1.54243e-05	1.55935e-05	3.4974e-05	2.50236e-05	2.38511e-05	2.25158e-05	3.13304e-05	0.563512	-0.827481	0.00722699	1.84691	down	Flavonoids	C05625	Metabolic pathways(ko01100)
meta_2490		NEG	4.40405e-05	4.38999e-05	6.1168e-05	3.19172e-05	5.19027e-05	8.3183e-05	7.00808e-05	7.93636e-05	7.26701e-05	7.56423e-05	0.611457	-0.709677	0.00172467	1.88632	down	--	--	--
meta_2492	Glutathione disulfide	NEG	0.000179505	0.000148711	0.000189785	0.000193597	0.000151657	0.000133512	7.60972e-05	0.000121405	0.000125755	9.53525e-05	1.56352	0.644801	0.0025236	1.77855	up	Carboxylic acids and derivatives	C00127	Thyroid hormone synthesis(ko04918);;Glutathione metabolism(ko00480)
meta_2525		NEG	1.40082e-05	1.05542e-05	1.86977e-05	9.64778e-06	1.18297e-05	2.71303e-05	1.52804e-05	2.57174e-05	2.08363e-05	2.08274e-05	0.589639	-0.762096	0.0102254	1.63445	down	--	--	--
meta_2533		NEG	6.2414e-05	6.60952e-05	7.36803e-05	6.92773e-05	6.3214e-05	0.000137686	0.000175792	0.000114031	0.000160583	0.000172405	0.440082	-1.18416	0.00154247	1.98991	down	--	--	--
meta_2544		NEG	0.00012588	0.000122719	0.00013219	0.000122637	0.000160131	0.000101579	7.00478e-05	0.00010695	7.2964e-05	6.02021e-05	1.61158	0.688475	0.00292949	1.79744	up	--	--	--
meta_2551		NEG	5.95476e-06	5.34727e-06	4.60627e-06	1.06364e-05	7.19559e-06	3.08861e-06	3.67297e-06	2.98551e-06	4.4474e-06	3.46425e-06	1.91068	0.934087	0.0366671	1.51459	up	--	--	--
meta_2553		NEG	2.5489e-05	1.26623e-05	2.57378e-05	2.34672e-05	2.39843e-05	1.27525e-05	1.36338e-05	1.55153e-05	2.17619e-05	7.76785e-06	1.55871	0.64035	0.0435289	1.35038	up	--	--	--
meta_2564		NEG	2.78042e-05	2.88021e-05	2.34191e-05	3.17669e-05	3.23156e-05	2.06878e-05	2.53239e-05	1.39473e-05	1.48619e-05	1.96353e-05	1.52566	0.609432	0.00591991	1.72442	up	--	--	--
meta_2567		NEG	2.32019e-05	2.95143e-05	1.99791e-05	4.22327e-05	3.41863e-05	1.58577e-05	1.76966e-05	1.90125e-05	2.25961e-05	1.80187e-05	1.60026	0.678302	0.0453994	1.45813	up	--	--	--
meta_2592		NEG	1.0472e-05	7.76049e-06	1.78805e-05	1.9602e-05	1.00122e-05	8.16506e-06	4.30592e-06	7.07166e-06	9.11109e-06	4.80815e-06	1.96424	0.973973	0.0487858	1.42496	up	--	--	--
meta_2596		NEG	6.24431e-06	7.52947e-06	7.92067e-06	8.21808e-06	8.81489e-06	1.31583e-05	1.63412e-05	1.22541e-05	1.19202e-05	1.84322e-05	0.537091	-0.896762	0.0044264	1.85758	down	--	--	--
meta_2607		NEG	0.000172791	0.000216126	0.000159723	0.00027871	0.000186346	0.00035822	0.000549889	0.000269237	0.000413677	0.000526095	0.478809	-1.06248	0.0101288	1.73218	down	--	--	--
meta_2609		NEG	2.98303e-06	2.48838e-06	6.08554e-06	5.68977e-06	3.85637e-06	2.75314e-06	1.15682e-06	3.209e-06	1.8559e-06	2.26609e-06	1.87734	0.908689	0.049945	1.39942	up	--	--	--
meta_2611		NEG	7.84762e-06	9.53952e-06	6.67519e-06	1.1885e-05	9.85022e-06	4.46403e-06	3.4527e-06	7.20852e-06	7.01963e-06	5.63386e-06	1.64865	0.721289	0.0146723	1.55188	up	--	--	--
meta_2621		NEG	8.59841e-06	6.85419e-06	1.03329e-05	6.34202e-06	7.70145e-06	1.40089e-05	1.63329e-05	1.27722e-05	1.22735e-05	1.43631e-05	0.57102	-0.808387	0.000328924	1.91056	down	--	--	--
meta_2626		NEG	1.36807e-05	8.38031e-06	5.32728e-06	1.22122e-05	1.34008e-05	9.81579e-06	2.42678e-06	2.3191e-06	4.21008e-06	9.12143e-07	2.69262	1.42901	0.0181733	1.53797	up	--	--	--
meta_2631		NEG	4.17179e-06	3.82231e-06	3.33945e-06	5.68791e-06	6.74314e-06	1.45785e-05	1.24791e-05	2.59241e-05	1.8538e-05	1.8997e-05	0.262544	-1.92937	0.00329202	1.92197	down	--	--	--
meta_2646		NEG	7.52766e-06	7.37485e-06	7.78045e-06	4.05772e-06	7.83576e-06	5.01494e-06	3.13473e-06	4.13214e-06	4.17476e-06	3.43841e-06	1.73795	0.797384	0.0112652	1.70001	up	--	--	--
meta_2668		NEG	5.43544e-06	6.04055e-06	6.98901e-06	6.42503e-06	7.29701e-06	1.22048e-05	1.66816e-05	1.43309e-05	1.58049e-05	1.29062e-05	0.447487	-1.16008	0.00025931	2.02376	down	--	--	--
meta_2671	Reduced nicotinamide adenine dinucleotide (NADH)	NEG	2.25631e-06	1.94283e-06	1.91567e-06	1.53399e-06	2.16033e-06	4.11336e-06	6.85549e-06	2.81276e-06	6.66913e-06	5.48436e-06	0.378219	-1.40271	0.0129899	1.77169	down	--	--	--
meta_2677		NEG	1.25209e-05	1.62211e-05	1.48612e-05	9.93815e-06	1.5553e-05	6.85661e-06	8.14793e-06	8.89227e-06	6.42555e-06	6.49852e-06	1.8765	0.908044	0.00288473	1.88799	up	--	--	--
meta_2707		NEG	2.9798e-05	1.93158e-05	1.15668e-05	1.92797e-05	2.01472e-05	4.8086e-05	5.21506e-05	3.55988e-05	5.50044e-05	5.68413e-05	0.404179	-1.30693	0.000342197	1.96083	down	--	--	--
meta_2713		NEG	1.91678e-05	1.56965e-05	1.84665e-05	2.17071e-05	1.90926e-05	1.49111e-05	8.63364e-06	1.30508e-05	1.33944e-05	9.87885e-06	1.57228	0.652859	0.00211646	1.79637	up	--	--	--
meta_2731		NEG	8.99891e-06	7.65056e-06	7.69379e-06	1.03679e-05	8.70309e-06	7.97374e-06	3.3905e-06	6.491e-06	3.51128e-06	5.98999e-06	1.58698	0.666285	0.0184393	1.58617	up	--	--	--
meta_2735		NEG	5.95517e-06	7.12688e-06	5.27534e-06	7.67421e-06	4.88299e-06	4.74991e-06	3.10966e-06	3.70933e-06	3.70484e-06	3.67895e-06	1.63115	0.705885	0.00729538	1.75636	up	--	--	--
meta_2738		NEG	9.02929e-06	8.40813e-06	3.41919e-06	5.09961e-06	6.42115e-06	3.9942e-05	3.08463e-05	4.42293e-05	2.71111e-05	3.97601e-05	0.178006	-2.49	0.000344338	2.02763	down	--	--	--
meta_2752		NEG	6.10029e-06	4.76448e-06	7.56957e-06	3.66589e-06	6.91831e-06	9.94981e-06	8.09231e-06	9.63855e-06	9.31554e-06	8.23968e-06	0.641494	-0.640493	0.00667307	1.74489	down	--	--	--
meta_2753		NEG	1.28271e-05	1.2805e-05	1.2265e-05	1.59582e-05	1.15712e-05	7.19312e-06	5.82672e-06	7.42757e-06	7.2725e-06	5.38784e-06	1.97617	0.982707	0.000236864	1.99568	up	--	--	--
meta_2775		NEG	3.5412e-06	1.90486e-06	1.7246e-06	3.57625e-06	2.21138e-06	4.35238e-06	3.30994e-06	3.92233e-06	5.5896e-06	4.17116e-06	0.607077	-0.720049	0.0158604	1.60903	down	--	--	--
meta_2787		NEG	6.14058e-06	9.09969e-06	7.53693e-06	9.50554e-06	7.99193e-06	5.0636e-06	5.69526e-06	5.04188e-06	4.63647e-06	4.99846e-06	1.58339	0.66302	0.00600909	1.8584	up	--	--	--
meta_279		NEG	3.90109e-05	3.97901e-05	4.67526e-05	4.26799e-05	4.94975e-05	1.56825e-05	7.52338e-06	1.50551e-05	1.38117e-05	1.34947e-05	3.32072	1.7315	4.03839e-06	2.06955	up	--	--	--
meta_2795		NEG	2.66317e-06	2.00283e-06	2.28723e-06	1.11911e-06	2.38421e-06	1.10773e-05	4.90856e-06	9.91795e-06	5.10439e-06	7.0269e-06	0.274918	-1.86292	0.0103414	1.76505	down	--	--	--
meta_2811		NEG	6.74799e-06	3.41034e-06	5.9958e-06	5.55712e-06	5.94009e-06	2.33649e-06	1.74653e-06	5.97857e-06	2.50884e-06	3.34735e-06	1.73713	0.796709	0.0382383	1.38233	up	--	--	--
meta_2835		NEG	1.81635e-05	2.17909e-05	1.37026e-05	2.5447e-05	1.1109e-05	1.19811e-05	8.32435e-06	6.35012e-06	8.73273e-06	8.30405e-06	2.06474	1.04596	0.0201057	1.64783	up	--	--	--
meta_2845		NEG	2.34866e-06	2.50956e-06	2.5775e-06	2.37644e-06	1.90157e-06	3.75382e-06	4.73041e-06	3.05584e-06	6.90842e-06	3.47138e-06	0.534388	-0.90404	0.0402894	1.5451	down	--	--	--
meta_2848		NEG	1.17273e-05	1.46971e-05	1.16266e-05	2.2264e-05	1.46753e-05	1.03688e-05	1.18631e-05	7.15742e-06	9.53151e-06	8.27276e-06	1.589	0.668115	0.0425646	1.47055	up	--	--	--
meta_2857		NEG	5.04171e-06	5.61629e-06	4.51341e-06	6.65697e-06	6.09954e-06	1.02226e-05	1.30992e-05	1.06452e-05	8.18725e-06	1.08858e-05	0.526545	-0.925373	0.00135835	1.89152	down	--	--	--
meta_2858		NEG	7.97796e-06	5.10724e-06	5.67495e-06	3.99451e-06	6.90887e-06	4.33665e-06	2.20435e-06	2.19466e-06	4.86e-06	3.12519e-06	1.77405	0.827043	0.0201137	1.49813	up	--	--	--
meta_2879		NEG	7.84712e-06	6.76047e-06	7.27844e-06	7.86113e-06	8.49457e-06	7.69187e-06	4.87065e-06	2.67914e-06	3.57091e-06	2.78952e-06	1.77028	0.823977	0.0202555	1.6711	up	--	--	--
meta_2890		NEG	9.97713e-05	0.000133019	0.000119004	0.000170677	0.000164375	0.000289887	0.000543953	0.00035006	0.000368017	0.000547154	0.327214	-1.61169	0.00475886	1.87846	down	--	--	--
meta_2895		NEG	1.9368e-05	2.17854e-05	2.29856e-05	1.4028e-05	1.46054e-05	1.27433e-05	1.33921e-05	1.05802e-05	9.8175e-06	8.25708e-06	1.69323	0.759775	0.0102006	1.73611	up	--	--	--
meta_2931		NEG	2.35817e-06	3.2121e-06	2.56932e-06	1.98696e-06	1.8458e-06	4.64576e-06	5.65647e-06	2.70377e-06	5.29314e-06	4.434e-06	0.526648	-0.925089	0.00971935	1.69531	down	--	--	--
meta_2947		NEG	1.63102e-05	2.28334e-05	2.13979e-05	1.57193e-05	3.36711e-05	3.52661e-05	2.59004e-05	5.00337e-05	3.58914e-05	4.35268e-05	0.576712	-0.794077	0.0156726	1.59759	down	--	--	--
meta_2950		NEG	3.17964e-06	4.67237e-06	5.28709e-06	4.10212e-06	6.77296e-06	5.55079e-06	8.07807e-06	6.99792e-06	6.24763e-06	9.58465e-06	0.658662	-0.60239	0.0288983	1.48175	down	--	--	--
meta_2955		NEG	3.35509e-06	5.96301e-06	3.71565e-06	7.13692e-06	5.01625e-06	2.61401e-06	2.72493e-06	2.82641e-06	2.26528e-06	2.71517e-06	1.91597	0.938074	0.0257152	1.65225	up	--	--	--
meta_2973		NEG	3.24922e-06	3.08236e-06	2.15512e-06	4.30777e-06	2.28071e-06	1.70703e-06	2.05748e-06	1.23839e-06	2.28732e-06	2.29117e-06	1.57338	0.653866	0.045528	1.39457	up	--	--	--
meta_3000		NEG	1.70323e-05	2.22228e-05	2.20232e-05	1.94392e-05	2.05219e-05	1.56445e-05	1.00603e-05	1.33906e-05	1.57478e-05	1.09374e-05	1.53904	0.622033	0.0017293	1.83748	up	--	--	--
meta_301		NEG	0.000862024	0.00105395	0.000652424	0.000460224	0.000708371	0.000513859	0.000340823	0.000507439	0.000246163	5.70841e-05	2.24394	1.16604	0.0141008	1.62669	up	--	--	--
meta_3010		NEG	9.37194e-06	1.17311e-05	1.07043e-05	1.47354e-05	1.06323e-05	6.7424e-06	5.60207e-06	5.25708e-06	5.33488e-06	4.94569e-06	2.0506	1.03604	0.00178631	1.94919	up	--	--	--
meta_303		NEG	0.000310913	8.41131e-05	0.000472914	0.000280756	0.000526164	0.000330843	8.26141e-06	9.45403e-05	8.31294e-05	1.07886e-05	3.17471	1.66663	0.0494937	1.35981	up	--	--	--
meta_3032		NEG	1.11779e-05	1.32369e-05	1.47602e-05	9.81598e-06	1.189e-05	2.38419e-05	1.8256e-05	1.7963e-05	1.95155e-05	1.84169e-05	0.621278	-0.686689	0.000822796	1.8602	down	--	--	--
meta_3054		NEG	6.40584e-06	5.11177e-06	7.14064e-06	4.84724e-06	6.27162e-06	1.09384e-05	6.60714e-06	1.10688e-05	8.17395e-06	1.27556e-05	0.601026	-0.7345	0.0196069	1.65063	down	--	--	--
meta_3059		NEG	3.21381e-05	4.59997e-05	3.14339e-05	4.85169e-05	5.62081e-05	7.93901e-05	0.000136651	8.57142e-05	9.91651e-05	0.000136776	0.398546	-1.32718	0.00408617	1.85442	down	--	--	--
meta_3085		NEG	3.32539e-06	2.77243e-06	4.89019e-06	2.559e-06	2.90589e-06	8.1331e-06	3.57011e-06	6.00214e-06	5.93419e-06	7.38937e-06	0.530244	-0.915272	0.0160751	1.62843	down	--	--	--
meta_3087		NEG	4.01992e-06	5.57418e-06	6.59605e-06	2.92638e-06	4.07418e-06	8.05197e-06	6.65943e-06	7.49308e-06	5.3288e-06	7.7683e-06	0.656931	-0.606186	0.0188947	1.51181	down	--	--	--
meta_3089		NEG	1.08167e-05	1.57083e-05	1.27929e-05	1.10094e-05	1.18579e-05	9.70501e-06	8.83208e-06	6.89972e-06	6.61354e-06	6.37402e-06	1.61838	0.69455	0.00322037	1.82757	up	--	--	--
meta_3099		NEG	3.82978e-06	8.01703e-06	6.71261e-06	7.17359e-06	6.02888e-06	3.65494e-06	2.73249e-06	4.70773e-06	3.51564e-06	4.44851e-06	1.66648	0.7368	0.0189605	1.61293	up	--	--	--
meta_3130		NEG	6.54352e-06	7.33446e-06	5.04764e-06	8.61628e-06	5.00602e-06	1.36802e-05	1.75382e-05	1.10729e-05	1.97463e-05	1.4445e-05	0.42556	-1.23257	0.00233544	1.88494	down	--	--	--
meta_314		NEG	9.52583e-06	4.98415e-06	1.07662e-05	1.06862e-05	7.2503e-06	2.84895e-05	1.47322e-05	2.89318e-05	1.73534e-05	1.31815e-05	0.420814	-1.24874	0.0219699	1.59742	down	--	--	--
meta_3151		NEG	1.90266e-06	2.48722e-06	3.80879e-06	3.08267e-06	2.79106e-06	2.10376e-06	1.25171e-06	1.79361e-06	1.05092e-06	1.1681e-06	1.90991	0.933505	0.00951669	1.7027	up	--	--	--
meta_3153		NEG	2.80018e-06	1.83449e-06	1.80601e-06	2.80747e-06	1.65045e-06	9.80962e-07	1.05929e-06	1.67715e-06	1.68843e-06	1.23365e-06	1.64148	0.715001	0.0264623	1.47983	up	--	--	--
meta_3163		NEG	4.27655e-06	3.397e-06	2.80751e-06	4.71028e-06	3.73257e-06	9.06279e-06	6.74232e-06	5.33095e-06	9.60749e-06	5.99697e-06	0.515069	-0.957162	0.010315	1.73495	down	--	--	--
meta_3166		NEG	7.89114e-06	1.30753e-05	1.47492e-05	1.47846e-05	1.89913e-05	2.47768e-05	2.70015e-05	3.605e-05	2.23067e-05	3.96786e-05	0.463854	-1.10826	0.00535446	1.78385	down	--	--	--
meta_3174		NEG	1.01482e-05	9.57349e-06	5.6779e-06	1.09027e-05	8.13645e-06	6.76754e-06	4.64815e-06	5.1114e-06	4.97547e-06	4.13085e-06	1.73363	0.793793	0.0111479	1.69445	up	--	--	--
meta_3177		NEG	3.01306e-05	4.75054e-05	2.65702e-05	6.54206e-05	4.4708e-05	1.51943e-05	1.61361e-05	1.01111e-05	1.64825e-05	1.27103e-05	3.03443	1.60143	0.0133605	1.75486	up	--	--	--
meta_3179		NEG	3.74478e-06	5.05918e-06	4.82169e-06	4.28627e-06	6.20128e-06	2.32753e-06	2.11736e-06	4.31378e-06	2.08048e-06	2.80883e-06	1.7668	0.821137	0.00730905	1.67043	up	--	--	--
meta_3184		NEG	1.65764e-06	2.62621e-06	1.05516e-06	4.22568e-06	4.18328e-06	3.206e-06	4.74655e-06	4.95984e-06	5.92866e-06	5.75686e-06	0.558907	-0.839319	0.0293683	1.51184	down	--	--	--
meta_3186		NEG	4.49786e-06	3.45272e-06	4.34435e-06	6.84473e-06	6.6101e-06	2.72012e-06	3.28872e-06	2.34511e-06	2.94006e-06	4.33372e-06	1.6477	0.720451	0.036094	1.43206	up	--	--	--
meta_3187		NEG	1.88239e-06	1.51099e-06	1.849e-06	1.90156e-06	2.94249e-06	2.91299e-06	4.49604e-06	3.44303e-06	5.02494e-06	6.23243e-06	0.456205	-1.13224	0.011357	1.75728	down	--	--	--
meta_3195	Octanoyl-CoA	NEG	8.79498e-06	6.45019e-06	7.41776e-06	8.23656e-06	1.00508e-05	5.11164e-06	4.62404e-06	3.56488e-06	4.34588e-06	7.00056e-06	1.66147	0.732463	0.00465934	1.68244	up	Fatty Acyls	C01944	Fatty acid metabolism(ko01212);;Fatty acid degradation(ko00071);;Fatty acid elongation(ko00062);;Metabolic pathways(ko01100)
meta_320	2-keto-D-Gluconic acid	NEG	0.000745909	0.000582202	0.000715007	0.00100626	0.000903107	0.00034538	0.000173757	0.000245063	0.000281811	0.000178042	3.22901	1.69109	0.000764889	1.95441	up	--	C06473	Metabolic pathways(ko01100);;Pentose phosphate pathway(ko00030)
meta_3201		NEG	1.01373e-05	1.2506e-05	1.12591e-05	1.43281e-05	9.14183e-06	8.42258e-06	1.00913e-05	6.45045e-06	6.08499e-06	5.77998e-06	1.55779	0.639499	0.0101683	1.67966	up	--	--	--
meta_3203		NEG	3.11896e-06	3.55233e-06	3.82519e-06	3.17742e-06	3.71224e-06	5.16665e-06	5.89045e-06	4.84025e-06	4.84369e-06	7.3652e-06	0.618587	-0.692952	0.00873489	1.79597	down	--	--	--
meta_3211		NEG	2.25745e-06	2.11576e-06	1.64365e-06	2.40764e-06	2.42908e-06	1.86126e-06	8.30599e-07	2.05557e-06	1.36559e-06	9.15081e-07	1.54432	0.626968	0.0334624	1.47181	up	--	--	--
meta_3216		NEG	2.09677e-06	3.33861e-06	1.68629e-06	4.02057e-06	2.27486e-06	1.95758e-06	8.62117e-07	1.20226e-06	1.37301e-06	7.81935e-07	2.17214	1.11912	0.0244994	1.57307	up	--	--	--
meta_3217		NEG	4.71793e-06	2.2845e-06	3.56144e-06	3.63554e-06	4.01375e-06	2.64353e-06	2.234e-06	2.11292e-06	1.60686e-06	2.74521e-06	1.60574	0.683239	0.0217252	1.54222	up	--	--	--
meta_3218		NEG	6.85602e-06	7.11273e-06	6.17962e-06	1.04776e-05	5.73972e-06	5.75703e-06	3.18606e-06	4.42596e-06	4.46321e-06	3.82614e-06	1.67906	0.747652	0.0205481	1.58671	up	--	--	--
meta_3219		NEG	7.79026e-06	9.85667e-06	6.06257e-06	8.04572e-06	5.09772e-06	4.91623e-06	4.85511e-06	3.59488e-06	7.03738e-06	3.74847e-06	1.52587	0.609633	0.0414911	1.40864	up	--	--	--
meta_3220		NEG	6.62761e-06	8.52468e-06	9.1093e-06	7.18269e-06	1.18587e-05	5.08134e-06	5.54529e-06	8.02831e-06	3.75616e-06	5.41382e-06	1.55627	0.638089	0.029062	1.4824	up	--	--	--
meta_3231		NEG	5.73496e-06	6.31641e-06	7.11268e-06	8.1664e-06	6.27179e-06	5.20912e-06	5.89006e-06	3.49501e-06	3.60016e-06	3.47379e-06	1.55077	0.632981	0.00728221	1.72116	up	--	--	--
meta_3236		NEG	4.21258e-06	4.05133e-06	4.09682e-06	4.49507e-06	2.67229e-06	2.44549e-06	2.80547e-06	1.93687e-06	2.38433e-06	1.8969e-06	1.70267	0.767802	0.00403799	1.82379	up	--	--	--
meta_3246		NEG	5.802e-06	8.32331e-06	7.83176e-06	6.59169e-06	7.37503e-06	1.91416e-05	2.34986e-05	1.65246e-05	2.06042e-05	1.85842e-05	0.365253	-1.45303	0.0001383	2.0378	down	--	--	--
meta_3259		NEG	3.95002e-06	3.51264e-06	2.69354e-06	4.41772e-06	6.35972e-06	3.91638e-06	1.92131e-06	1.23159e-06	2.01075e-06	1.98757e-06	1.89144	0.919482	0.0342268	1.43467	up	--	--	--
meta_3260		NEG	3.4664e-06	3.33634e-06	4.46476e-06	2.23657e-06	4.03089e-06	1.07918e-05	6.35519e-06	6.52722e-06	6.57911e-06	7.16706e-06	0.468594	-1.09359	0.00591071	1.76344	down	--	--	--
meta_3262		NEG	5.46014e-06	6.47606e-06	6.68966e-06	7.17412e-06	1.17175e-05	1.18184e-05	1.11398e-05	1.45993e-05	1.17384e-05	1.55159e-05	0.578869	-0.78869	0.00493356	1.75266	down	--	--	--
meta_3264		NEG	4.56592e-05	4.71606e-05	4.40459e-05	5.80613e-05	4.50505e-05	3.32509e-05	3.09075e-05	2.34732e-05	2.96029e-05	2.9285e-05	1.63785	0.711807	0.000535426	1.94107	up	--	--	--
meta_327		NEG	5.80939e-05	5.96538e-05	4.93911e-05	6.87163e-05	6.51862e-05	0.00010921	7.82323e-05	0.000144386	0.000114155	0.000102417	0.548945	-0.865267	0.00758732	1.81037	down	--	--	--
meta_3272		NEG	7.37695e-06	9.45759e-06	8.54003e-06	8.83625e-06	8.3996e-06	2.15999e-05	2.66667e-05	1.60815e-05	2.3783e-05	2.4639e-05	0.377852	-1.40411	0.00120927	1.99652	down	--	--	--
meta_3279		NEG	3.30992e-06	2.97578e-06	4.42394e-06	3.20314e-06	3.76228e-06	5.78981e-06	5.54358e-06	5.09524e-06	6.49163e-06	6.16025e-06	0.607797	-0.718339	0.00019675	1.97019	down	--	--	--
meta_3295		NEG	4.12237e-06	4.01215e-06	4.45867e-06	4.19928e-06	4.86678e-06	7.49478e-06	7.65295e-06	5.76088e-06	9.60608e-06	8.70893e-06	0.552199	-0.85674	0.00454066	1.90821	down	--	--	--
meta_33		NEG	0.000105453	0.00012432	7.02738e-05	0.000104817	0.000113202	0.000103452	5.35935e-05	4.43672e-05	7.4881e-05	5.34508e-05	1.57111	0.651788	0.0277931	1.48171	up	--	--	--
meta_3306		NEG	3.33469e-06	4.26584e-06	4.46083e-06	2.33163e-06	2.78314e-06	2.4569e-06	2.6458e-06	2.27076e-06	2.41584e-06	1.6463e-06	1.50198	0.58687	0.0468575	1.48096	up	--	--	--
meta_3314		NEG	6.73034e-06	1.01451e-05	1.10692e-05	6.47921e-06	7.90569e-06	1.68542e-05	1.09083e-05	1.79365e-05	1.60943e-05	1.22363e-05	0.571793	-0.806436	0.00632398	1.6997	down	--	--	--
meta_3329		NEG	9.12767e-06	4.06425e-06	5.59666e-06	8.9456e-06	7.03316e-06	1.03625e-05	1.4769e-05	1.48489e-05	1.52002e-05	1.22154e-05	0.515867	-0.954929	0.00132934	1.86019	down	--	--	--
meta_3341		NEG	6.51052e-05	4.04621e-05	4.53225e-05	3.45733e-05	5.59942e-05	8.62183e-05	7.01521e-05	7.59513e-05	7.16235e-05	6.23746e-05	0.659143	-0.601336	0.00712167	1.69119	down	--	--	--
meta_3357		NEG	7.6478e-06	7.87578e-06	1.0023e-05	9.94072e-06	1.00652e-05	7.79381e-06	3.35024e-06	7.23447e-06	5.96053e-06	4.52752e-06	1.57804	0.658133	0.0122095	1.63346	up	--	--	--
meta_3369		NEG	2.43128e-06	2.90164e-06	2.71533e-06	3.17625e-06	2.94349e-06	6.54691e-06	5.80319e-06	5.38852e-06	5.29362e-06	6.73023e-06	0.476035	-1.07086	0.000126042	2.0437	down	--	--	--
meta_3371		NEG	8.11701e-06	8.15668e-06	7.54446e-06	9.21632e-06	1.35893e-05	2.037e-05	9.52385e-06	1.87878e-05	1.61961e-05	1.75276e-05	0.565786	-0.821672	0.0147565	1.63879	down	--	--	--
meta_3373		NEG	3.38715e-05	3.52699e-05	3.48294e-05	3.68077e-05	5.60469e-05	7.68007e-05	4.61527e-05	9.05599e-05	6.14093e-05	6.5736e-05	0.577778	-0.791412	0.0141065	1.63783	down	--	--	--
meta_3376		NEG	1.09955e-05	1.27127e-05	1.15594e-05	1.23358e-05	1.96885e-05	2.40941e-05	1.52524e-05	2.73566e-05	2.01685e-05	2.14485e-05	0.621231	-0.686798	0.0136817	1.60593	down	--	--	--
meta_3379		NEG	3.68123e-06	3.56581e-06	3.61412e-06	2.87555e-06	3.45945e-06	5.18858e-06	7.65384e-06	6.82613e-06	5.6551e-06	6.90956e-06	0.533492	-0.906463	0.00159109	1.94282	down	--	--	--
meta_3380		NEG	1.4788e-06	2.4001e-06	2.41811e-06	1.70846e-06	1.75727e-06	4.78303e-06	2.46432e-06	2.45191e-06	3.07262e-06	3.53947e-06	0.598524	-0.740519	0.0351518	1.47122	down	--	--	--
meta_3387		NEG	4.82692e-06	4.75119e-06	3.84692e-06	5.88894e-06	3.86109e-06	4.05993e-06	2.32877e-06	3.10133e-06	3.22437e-06	2.50114e-06	1.52312	0.607027	0.0118825	1.62107	up	--	--	--
meta_3393		NEG	6.4474e-05	5.02592e-05	5.81918e-05	6.80603e-05	9.35771e-05	0.000147172	9.60312e-05	0.000179139	0.000110322	0.000133002	0.502598	-0.992524	0.00674735	1.75784	down	--	--	--
meta_3403		NEG	7.86962e-06	1.02694e-05	1.39082e-05	9.39671e-06	1.81158e-05	6.47723e-06	3.88777e-06	7.90288e-06	3.59545e-06	5.09441e-06	2.20938	1.14364	0.0200461	1.60943	up	--	--	--
meta_3410		NEG	8.51155e-06	1.23489e-05	4.85057e-06	1.18029e-05	6.36769e-06	5.27032e-06	5.9548e-06	2.62993e-06	5.95255e-06	3.37552e-06	1.89283	0.920543	0.0456639	1.44666	up	--	--	--
meta_3413		NEG	3.46595e-06	5.735e-06	4.38242e-06	3.60291e-06	2.5216e-06	2.53105e-06	3.01342e-06	2.52565e-06	2.17777e-06	9.35899e-07	1.76218	0.817363	0.0330916	1.52295	up	--	--	--
meta_3414		NEG	1.10562e-05	9.96171e-06	6.5338e-06	1.15288e-05	1.06952e-05	4.37362e-06	2.92317e-06	8.6972e-06	2.35226e-06	3.39541e-06	2.28942	1.19498	0.00519897	1.72055	up	--	--	--
meta_3417		NEG	2.20833e-06	2.8738e-06	2.80779e-06	1.78685e-06	2.59038e-06	4.1289e-06	5.54076e-06	4.83029e-06	4.05912e-06	4.0773e-06	0.541922	-0.883843	0.00059286	1.88582	down	--	--	--
meta_3433		NEG	1.3416e-05	1.34277e-05	1.04182e-05	1.73128e-05	1.18006e-05	1.09619e-05	7.31187e-06	6.53235e-06	9.21034e-06	7.1643e-06	1.6118	0.688674	0.00876194	1.67216	up	--	--	--
meta_3438		NEG	2.8326e-06	2.10266e-06	2.2765e-06	4.45438e-06	3.7335e-06	2.02186e-06	1.8215e-06	1.60406e-06	1.6405e-06	2.13997e-06	1.66881	0.738824	0.0487332	1.44487	up	--	--	--
meta_35	Pyrrole-2-carboxylic acid	NEG	0.00133213	0.00158019	0.00182683	0.00206976	0.00185972	0.0010518	0.000798391	0.000435752	0.000694836	0.000750121	2.32347	1.21628	0.000351046	1.94548	up	--	--	--
meta_358		NEG	8.5626e-05	0.000114296	8.6398e-05	0.000113892	9.555e-05	5.67607e-05	5.10632e-05	7.26059e-05	6.25154e-05	5.72051e-05	1.65171	0.723965	0.00144387	1.88829	up	--	--	--
meta_367		NEG	1.08775e-05	1.14192e-05	8.88857e-06	1.34593e-05	1.12646e-05	1.60255e-05	1.59611e-05	1.82481e-05	1.8878e-05	1.66414e-05	0.65197	-0.617122	0.000261468	1.96262	down	--	--	--
meta_370		NEG	0.0001095	9.9956e-05	7.92597e-05	0.000114349	0.000119281	0.00018411	0.000138321	0.000226319	0.000201735	0.000154888	0.57694	-0.793507	0.00539113	1.80972	down	--	--	--
meta_374	N-Acetyl-D-phenylalanine	NEG	0.000846317	0.00102356	0.000455371	0.000939035	0.000891914	0.000307115	0.000420974	0.000261951	0.000390369	0.000330278	2.42955	1.28069	0.00597572	1.82998	up	--	C05620	Phenylalanine metabolism(ko00360)
meta_378		NEG	8.37261e-06	4.21558e-06	1.05063e-05	4.8151e-06	7.50469e-06	2.68272e-05	2.49074e-05	3.37149e-05	2.86436e-05	3.11385e-05	0.243847	-2.03595	6.17562e-06	2.07852	down	--	--	--
meta_389		NEG	1.16537e-05	1.55371e-05	1.25537e-05	1.65451e-05	1.33197e-05	7.29369e-06	7.96618e-06	8.71919e-06	1.05403e-05	8.31395e-06	1.62512	0.700548	0.00190841	1.84968	up	--	--	--
meta_396		NEG	0.000160023	0.00018334	0.000175328	0.00021029	0.0001956	0.0001107	9.7963e-05	5.03041e-05	9.08063e-05	8.73622e-05	2.11509	1.08072	9.08642e-05	1.99516	up	--	--	--
meta_416		NEG	0.000227524	0.000233059	0.000233982	0.000358989	0.000207237	0.000446365	0.000355505	0.00049896	0.000579461	0.000431717	0.545323	-0.874817	0.00230635	1.83344	down	--	--	--
meta_418		NEG	3.73632e-05	4.14356e-05	2.54863e-05	4.62631e-05	2.83706e-05	7.98965e-05	7.67576e-05	4.33926e-05	8.62452e-05	6.67896e-05	0.506735	-0.980696	0.00615966	1.75508	down	--	--	--
meta_439		NEG	5.7561e-05	5.46223e-05	6.05786e-05	6.58204e-05	9.07208e-05	0.000139746	9.47223e-05	0.000170595	0.000112962	0.000122465	0.514142	-0.959761	0.00518606	1.78611	down	--	--	--
meta_446		NEG	4.39497e-05	3.40171e-05	2.83123e-05	2.88796e-05	3.41464e-05	7.62773e-05	6.20275e-05	5.82251e-05	6.62147e-05	7.1508e-05	0.506519	-0.981313	6.31274e-05	2.00906	down	--	--	--
meta_450		NEG	0.0217494	0.0158432	0.0131407	0.0155401	0.0168546	0.0376005	0.0320678	0.0256671	0.0326787	0.0342768	0.512216	-0.965176	0.000261353	1.96421	down	--	--	--
meta_451		NEG	3.37421e-05	4.14603e-05	4.31784e-05	5.40966e-05	4.73756e-05	1.9371e-05	1.57415e-05	1.64486e-05	1.84631e-05	1.66485e-05	2.53659	1.34289	0.00106547	2.00303	up	--	--	--
meta_456	Phenylpropionylglycine	NEG	0.000374533	0.000305623	0.000209748	0.000279952	0.000421814	0.000536958	0.000493948	0.000395513	0.000532026	0.000539447	0.637205	-0.65017	0.00502315	1.75891	down	--	--	--
meta_458		NEG	2.35864e-05	2.06714e-05	2.18687e-05	2.55218e-05	2.61278e-05	1.69591e-05	8.97826e-06	1.87885e-05	1.55434e-05	1.02385e-05	1.6704	0.740193	0.00458121	1.77583	up	--	--	--
meta_463	Creatinine	NEG	6.49883e-05	7.52654e-05	3.06676e-05	7.32652e-05	5.71313e-05	3.33416e-05	3.83045e-05	3.17716e-05	3.06458e-05	2.9926e-05	1.83742	0.877683	0.0259042	1.63454	up	Carboxylic acids and derivatives	C00791	Arginine and proline metabolism(ko00330);;Metabolic pathways(ko01100)
meta_469	2'-Deoxyuridine	NEG	8.9817e-05	5.41873e-05	6.92566e-05	7.03752e-05	5.36838e-05	5.63646e-05	3.05187e-05	3.26121e-05	5.07326e-05	3.74426e-05	1.6243	0.69982	0.0158544	1.55436	up	Pyrimidine nucleosides	C00526	Pyrimidine metabolism(ko00240)
meta_487	L-Proline	NEG	5.13907e-05	4.05e-05	7.36614e-05	3.93381e-05	5.12281e-05	0.000103939	5.7626e-05	0.000118779	8.79687e-05	7.89151e-05	0.57268	-0.804199	0.0180529	1.58264	down	Carboxylic acids and derivatives	C00148	Central carbon metabolism in cancer(ko05230);;Aminoacyl-tRNA biosynthesis(ko00970);;Mineral absorption(ko04978);;Protein digestion and absorption(ko04974);;Metabolic pathways(ko01100);;Biosynthesis of amino acids(ko01230);;Arginine and proline metabolism(ko00330);;ABC transporters(ko02010)
meta_497		NEG	0.000137111	0.000124926	0.000124472	0.000163799	0.00019493	0.000339764	0.000198159	0.000377847	0.000249305	0.000277105	0.516744	-0.952478	0.00872891	1.74506	down	--	--	--
meta_510		NEG	0.00011449	9.10365e-05	9.32704e-05	0.000108257	0.000128507	0.000242667	0.00019983	0.000168876	0.000268753	0.000181797	0.504331	-0.987558	0.00319676	1.88645	down	--	--	--
meta_511		NEG	9.67039e-05	6.72212e-05	6.08771e-05	4.76362e-05	0.000108691	0.000168483	0.000142471	0.000242968	9.43179e-05	0.000126197	0.492137	-1.02287	0.0314348	1.49371	down	--	--	--
meta_516		NEG	0.000116649	0.000120019	0.000115728	0.000144289	0.000138058	0.000239096	0.000160434	0.000235273	0.000211274	0.000193534	0.610559	-0.711798	0.00297713	1.87241	down	--	--	--
meta_518		NEG	0.000921859	0.000451264	0.000249617	0.000400623	0.000834162	0.000216436	0.000153294	0.000285153	0.000150668	0.000194506	2.85736	1.51468	0.0449587	1.4691	up	--	--	--
meta_519		NEG	0.000174142	0.000224685	0.000447211	0.000565408	0.000575721	0.000193383	0.000184372	8.83534e-05	0.000131275	0.000176884	2.56651	1.35981	0.0433412	1.49638	up	--	--	--
meta_521		NEG	8.07077e-05	3.76993e-05	2.59259e-05	2.79643e-05	5.61335e-05	9.01678e-05	8.33653e-05	8.32336e-05	9.87184e-05	6.88792e-05	0.538289	-0.893547	0.0146914	1.66565	down	--	--	--
meta_55	Methylmalonic acid	NEG	0.000120299	0.000121895	8.91823e-05	7.00538e-05	6.1509e-05	0.000154214	0.000194773	0.000162504	0.0001141	0.000158067	0.590741	-0.759401	0.00719202	1.63474	down	Carboxylic acids and derivatives	C02170	Valine, leucine and isoleucine degradation(ko00280);;Propanoate metabolism(ko00640);;Pyrimidine metabolism(ko00240)
meta_594		NEG	0.000903363	0.000428231	0.00067383	0.000729693	0.000676882	0.00165096	0.00118575	0.00188469	0.00210877	0.00129842	0.419753	-1.25239	0.00322709	1.87457	down	--	--	--
meta_612	Deoxyinosine	NEG	8.89895e-05	7.78392e-05	5.84708e-05	9.02816e-05	0.000101004	4.5857e-05	3.58073e-05	5.99131e-05	5.98812e-05	5.127e-05	1.64835	0.721023	0.00681855	1.67462	up	Purine nucleosides	C05512	Metabolic pathways(ko01100);;Purine metabolism(ko00230)
meta_615		NEG	0.000160455	0.000132034	4.65755e-05	0.000110719	6.40847e-05	0.000233903	0.000195157	0.00018827	0.000231314	0.000154311	0.512353	-0.964789	0.00645554	1.70056	down	--	--	--
meta_626	Chrysin	NEG	0.000103833	8.80032e-05	6.44121e-05	8.24082e-05	7.37697e-05	6.26157e-05	2.42992e-05	5.45211e-05	5.71988e-05	3.68943e-05	1.75106	0.808231	0.00684052	1.66615	up	--	--	--
meta_627	D-galacturonic acid	NEG	4.38044e-05	5.53366e-05	6.81307e-05	5.18001e-05	7.04893e-05	3.59689e-05	2.80286e-05	4.35966e-05	3.21784e-05	2.82186e-05	1.72367	0.785483	0.00499889	1.77726	up	--	C00333	Pentose and glucuronate interconversions(ko00040);;ABC transporters(ko02010);;Amino sugar and nucleotide sugar metabolism(ko00520);;Ascorbate and aldarate metabolism(ko00053);;Metabolic pathways(ko01100)
meta_629		NEG	0.000145926	0.000127731	7.97007e-05	0.000110843	0.000127673	8.38087e-05	6.44114e-05	8.90238e-05	7.03442e-05	6.43004e-05	1.59154	0.670419	0.0129398	1.66597	up	--	--	--
meta_635		NEG	0.00014205	9.37793e-05	9.05566e-05	9.72822e-05	0.000102334	0.000214989	0.000181747	0.000167876	0.000195572	0.000187367	0.555117	-0.849137	0.000147081	1.97994	down	--	--	--
meta_666		NEG	0.000128761	9.89555e-05	0.000178656	0.000120392	0.000183144	0.000110315	7.78862e-05	6.23469e-05	0.000115955	0.000106172	1.5019	0.586785	0.0475906	1.35418	up	--	--	--
meta_673		NEG	0.000276364	0.000214522	0.000149803	0.000198588	0.000212842	0.000456433	0.000364098	0.000371124	0.000421055	0.000413645	0.519217	-0.945589	9.09148e-05	2.00139	down	--	--	--
meta_674		NEG	0.000130664	0.000111286	9.8879e-05	8.12209e-05	9.70148e-05	0.00015426	0.000142449	0.00020712	0.000235419	0.000129965	0.597167	-0.743795	0.022049	1.61606	down	--	--	--
meta_691		NEG	0.000491549	0.000323469	0.00019576	0.000247918	0.000279219	0.000676525	0.000351179	0.000511451	0.000613597	0.000415987	0.598704	-0.740084	0.0312266	1.46175	down	--	--	--
meta_707		NEG	0.000130667	8.48099e-05	6.39775e-05	8.97075e-05	0.00010279	0.000198869	0.000174674	0.000152564	0.000185684	0.000195492	0.520182	-0.942913	0.000312124	1.96302	down	--	--	--
meta_714	Adenosine	NEG	5.60442e-05	4.99503e-05	4.03019e-05	5.59857e-05	5.74427e-05	3.51274e-05	2.57788e-05	3.92207e-05	3.45622e-05	3.38118e-05	1.54139	0.624227	0.00208356	1.80044	up	Purine nucleosides	C00212	Regulation of lipolysis in adipocytes(ko04923);;Alcoholism(ko05034);;Metabolic pathways(ko01100);;Parkinson's disease(ko05012);;Vascular smooth muscle contraction(ko04270);;cAMP signaling pathway(ko04024);;Morphine addiction(ko05032);;Renin secretion(ko04924);;cGMP-PKG signaling pathway(ko04022);;Sphingolipid signaling pathway(ko04071);;Purine metabolism(ko00230);;Neuroactive ligand-receptor inte…
meta_72		NEG	0.00049331	0.000483596	0.000337796	0.000537297	0.000484522	0.000115097	0.000110264	7.07566e-05	0.000129322	0.000101594	4.43335	2.1484	0.000223743	2.04687	up	--	--	--
meta_720		NEG	0.000292892	0.000276712	0.000195695	0.00036222	0.000277316	0.000522889	0.000419809	0.000338961	0.000546614	0.00036062	0.641801	-0.639801	0.0166323	1.59084	down	--	--	--
meta_723	Galangin	NEG	0.000311355	0.000326705	0.000351777	0.000291859	0.000453053	0.000149116	8.80315e-05	0.000177135	0.000145283	0.000114031	2.57535	1.36477	0.000519688	1.95064	up	--	--	--
meta_735	Arbutin	NEG	0.000790505	0.000684287	0.000433432	0.000809828	0.000557159	0.000515194	0.000421337	0.000259012	0.000453202	0.000335716	1.65043	0.72284	0.0191849	1.56445	up	Organooxygen compounds	C06186	Glycolysis / Gluconeogenesis(ko00010)
meta_738	16-Hydroxypalmitic acid	NEG	0.00938648	0.013217	0.00858708	0.00998443	0.0107351	0.00500114	0.00512384	0.00604252	0.00667525	0.00674271	1.75458	0.811127	0.00260127	1.85602	up	--	C18218	Metabolic pathways(ko01100)
meta_74		NEG	0.00168832	0.000304601	0.000574607	0.000866236	0.00170428	0.000396214	2.25438e-05	0.000255016	0.000152916	2.3357e-05	6.04443	2.59561	0.0384148	1.49292	up	--	--	--
meta_740		NEG	2.84348e-05	2.47985e-05	3.34638e-05	2.32585e-05	2.71881e-05	2.21914e-05	9.77787e-06	1.8827e-05	1.47062e-05	9.5747e-06	1.8267	0.869243	0.00439732	1.76783	up	--	--	--
meta_741		NEG	0.00316717	0.00406706	0.00422707	0.0081856	0.00439892	0.00258428	0.00335169	0.000877221	0.00187029	0.00250631	2.14891	1.1036	0.0389013	1.47265	up	--	--	--
meta_742	5'-O-methylthymidine	NEG	3.08159e-05	3.41339e-05	3.00034e-05	5.27478e-05	3.72243e-05	6.89207e-05	6.54922e-05	8.78446e-05	9.55133e-05	8.11101e-05	0.46361	-1.10902	0.000401451	1.95987	down	--	--	--
meta_743		NEG	0.000284904	0.000338046	0.000212177	0.000367038	0.000246829	0.000197839	0.000151185	0.00014099	0.00024817	0.000131898	1.66535	0.735829	0.0131235	1.60222	up	--	--	--
meta_746		NEG	1.53777e-05	1.36354e-05	1.88686e-05	2.47861e-05	2.11476e-05	3.80723e-05	4.20856e-05	6.00929e-05	5.49914e-05	4.48493e-05	0.390748	-1.35569	0.000793521	1.96608	down	--	--	--
meta_752		NEG	5.245e-05	3.99739e-05	6.53024e-05	4.30543e-05	4.39642e-05	4.38832e-05	1.88695e-05	3.58514e-05	3.27185e-05	2.03761e-05	1.61336	0.690069	0.0224767	1.51641	up	--	--	--
meta_758		NEG	6.84989e-05	4.86417e-05	3.97864e-05	4.34706e-05	4.38459e-05	3.10486e-05	2.44864e-05	2.59434e-05	4.08676e-05	2.64216e-05	1.64178	0.715261	0.0162784	1.57101	up	--	--	--
meta_76	Dihydrouracil	NEG	9.0665e-05	2.29773e-05	3.69759e-05	6.1408e-05	9.15058e-05	2.37559e-05	7.60801e-07	1.81451e-05	1.08263e-05	2.13047e-06	5.45739	2.44821	0.0201879	1.61036	up	Diazines	C00429	beta-Alanine metabolism(ko00410);;Pyrimidine metabolism(ko00240);;Metabolic pathways(ko01100);;Pantothenate and CoA biosynthesis(ko00770)
meta_760		NEG	5.44081e-05	0.000160752	9.64125e-05	0.00013707	0.000111226	4.08717e-05	5.3628e-05	4.25599e-05	4.14676e-05	3.86666e-05	2.57774	1.36611	0.01863	1.72902	up	--	--	--
meta_783		NEG	0.0014245	0.00131387	0.00140863	0.00212553	0.00165288	0.000371129	0.000260249	0.000305892	0.000403616	0.000255844	4.96352	2.31136	0.000741392	2.01407	up	--	--	--
meta_785		NEG	0.000794664	0.000702871	0.000542295	0.000670404	0.000841753	0.000370587	0.000454425	0.000462717	0.000481075	0.000407306	1.63226	0.706875	0.00397916	1.82461	up	--	--	--
meta_786		NEG	0.000261369	0.000235769	0.000189878	0.000244798	0.000290363	0.00013459	0.000158123	0.000151301	0.000152027	0.000146969	1.6449	0.718001	0.00348776	1.88585	up	--	--	--
meta_792		NEG	0.0116959	0.00889848	0.00629487	0.00901063	0.00872161	0.0204239	0.0173953	0.0138147	0.0186081	0.0187335	0.501504	-0.995668	0.000286993	1.95584	down	--	--	--
meta_793		NEG	0.000100058	8.93525e-05	6.4184e-05	9.82532e-05	0.00014356	5.90588e-05	4.36583e-05	8.0088e-05	5.77324e-05	4.61388e-05	1.72811	0.789195	0.0276151	1.5062	up	--	--	--
meta_794	Guanosine	NEG	0.00212082	0.00156006	0.00190641	0.00269719	0.00279877	0.00135907	0.00132021	0.00127831	0.0013763	0.00162448	1.5928	0.671562	0.022547	1.60016	up	Purine nucleosides	C00387	Metabolic pathways(ko01100);;Purine metabolism(ko00230)
meta_809	Kaempferol	NEG	3.74558e-05	3.1486e-05	2.89676e-05	2.26257e-05	3.72051e-05	2.53956e-05	1.27795e-05	2.48387e-05	2.01467e-05	1.41281e-05	1.62136	0.697208	0.0132358	1.58603	up	Flavonoids	C05903	Metabolic pathways(ko01100)
meta_820		NEG	7.74356e-05	8.92662e-05	5.9666e-05	9.39311e-05	6.48131e-05	5.46402e-05	3.47984e-05	3.30615e-05	6.56365e-05	3.4855e-05	1.72703	0.788289	0.0085377	1.646	up	--	--	--
meta_826		NEG	1.97784e-05	1.84549e-05	2.0264e-05	2.28845e-05	2.57627e-05	3.39073e-05	2.2411e-05	4.3335e-05	3.18213e-05	3.14212e-05	0.657748	-0.604393	0.0251874	1.59429	down	--	--	--
meta_836		NEG	0.000297002	0.000343996	0.000300645	0.000508125	0.000356672	0.000186743	0.000107253	0.000162277	0.00023218	0.000144747	2.16808	1.11642	0.00409387	1.78502	up	--	--	--
meta_839		NEG	1.74579e-06	1.79543e-06	2.10619e-06	2.75515e-06	2.05312e-06	3.75599e-06	4.42486e-06	5.64899e-06	4.94636e-06	4.18015e-06	0.455459	-1.13461	0.000461962	1.96885	down	--	--	--
meta_853		NEG	0.000507627	0.000318854	0.000403208	0.000358869	0.000330884	0.000265535	0.000220342	0.000168602	0.000243679	0.000202806	1.74342	0.80192	0.0054642	1.76921	up	--	--	--
meta_862		NEG	0.000254961	0.000382501	0.000300612	0.000489766	0.000323108	0.000199258	0.000206045	0.000177836	0.000204208	0.000162212	1.84396	0.882805	0.015265	1.73695	up	--	--	--
meta_864		NEG	6.64244e-05	4.25028e-05	6.18808e-05	4.01015e-05	5.74265e-05	4.45681e-05	2.48425e-05	1.90879e-05	2.34014e-05	2.30547e-05	1.98834	0.991566	0.00506369	1.72223	up	--	--	--
meta_870		NEG	0.000158172	0.000170282	0.00010595	0.000269913	0.00015178	0.000298916	0.000277432	0.00024595	0.000338404	0.000257273	0.603746	-0.727987	0.0101643	1.67538	down	--	--	--
meta_873		NEG	0.00242093	0.0021805	0.00220559	0.00298344	0.00381792	0.0062918	0.00366979	0.00733143	0.00457172	0.00550202	0.49726	-1.00793	0.00888842	1.72738	down	--	--	--
meta_876		NEG	0.000114668	0.000113257	8.41778e-05	8.60423e-05	0.000131219	4.24731e-05	3.78973e-05	8.10338e-05	4.83875e-05	4.62501e-05	2.06749	1.04788	0.0018612	1.80283	up	--	--	--
meta_88		NEG	0.000206492	0.000183234	0.000153835	0.000224091	0.000201941	0.000142597	0.00011561	0.000117864	0.000137774	9.7714e-05	1.58545	0.664888	0.00161083	1.84456	up	--	--	--
meta_886		NEG	0.000116263	8.7096e-05	0.000108569	5.69421e-05	0.000104829	0.000152996	0.000125405	0.00022764	0.000168236	0.000133652	0.586313	-0.770257	0.0172065	1.59976	down	--	--	--
meta_907	Haematoxylin	NEG	0.0136263	0.0137681	0.0156096	0.012073	0.0154863	0.0227221	0.0218048	0.022341	0.0212804	0.0226659	0.636771	-0.651154	6.15979e-05	2.0639	down	--	--	--
meta_913		NEG	0.000779562	0.000620981	0.000760121	0.000764209	0.000866498	0.000525428	0.000280115	0.000496156	0.000506911	0.000321938	1.77953	0.831495	0.00113304	1.8491	up	--	--	--
meta_914		NEG	0.000108578	0.00011784	7.7198e-05	0.00011889	0.000141392	6.50929e-05	4.73251e-05	8.60039e-05	6.85443e-05	4.98957e-05	1.77964	0.831582	0.00559803	1.71952	up	--	--	--
meta_918		NEG	6.72153e-05	0.00010423	6.40161e-05	0.000141462	0.000168289	0.00015499	0.000131126	0.000175308	0.000183188	0.000215395	0.633962	-0.657531	0.0385001	1.46737	down	--	--	--
meta_925	1,3-Dipropyl-8-cyclopentylxanthine [DPCPX]	NEG	4.11822e-05	3.37871e-05	4.24248e-05	3.77238e-05	3.90466e-05	2.82033e-05	1.88791e-05	3.49422e-05	2.26182e-05	1.66607e-05	1.60065	0.678658	0.0081703	1.75117	up	--	--	--
meta_949		NEG	0.00101022	0.00117334	0.00122438	0.00139226	0.00132672	0.000783455	0.000664967	0.000316842	0.000551571	0.000618251	2.08748	1.06176	0.000265233	1.95188	up	--	--	--
meta_967		NEG	0.00129212	0.00114322	0.00129241	0.00157728	0.00195529	0.00693907	0.0044822	0.0087809	0.00562889	0.00670145	0.223171	-2.16378	0.00171424	1.97717	down	--	--	--
meta_986		NEG	0.0242397	0.0276702	0.0140178	0.0193824	0.0187137	0.00826183	0.0161915	0.0144768	0.0119127	0.0123099	1.64718	0.719995	0.0221019	1.56055	up	--	--	--
meta_988		NEG	0.0222009	0.0231239	0.0116307	0.0198861	0.0166293	0.00545006	0.0167006	0.00977685	0.0118082	0.0122678	1.66902	0.738999	0.0276235	1.4634	up	--	--	--
meta_991		NEG	0.00308724	0.00383079	0.00326381	0.00374826	0.00385314	0.00111032	0.0011654	0.00149119	0.00108779	0.00125892	2.90878	1.54042	1.80567e-05	2.08626	up	--	--	--
meta_1000		POS	0.000291714	0.000505662	0.000278265	0.000219763	0.000388704	0.000187995	0.000211239	0.000206942	0.000177475	0.00015596	1.79235	0.84185	0.0398046	1.74539	up	--	--	--
meta_1015		POS	0.000416305	0.000280202	0.000521238	0.000602428	0.000476321	0.000602867	0.000589715	0.000894347	0.00067266	0.000728318	0.658416	-0.602928	0.0150414	1.75315	down	--	--	--
meta_1019		POS	2.65814e-06	4.03855e-06	2.92888e-06	3.66648e-06	3.93542e-06	3.52802e-06	5.52579e-07	1.3872e-06	1.88358e-06	4.59317e-07	2.20562	1.14119	0.0240492	1.84343	up	--	--	--
meta_1020		POS	2.15324e-05	2.29404e-05	3.21992e-05	3.23503e-05	2.83102e-05	2.01994e-05	2.41892e-05	9.90963e-06	1.51026e-05	2.21069e-05	1.50078	0.58571	0.0288911	1.6415	up	--	--	--
meta_1047	Quercetin 3'-methyl ether	POS	0.000174521	0.000178495	0.000134697	0.000210811	0.000190505	6.3829e-05	5.62561e-05	9.12145e-05	5.49353e-05	6.71667e-05	2.66654	1.41497	0.000213477	2.28385	up	--	--	--
meta_1048		POS	3.50259e-05	1.60963e-05	1.2125e-05	3.32909e-05	2.10166e-05	4.36083e-05	2.95312e-05	2.61403e-05	4.76427e-05	4.27949e-05	0.61963	-0.690521	0.0496575	1.56001	down	--	--	--
meta_1071		POS	0.000154418	0.000149129	0.000164434	0.000148662	0.000174976	0.000301657	0.000278484	0.000206061	0.000253741	0.000266466	0.605951	-0.722726	0.00188776	2.18401	down	--	--	--
meta_1114		POS	1.8991e-05	1.69917e-05	9.45813e-06	2.398e-05	1.97103e-05	3.04844e-05	3.10753e-05	2.05137e-05	3.14473e-05	3.02026e-05	0.620158	-0.689292	0.00882526	1.8721	down	--	--	--
meta_1116	L-Fucose	POS	0.000114016	8.648e-05	4.14775e-05	9.24196e-05	9.90227e-05	0.000264497	0.000175199	0.000126766	0.000102907	0.00020458	0.495928	-1.0118	0.0336079	1.68312	down	Organooxygen compounds	C01019	Metabolic pathways(ko01100);;Fructose and mannose metabolism(ko00051);;Amino sugar and nucleotide sugar metabolism(ko00520)
meta_1124		POS	0.000242427	0.000228673	0.00019399	0.000759377	0.000332083	0.000646018	0.000720652	0.000730197	0.000777136	0.000940524	0.46049	-1.11876	0.0130053	1.88977	down	--	--	--
meta_1132		POS	9.78776e-06	1.92587e-05	1.00884e-05	1.39833e-05	1.12787e-05	2.10669e-05	3.21742e-05	1.56314e-05	2.99188e-05	2.5506e-05	0.518088	-0.948732	0.0120741	1.89323	down	--	--	--
meta_1145		POS	4.7628e-06	8.90566e-06	4.71583e-06	7.69276e-06	8.65925e-06	1.35608e-05	1.08047e-05	1.20152e-05	1.46503e-05	1.25359e-05	0.546453	-0.87183	0.00129342	2.07135	down	--	--	--
meta_1162		POS	1.07874e-05	1.33918e-05	1.79582e-05	2.26656e-05	2.138e-05	4.44746e-05	3.80616e-05	7.51322e-05	5.92144e-05	5.73805e-05	0.314235	-1.67009	0.00270125	2.12549	down	--	--	--
meta_1167		POS	8.70214e-06	6.22336e-06	8.02256e-06	8.56015e-06	5.09582e-06	1.64161e-05	1.25991e-05	1.79896e-05	1.76897e-05	1.6157e-05	0.452732	-1.14327	0.000114635	2.24736	down	--	--	--
meta_1171		POS	2.78036e-05	3.14344e-05	1.50132e-05	4.76566e-05	1.89557e-05	5.14446e-05	4.57878e-05	2.97984e-05	5.65952e-05	4.98523e-05	0.603326	-0.72899	0.0361238	1.61788	down	--	--	--
meta_1208		POS	3.06341e-06	8.94102e-07	1.13785e-06	3.70963e-06	2.74071e-06	1.3002e-05	7.31269e-06	1.50229e-05	7.50054e-06	4.19166e-06	0.245498	-2.02622	0.021279	1.76499	down	--	--	--
meta_1211	N4-acetyl-2'-O-methylcytidine	POS	2.38425e-06	3.40386e-06	2.97076e-06	6.12543e-06	3.29275e-06	8.60202e-06	7.19197e-06	7.47453e-06	6.36033e-06	1.10882e-05	0.446423	-1.16352	0.00288114	2.01763	down	--	--	--
meta_1248		POS	1.51767e-05	1.92789e-05	1.63966e-05	2.59494e-05	2.14992e-05	8.20982e-05	8.41047e-05	9.3059e-05	9.94018e-05	9.03382e-05	0.218932	-2.19145	4.59554e-07	2.37765	down	--	--	--
meta_1250	N2-Acetyl-L-ornithine	POS	3.05938e-05	2.99469e-05	3.29577e-05	3.71031e-05	2.56623e-05	6.55918e-05	5.34298e-05	5.10425e-05	6.29508e-05	4.67022e-05	0.558649	-0.839985	0.000870633	2.14852	down	Carboxylic acids and derivatives	C00437	Biosynthesis of amino acids(ko01230);;Metabolic pathways(ko01100);;Arginine biosynthesis(ko00220);;2-Oxocarboxylic acid metabolism(ko01210)
meta_1276	Chlorogenic acid	POS	6.81707e-05	5.88686e-05	4.91611e-05	8.75264e-05	6.78595e-05	0.00015486	0.000163905	6.14144e-05	0.000124052	0.000180385	0.484339	-1.04591	0.0254099	1.84847	down	--	--	--
meta_1284		POS	1.84634e-05	2.44717e-05	2.18929e-05	2.18856e-05	2.195e-05	2.64498e-05	4.9707e-05	4.78627e-05	2.91961e-05	4.39394e-05	0.551158	-0.859461	0.0204055	1.90077	down	--	--	--
meta_1299		POS	6.59337e-05	0.000124789	8.0381e-05	0.000196592	0.000110736	1.93053e-05	3.79283e-05	1.67566e-05	2.21117e-05	2.94937e-05	4.60551	2.20336	0.0154911	1.98029	up	--	--	--
meta_1316	Gallic acid	POS	5.90676e-05	5.05954e-05	4.00585e-05	6.16436e-05	5.3921e-05	0.000102723	0.000105756	7.67938e-05	0.000107924	8.43079e-05	0.555567	-0.847966	0.000839684	2.15526	down	--	--	--
meta_1329		POS	7.04661e-06	6.09181e-06	6.07401e-06	9.86701e-06	9.18334e-06	3.40893e-05	3.70563e-05	4.82443e-05	4.49669e-05	5.51974e-05	0.174275	-2.52056	0.000495701	2.32455	down	--	--	--
meta_1344		POS	2.55028e-05	2.10248e-05	1.42261e-05	3.44797e-05	2.49628e-05	3.65756e-05	3.05806e-05	4.36947e-05	3.37984e-05	5.39535e-05	0.605209	-0.724495	0.0194398	1.75869	down	--	--	--
meta_1349		POS	7.72467e-05	0.000104224	8.69089e-05	8.01889e-05	9.64275e-05	0.000148204	0.000127359	0.000138441	0.000142635	0.000137858	0.640744	-0.642179	7.51716e-05	2.24994	down	--	--	--
meta_1355		POS	2.07407e-05	2.20736e-05	1.3685e-05	1.93796e-05	2.87864e-05	1.08404e-05	9.65024e-06	1.15646e-05	1.74868e-05	1.26568e-05	1.68275	0.750823	0.0211801	1.76313	up	--	--	--
meta_1371		POS	0.000128383	0.000101212	9.38037e-05	0.000164027	0.000120864	0.000292631	0.000319583	0.00012278	0.000250594	0.000364839	0.450443	-1.15058	0.0201118	1.9078	down	--	--	--
meta_1372		POS	0.000141606	8.76205e-05	6.6802e-05	0.000142075	9.1236e-05	0.00020542	0.000124773	0.00020198	0.000194631	0.000234852	0.550446	-0.861327	0.00696731	1.91746	down	--	--	--
meta_138	1-Phenylethylamine	POS	0.000313219	0.0003441	0.000498583	0.000534299	0.000313118	0.000828116	0.000492672	0.000733306	0.000634948	0.000529125	0.622503	-0.683848	0.0162275	1.69316	down	--	--	--
meta_139	1-Aminocyclohexanecarboxylic acid	POS	4.92284e-05	3.59989e-05	4.02415e-05	5.85644e-05	5.94712e-05	3.8008e-05	2.45997e-05	2.78899e-05	3.72137e-05	2.31148e-05	1.61447	0.691062	0.0138422	1.86368	up	--	--	--
meta_1417		POS	0.000327656	0.00028854	0.000348368	0.000184646	0.000247173	0.000293309	0.000154457	0.000126794	0.000187538	0.000138537	1.55044	0.632682	0.0459366	1.54565	up	--	--	--
meta_142	Erythritol	POS	8.17247e-05	8.54895e-05	5.31878e-05	0.000111336	9.84698e-05	0.000167056	0.000184571	0.000114717	0.000159529	0.000193959	0.52475	-0.930297	0.00223129	2.07516	down	Organooxygen compounds	C00503	ABC transporters(ko02010)
meta_1441		POS	5.55965e-05	8.6757e-05	6.06139e-05	0.000128248	6.5807e-05	1.56427e-05	1.94838e-05	8.95787e-06	1.58842e-05	2.21304e-05	4.8359	2.27379	0.00836952	2.07441	up	--	--	--
meta_1462		POS	6.6835e-05	4.05699e-05	3.48537e-05	5.93562e-05	4.45207e-05	9.65525e-05	5.53018e-05	0.000104773	9.64284e-05	0.00010766	0.534247	-0.904423	0.00691648	1.94756	down	--	--	--
meta_1481		POS	8.42416e-05	9.20763e-05	7.58365e-05	0.000112079	0.000133764	0.000128451	0.000173712	0.000125837	0.000158543	0.000172777	0.655845	-0.608573	0.00764435	1.90498	down	--	--	--
meta_15		POS	2.79186e-05	3.38508e-05	3.12802e-05	3.45659e-05	3.4806e-05	4.99711e-05	6.76312e-05	5.46145e-05	5.09443e-05	8.06918e-05	0.53454	-0.90363	0.00749702	2.10637	down	--	--	--
meta_1520		POS	4.1872e-05	3.22142e-05	4.26636e-05	4.38959e-05	4.30879e-05	7.42878e-05	4.23466e-05	8.13566e-05	8.08104e-05	5.97833e-05	0.601721	-0.732833	0.019716	1.8283	down	--	--	--
meta_1525	Farnesyl pyrophosphate	POS	1.69001e-05	1.38584e-05	1.17609e-05	2.632e-05	1.78368e-05	2.26362e-05	2.39022e-05	2.03024e-05	3.80095e-05	2.91609e-05	0.646783	-0.628646	0.0480384	1.57417	down	Prenol lipids	C00448	Steroid biosynthesis(ko00100);;Metabolic pathways(ko01100);;Insect hormone biosynthesis(ko00981);;Terpenoid backbone biosynthesis(ko00900)
meta_1557		POS	7.29773e-06	9.99616e-06	5.64899e-06	2.13377e-05	2.06803e-05	1.29886e-05	3.87322e-05	2.36954e-05	2.5712e-05	4.46999e-05	0.445462	-1.16663	0.0456498	1.6352	down	--	--	--
meta_1567		POS	0.000239857	0.000214219	0.000128442	0.000289944	0.000203965	0.000404008	0.000391363	0.00027748	0.000438203	0.000352983	0.57747	-0.792181	0.00325617	1.98825	down	--	--	--
meta_1569		POS	7.17316e-05	5.45789e-05	5.79715e-05	4.4939e-05	3.27663e-05	0.0001389	0.000104639	6.6687e-05	7.35384e-05	0.000165367	0.477094	-1.06765	0.0353171	1.76884	down	--	--	--
meta_1570		POS	0.000110739	8.53207e-05	3.33072e-05	0.000135942	7.45618e-05	0.000186551	0.000237448	0.000111249	0.000326382	0.000288903	0.382319	-1.38715	0.0160118	1.91545	down	--	--	--
meta_1574		POS	0.000165889	0.000173554	0.000119462	0.000237914	0.000148109	0.000280713	0.000289071	0.000267662	0.000299975	0.000397068	0.550625	-0.860858	0.00201484	2.08213	down	--	--	--
meta_1585		POS	1.27334e-05	1.50532e-05	9.47269e-06	1.86794e-05	1.29404e-05	4.26776e-05	4.16743e-05	3.9492e-05	5.49916e-05	4.15933e-05	0.312478	-1.67818	6.09604e-05	2.30738	down	--	--	--
meta_159	Dihydroxyfumarate	POS	0.000135895	0.000181457	8.04395e-05	0.000201061	0.000155097	6.28959e-05	9.48123e-05	5.26519e-05	8.34046e-05	7.79088e-05	2.02853	1.02043	0.0179869	1.86849	up	Keto acids and derivatives	C00975	Glyoxylate and dicarboxylate metabolism(ko00630)
meta_1606		POS	2.16267e-05	1.99902e-05	2.02934e-05	2.75855e-05	1.67824e-05	4.24792e-05	2.42874e-05	2.7857e-05	4.12904e-05	2.84373e-05	0.646653	-0.628937	0.0329905	1.65805	down	--	--	--
meta_1615		POS	1.32658e-05	1.09459e-05	3.96458e-06	1.66611e-05	1.35009e-05	1.97423e-05	1.57788e-05	1.50501e-05	2.4138e-05	1.98163e-05	0.617169	-0.696264	0.0289368	1.66623	down	--	--	--
meta_1626		POS	1.59543e-05	8.35288e-06	7.55531e-06	1.184e-05	1.10833e-05	1.71089e-05	1.7126e-05	2.65496e-05	1.86365e-05	2.08007e-05	0.546645	-0.871323	0.00451101	1.96179	down	--	--	--
meta_1628		POS	1.5318e-06	1.53993e-06	1.19898e-06	1.12365e-06	1.8702e-06	3.87851e-06	4.60213e-06	3.47281e-06	5.30117e-06	4.8953e-06	0.327972	-1.60835	0.000326682	2.30971	down	--	--	--
meta_1643		POS	2.63698e-05	1.46226e-05	1.22702e-05	1.6262e-05	1.88257e-05	5.0219e-05	2.66131e-05	2.71408e-05	3.84225e-05	3.18515e-05	0.50704	-0.979828	0.0132203	1.83823	down	--	--	--
meta_1651		POS	0.000402938	0.000334883	0.000273064	0.000419853	0.000354917	0.000723453	0.000742992	0.000502729	0.000781694	0.000601947	0.532584	-0.90892	0.0017061	2.13422	down	--	--	--
meta_1652		POS	4.15587e-05	2.77277e-05	1.25601e-05	3.79042e-05	2.33936e-05	6.06397e-05	6.89051e-05	3.72336e-05	8.38268e-05	8.37543e-05	0.428115	-1.22393	0.00766151	1.99412	down	--	--	--
meta_1655		POS	7.97771e-06	1.30693e-05	5.34842e-06	1.35547e-05	8.51026e-06	1.30071e-05	1.91477e-05	1.54301e-05	1.61585e-05	1.84218e-05	0.589792	-0.761722	0.00949635	1.88948	down	--	--	--
meta_1660		POS	2.54078e-05	2.54671e-05	1.78604e-05	3.64159e-05	2.91068e-05	1.00322e-05	1.92891e-05	1.73119e-05	1.78149e-05	2.18259e-05	1.55618	0.63801	0.0326001	1.62809	up	--	--	--
meta_1676		POS	9.32391e-05	6.83335e-05	8.8346e-05	9.90292e-05	8.16017e-05	0.000149525	9.3527e-05	0.000137301	0.000162791	0.00011342	0.655762	-0.608756	0.018341	1.80446	down	--	--	--
meta_168	Triethanolamine	POS	7.83657e-05	5.215e-05	4.44285e-05	6.78669e-05	5.96612e-05	6.03678e-05	0.000202999	0.000114582	0.000107596	0.000153602	0.473244	-1.07934	0.0462168	1.73401	down	Amines	C06771	Glycerophospholipid metabolism(ko00564)
meta_1682		POS	3.16897e-05	2.61781e-05	1.79238e-05	2.90546e-05	3.08139e-05	5.60499e-05	4.2196e-05	3.74974e-05	4.90344e-05	4.53239e-05	0.589566	-0.762275	0.001741	2.05013	down	--	--	--
meta_1688		POS	1.98843e-05	2.64318e-05	1.78948e-05	3.16217e-05	2.94443e-05	4.46032e-05	4.45819e-05	6.04956e-05	4.59899e-05	5.40138e-05	0.501741	-0.994986	0.000358953	2.15504	down	--	--	--
meta_1710		POS	0.000280768	0.000254869	9.92276e-05	0.000477008	0.000343867	0.00077288	0.000456671	0.000780922	0.000801534	0.000375572	0.456691	-1.13071	0.0162693	1.71051	down	--	--	--
meta_1720		POS	1.10466e-05	9.29624e-06	4.42371e-06	9.52713e-06	1.04807e-05	1.66972e-05	1.51667e-05	1.2827e-05	1.83075e-05	1.50072e-05	0.573989	-0.800905	0.0024447	2.0366	down	--	--	--
meta_1721		POS	0.000229043	0.000198795	0.000179323	0.000239384	0.000216626	0.000350822	0.000419864	0.000417421	0.000360045	0.000527077	0.512315	-0.964896	0.00181511	2.22191	down	--	--	--
meta_1734		POS	5.85445e-05	5.40545e-05	4.41043e-05	8.45952e-05	7.72044e-05	0.000111983	7.99107e-05	9.17578e-05	0.00013869	0.000132472	0.574073	-0.800694	0.0104074	1.88629	down	--	--	--
meta_1740		POS	9.46265e-06	5.26212e-06	1.24451e-05	1.695e-05	9.82e-06	2.41047e-05	2.26566e-05	2.90166e-05	1.54907e-05	2.15054e-05	0.478301	-1.06401	0.00382448	1.92192	down	--	--	--
meta_1744		POS	4.50519e-05	3.66205e-05	3.39427e-05	4.11938e-05	3.87556e-05	7.44607e-05	7.15927e-05	5.4596e-05	7.91604e-05	6.09981e-05	0.573826	-0.801314	0.00151271	2.17233	down	--	--	--
meta_1781		POS	2.90977e-05	2.79862e-05	2.94952e-05	4.15635e-05	3.01836e-05	6.44788e-05	6.86823e-05	5.69366e-05	6.78984e-05	6.37661e-05	0.49206	-1.02309	1.03103e-05	2.31277	down	--	--	--
meta_1789		POS	4.01712e-05	2.43054e-05	2.32736e-05	4.48308e-05	4.13121e-05	0.000100383	4.40036e-05	9.59787e-05	9.34827e-05	7.9492e-05	0.420703	-1.24913	0.00644545	1.96984	down	--	--	--
meta_1790		POS	2.77761e-05	2.51486e-05	1.22662e-05	3.46369e-05	2.29115e-05	7.66001e-06	1.04179e-05	8.06013e-06	8.92923e-06	1.11605e-05	2.6551	1.40877	0.0126968	1.97738	up	--	--	--
meta_1792		POS	0.000441247	0.000371817	0.000338965	0.000520702	0.000441591	0.000772135	0.000830207	0.000778885	0.000787472	0.000876829	0.522632	-0.936134	2.22894e-05	2.33007	down	--	--	--
meta_1795		POS	8.30937e-06	5.32873e-06	4.92169e-06	7.67968e-06	1.12712e-05	1.84712e-05	1.06404e-05	1.34363e-05	1.73223e-05	1.21494e-05	0.52084	-0.941087	0.00730129	1.85848	down	--	--	--
meta_1796		POS	4.47148e-05	4.07108e-05	3.79016e-05	4.61205e-05	3.89079e-05	6.12332e-05	6.8168e-05	6.75328e-05	6.69041e-05	7.2912e-05	0.618725	-0.69263	7.1745e-06	2.34694	down	--	--	--
meta_1798		POS	9.66672e-06	6.12537e-06	5.44264e-06	4.9379e-06	4.82389e-06	1.41747e-05	1.20026e-05	7.68587e-06	2.22064e-05	1.69539e-05	0.424473	-1.23625	0.0223808	1.88197	down	--	--	--
meta_180		POS	2.14177e-05	1.17848e-05	2.90331e-05	1.6742e-05	2.29659e-05	7.37526e-05	7.33742e-05	9.86557e-05	7.9929e-05	8.3379e-05	0.249196	-2.00465	1.2734e-05	2.33048	down	--	--	--
meta_184	3-Hydroxyanthranilic acid	POS	3.61577e-05	3.42578e-05	2.71742e-05	3.49331e-05	3.45306e-05	1.9691e-05	1.49909e-05	2.43379e-05	2.0063e-05	1.39186e-05	1.79625	0.844984	0.000361214	2.20805	up	Benzene and substituted derivatives	C00632	Metabolic pathways(ko01100);;Tryptophan metabolism(ko00380)
meta_1840		POS	6.07521e-06	1.00107e-05	4.28399e-06	6.57054e-06	7.98366e-06	4.28058e-06	4.8855e-06	3.54177e-06	3.51046e-06	3.96014e-06	1.73076	0.791409	0.0349839	1.76372	up	--	--	--
meta_1852		POS	2.85583e-05	1.80008e-05	6.12737e-06	1.81863e-05	2.12484e-05	5.80714e-05	7.03805e-05	3.24237e-05	5.37655e-05	5.93816e-05	0.336181	-1.57269	0.00191091	2.12764	down	--	--	--
meta_1857		POS	1.3832e-05	8.8831e-06	1.11489e-05	1.35039e-05	1.039e-05	1.99897e-05	1.3668e-05	1.77442e-05	1.935e-05	1.61445e-05	0.664676	-0.589276	0.00462739	1.93482	down	--	--	--
meta_1875		POS	1.20669e-05	8.8722e-06	1.35353e-05	1.49061e-05	1.25981e-05	2.08786e-05	1.72342e-05	1.89365e-05	1.94352e-05	1.7242e-05	0.661271	-0.596686	0.00118974	2.07429	down	--	--	--
meta_1880		POS	1.02825e-05	1.54788e-05	9.94161e-06	3.1906e-05	4.28519e-05	2.53017e-05	5.6409e-05	5.62242e-05	4.19554e-05	6.54505e-05	0.450234	-1.15125	0.0230598	1.70955	down	--	--	--
meta_1894		POS	0.000700421	0.00055354	0.000533242	0.000581841	0.000572678	0.00120267	0.000559499	0.00105227	0.00113939	0.000947746	0.600159	-0.736583	0.0238511	1.81385	down	--	--	--
meta_1905		POS	2.9609e-05	2.98433e-05	1.2779e-05	4.98333e-05	3.41799e-05	1.68031e-05	1.75178e-05	5.80057e-06	1.58596e-05	1.79097e-05	2.11453	1.08034	0.046897	1.63725	up	--	--	--
meta_1910		POS	3.36338e-06	3.71982e-06	6.33899e-06	2.5634e-06	7.28236e-06	8.58451e-06	1.04234e-05	1.68598e-05	1.48829e-05	8.98962e-06	0.389485	-1.36036	0.00790432	1.91444	down	--	--	--
meta_1920		POS	1.01583e-05	1.15029e-05	6.08099e-06	1.07982e-05	1.47476e-05	4.46719e-06	7.36172e-06	9.8209e-06	6.47787e-06	5.29291e-06	1.59447	0.673074	0.0491882	1.5879	up	--	--	--
meta_1927		POS	0.000166709	0.000162412	0.000112318	0.00024017	0.000178364	0.000107954	6.68863e-05	9.033e-05	9.2268e-05	9.73129e-05	1.89108	0.919214	0.0138288	1.95078	up	--	--	--
meta_1930		POS	7.82357e-06	1.09776e-05	9.98445e-06	1.0797e-05	1.49121e-05	2.10703e-05	1.63205e-05	1.81784e-05	1.39134e-05	2.01968e-05	0.607663	-0.718657	0.00376933	1.92984	down	--	--	--
meta_1944		POS	2.30689e-05	1.38329e-05	1.76826e-05	1.94521e-05	1.70282e-05	1.28584e-05	8.95582e-06	1.25027e-05	1.59427e-05	5.18347e-06	1.64249	0.715884	0.0182765	1.76552	up	--	--	--
meta_1952		POS	1.94653e-05	1.53705e-05	2.02312e-05	2.11867e-05	2.22897e-05	3.58605e-05	3.71869e-05	3.5825e-05	3.20645e-05	3.44069e-05	0.562001	-0.831357	1.12934e-05	2.30403	down	--	--	--
meta_1976		POS	1.48392e-05	1.20695e-05	6.66544e-06	2.0258e-05	1.53076e-05	8.88216e-06	7.72029e-06	3.30146e-06	7.29821e-06	8.86907e-06	1.91676	0.938667	0.0379236	1.66169	up	--	--	--
meta_1996		POS	1.50458e-05	1.24744e-05	1.5403e-05	2.48583e-05	2.04253e-05	1.39624e-05	1.28254e-05	1.22132e-05	1.10002e-05	7.71503e-06	1.52828	0.61191	0.0495751	1.66523	up	--	--	--
meta_2007		POS	1.02601e-05	8.48202e-06	8.89795e-06	1.45773e-05	1.00545e-05	2.30579e-05	2.20102e-05	9.15411e-06	1.72878e-05	2.72988e-05	0.529021	-0.918604	0.0365305	1.74646	down	--	--	--
meta_2028		POS	2.95922e-05	3.1009e-05	1.53683e-05	4.44953e-05	2.39732e-05	1.05402e-05	2.10604e-06	5.15761e-06	5.16542e-06	3.03749e-06	5.55387	2.47349	0.00586556	2.0932	up	--	--	--
meta_2054		POS	4.067e-06	3.18616e-06	2.21144e-06	7.41223e-06	6.32841e-06	1.19134e-05	8.04884e-06	1.18682e-05	1.0499e-05	1.19999e-05	0.427122	-1.22728	0.0011733	2.07068	down	--	--	--
meta_2088		POS	2.94761e-05	2.10798e-05	1.76779e-05	3.09607e-05	1.78108e-05	4.58093e-05	3.70843e-05	4.77255e-05	4.49947e-05	5.04528e-05	0.51757	-0.950174	0.000399182	2.18843	down	--	--	--
meta_2096		POS	5.04434e-05	9.10998e-05	5.90663e-05	9.56559e-05	3.19203e-05	0.000124712	0.000128957	9.92692e-05	0.000141271	0.000140685	0.516915	-0.952002	0.00405028	2.0236	down	--	--	--
meta_2126		POS	0.000145804	0.000150377	8.13952e-05	0.000120469	0.000119071	9.83524e-05	6.83164e-05	5.20162e-05	6.59993e-05	4.0065e-05	1.90028	0.926215	0.00638937	1.94354	up	--	--	--
meta_2134		POS	6.99938e-07	1.08956e-06	7.20796e-07	1.46824e-06	2.6379e-06	2.72366e-06	1.8442e-06	2.92898e-06	2.98421e-06	3.49597e-06	0.473379	-1.07893	0.0122416	1.81035	down	--	--	--
meta_2143		POS	4.27928e-06	4.89431e-06	2.49077e-06	7.19191e-06	6.45145e-06	1.57779e-05	8.86669e-06	1.48726e-05	1.15598e-05	1.21498e-05	0.400269	-1.32096	0.00140018	2.0477	down	--	--	--
meta_2149		POS	4.4122e-05	3.6743e-05	4.60556e-05	4.37133e-05	4.35138e-05	8.75075e-05	6.57204e-05	0.000101354	8.83492e-05	8.44893e-05	0.501024	-0.997049	0.00114008	2.2195	down	--	--	--
meta_2170		POS	0.000175314	0.000190749	0.000136887	0.000287629	0.000197101	0.000335365	0.00037254	0.00024953	0.000394021	0.000291847	0.601034	-0.734483	0.0067896	1.88187	down	--	--	--
meta_2171		POS	3.83807e-05	4.26423e-05	1.67659e-05	5.47459e-05	3.36096e-05	6.8868e-05	5.61599e-05	3.93785e-05	7.15275e-05	6.08702e-05	0.627162	-0.673089	0.0305008	1.63715	down	--	--	--
meta_2191		POS	0.000115395	0.000127518	8.95767e-05	0.000162277	0.000137757	9.87374e-05	0.000106688	6.30366e-05	6.7875e-05	5.54316e-05	1.61454	0.69112	0.0162983	1.82378	up	--	--	--
meta_2194		POS	1.16832e-05	1.29242e-05	9.76891e-06	3.07832e-05	1.58132e-05	2.55784e-05	2.81439e-05	3.54485e-05	3.48283e-05	3.05544e-05	0.523913	-0.9326	0.0134834	1.84166	down	--	--	--
meta_2218		POS	0.000101723	6.87885e-05	0.00013012	0.000111737	0.000120145	0.000161774	0.000159886	0.000223174	0.000165448	0.000159542	0.612208	-0.707906	0.00335121	1.9542	down	--	--	--
meta_2219		POS	1.03175e-05	6.74075e-06	1.18537e-05	1.87341e-05	1.15651e-05	2.16068e-05	2.71224e-05	1.03868e-05	3.75421e-05	3.87747e-05	0.437199	-1.19364	0.0414067	1.74091	down	--	--	--
meta_2225		POS	2.27163e-06	1.88032e-06	1.5198e-06	2.85323e-06	3.53805e-06	7.12645e-06	3.76453e-06	6.93345e-06	5.24833e-06	5.33597e-06	0.424625	-1.23574	0.003192	1.98859	down	--	--	--
meta_228		POS	1.9408e-05	2.90078e-05	1.69374e-05	2.9976e-05	1.5374e-05	3.45382e-05	4.2922e-05	3.38337e-05	3.90358e-05	3.45638e-05	0.59874	-0.739998	0.005043	1.98744	down	--	--	--
meta_2352		POS	7.56864e-06	1.48365e-05	7.96933e-06	1.6891e-05	1.66263e-05	1.87287e-05	1.80525e-05	2.2655e-05	2.72877e-05	2.4246e-05	0.575758	-0.796465	0.0086619	1.8585	down	--	--	--
meta_2364		POS	1.00895e-05	1.5451e-05	7.115e-06	1.61057e-05	7.09436e-06	1.08185e-05	2.38573e-05	2.55756e-05	2.10863e-05	3.86516e-05	0.465504	-1.10314	0.0426203	1.71077	down	--	--	--
meta_2365		POS	5.02855e-05	4.2503e-05	4.80927e-05	7.24921e-05	7.22319e-05	8.92978e-05	7.4038e-05	9.82971e-05	9.05153e-05	9.9689e-05	0.632097	-0.661781	0.00348581	1.98183	down	--	--	--
meta_238	meso-Tartaric acid	POS	5.90752e-06	5.42107e-06	3.88171e-06	8.13792e-06	6.12951e-06	3.46305e-06	2.38661e-06	2.7374e-06	3.8411e-06	4.40672e-06	1.75099	0.808171	0.0168132	1.80945	up	--	C00552	Glyoxylate and dicarboxylate metabolism(ko00630)
meta_2394		POS	1.1537e-06	8.08426e-07	4.40886e-07	1.22492e-05	4.24816e-06	2.37546e-05	2.1844e-05	2.72288e-05	2.02882e-05	3.26749e-05	0.150253	-2.73454	0.00013452	2.22088	down	--	--	--
meta_2435		POS	9.50663e-05	7.54636e-05	6.35811e-05	8.62269e-05	9.24961e-05	0.000172666	0.000170276	0.00016084	0.000208295	0.00017072	0.467643	-1.09652	2.73387e-05	2.31113	down	--	--	--
meta_2438		POS	0.000339272	0.000328758	0.000296502	0.00040362	0.000368369	0.00073003	0.000976953	0.000754453	0.000806972	0.00135271	0.37578	-1.41204	0.00691788	2.14539	down	--	--	--
meta_2442		POS	1.76088e-05	1.39934e-05	1.14196e-05	1.89737e-05	2.09093e-05	4.25023e-05	3.38926e-05	7.02165e-05	4.28351e-05	5.11788e-05	0.344539	-1.53726	0.00540144	2.06628	down	--	--	--
meta_2470		POS	6.29761e-07	6.34494e-08	9.31354e-08	2.90177e-06	1.17313e-06	1.04879e-05	5.43701e-06	7.21906e-06	5.102e-06	6.10356e-06	0.141523	-2.82089	0.00165506	2.06732	down	--	--	--
meta_2483		POS	4.0321e-06	6.16273e-06	7.73591e-06	6.03599e-06	6.32244e-06	1.2308e-05	8.73268e-06	1.05611e-05	7.4228e-06	1.25279e-05	0.587539	-0.767242	0.00899549	1.88206	down	--	--	--
meta_2492		POS	7.32846e-06	8.24373e-06	7.03725e-06	1.72791e-05	1.1809e-05	4.9608e-05	5.16736e-05	6.79267e-05	6.10418e-05	6.56532e-05	0.174711	-2.51696	2.12684e-05	2.3411	down	--	--	--
meta_2526		POS	6.15668e-06	5.14738e-05	5.5706e-05	2.76086e-05	6.85012e-05	0.000106712	8.78653e-05	8.93094e-05	6.62341e-05	0.000107051	0.458135	-1.12616	0.00768651	1.87496	down	--	--	--
meta_2558		POS	1.89448e-07	2.45282e-07	9.34114e-08	1.73076e-06	1.06815e-06	4.902e-06	2.12534e-06	4.82764e-06	2.60055e-06	2.76908e-06	0.193157	-2.37216	0.00569592	1.90884	down	--	--	--
meta_2570		POS	4.15185e-06	3.95985e-06	3.88699e-06	3.47476e-06	4.92238e-06	7.0862e-06	5.46921e-06	7.70843e-06	6.70083e-06	5.72172e-06	0.623985	-0.680416	0.00187689	2.05469	down	--	--	--
meta_2574		POS	4.59956e-06	7.53104e-06	6.21086e-06	9.39121e-06	8.99661e-06	9.61628e-06	1.62451e-05	9.62016e-06	1.23446e-05	1.5865e-05	0.576678	-0.794162	0.0165778	1.83391	down	--	--	--
meta_2581		POS	4.31477e-05	3.25371e-05	2.29613e-05	4.69579e-05	2.42136e-05	4.12379e-05	4.10428e-05	4.49119e-05	6.50555e-05	6.3381e-05	0.664312	-0.590066	0.0459699	1.61689	down	--	--	--
meta_2591		POS	7.7491e-05	7.71248e-05	6.36821e-05	9.35374e-05	9.5868e-05	0.000146027	0.000165401	0.000128109	0.000156216	0.000156755	0.541793	-0.884187	4.86934e-05	2.27252	down	--	--	--
meta_2607		POS	3.48704e-07	5.31401e-07	5.47494e-07	1.69918e-06	6.65037e-07	3.55141e-06	1.97441e-06	3.03473e-06	3.10206e-06	1.64014e-06	0.28504	-1.81076	0.00336044	1.94415	down	--	--	--
meta_2627		POS	1.1562e-07	0	0	9.06916e-07	5.06351e-07	2.57932e-06	1.42812e-06	1.93011e-06	1.13285e-06	1.40073e-06	0.180482	-2.47007	0.00281907	1.95826	down	--	--	--
meta_2651		POS	4.38243e-05	4.95714e-05	3.42734e-05	8.09352e-05	4.41434e-05	6.13705e-05	9.68605e-05	5.97195e-05	7.33123e-05	9.49152e-05	0.654485	-0.611568	0.0456203	1.5808	down	--	--	--
meta_2663		POS	4.10703e-05	3.69162e-05	3.00137e-05	4.45527e-05	4.30283e-05	5.98647e-05	5.8804e-05	5.62255e-05	6.02067e-05	6.07325e-05	0.661119	-0.597018	0.000919087	2.2416	down	--	--	--
meta_267	L-Isoleucine	POS	6.62003e-05	4.37371e-05	5.99119e-05	7.63897e-05	7.70132e-05	6.54118e-05	2.88833e-05	4.27273e-05	4.18415e-05	3.21305e-05	1.53204	0.615455	0.035117	1.67493	up	Carboxylic acids and derivatives	C00407	Valine, leucine and isoleucine biosynthesis(ko00290);;Metabolic pathways(ko01100);;Valine, leucine and isoleucine degradation(ko00280);;Biosynthesis of amino acids(ko01230);;Mineral absorption(ko04978);;Protein digestion and absorption(ko04974);;ABC transporters(ko02010);;Central carbon metabolism in cancer(ko05230);;Aminoacyl-tRNA biosynthesis(ko00970);;2-Oxocarboxylic acid metabolism(ko01210)
meta_2670		POS	2.86159e-05	2.99353e-05	2.76535e-05	2.32857e-05	2.63857e-05	4.35091e-05	3.90239e-05	5.44754e-05	4.04175e-05	4.41714e-05	0.613167	-0.705649	0.00165971	2.14685	down	--	--	--
meta_2694		POS	1.78558e-05	3.50985e-05	3.2288e-05	2.25615e-05	1.67809e-05	1.09963e-05	1.15594e-05	5.58601e-06	7.80567e-06	1.12236e-05	2.64113	1.40116	0.0118462	1.94852	up	--	--	--
meta_270	Ethyl hydrogen malonate	POS	6.92215e-05	5.77262e-05	6.68056e-05	8.4488e-05	7.15706e-05	0.000305721	0.000164225	0.00020423	0.00011552	0.000116594	0.385983	-1.37339	0.0335771	1.69373	down	--	--	--
meta_2703		POS	0.000829127	0.000641081	0.00109804	0.000710073	0.000874548	0.00127769	0.000981277	0.00169295	0.00112694	0.00149103	0.632107	-0.661759	0.015254	1.80836	down	--	--	--
meta_2704		POS	0.000144908	0.000147703	0.000170435	0.000182194	0.000153984	0.000234401	0.000196145	0.000306565	0.000281047	0.000284878	0.613354	-0.705208	0.00506446	2.06883	down	--	--	--
meta_2709		POS	6.89056e-06	4.54087e-06	1.28697e-06	4.76663e-06	5.37043e-06	1.56805e-05	2.18627e-05	1.15452e-05	1.0619e-05	1.66933e-05	0.299153	-1.74105	0.00349984	2.09048	down	--	--	--
meta_271	5-Hydroxyhexanoic acid	POS	0.000348274	0.000431855	0.000208515	0.000379518	0.000338579	9.76783e-05	0.000103587	6.27355e-05	0.000107186	9.02018e-05	3.69914	1.88719	0.00201098	2.21203	up	--	--	--
meta_2719		POS	7.771e-06	8.27403e-06	6.47886e-06	8.60369e-06	7.65771e-06	1.20933e-05	1.34717e-05	1.08399e-05	1.12122e-05	1.33147e-05	0.636536	-0.651686	0.000232012	2.23922	down	--	--	--
meta_2728		POS	9.36493e-06	8.14293e-06	1.01922e-05	1.26349e-05	1.96136e-05	1.60359e-05	1.72276e-05	2.09553e-05	1.87723e-05	1.98382e-05	0.645793	-0.630857	0.0285879	1.71636	down	--	--	--
meta_2745		POS	2.64857e-06	3.95467e-06	1.16213e-06	7.02723e-06	4.16e-06	1.02948e-05	1.18079e-05	6.7223e-06	6.74283e-06	1.35275e-05	0.386037	-1.37319	0.00817329	1.90671	down	--	--	--
meta_2753		POS	3.42601e-05	4.25517e-05	5.11194e-05	4.47824e-05	3.87948e-05	8.05582e-05	6.34073e-05	0.000113111	9.30764e-05	0.000109864	0.459784	-1.12097	0.00425875	2.11512	down	--	--	--
meta_2775		POS	3.1682e-06	3.41784e-06	2.63489e-06	9.97512e-07	3.28528e-06	1.00787e-06	1.91751e-06	1.98356e-06	5.00193e-07	3.58957e-07	2.34111	1.22719	0.0266498	1.69313	up	--	--	--
meta_2782		POS	7.34185e-06	1.05489e-05	8.36085e-06	9.20178e-06	9.3795e-06	1.00626e-05	2.14373e-05	1.75538e-05	1.42187e-05	2.33399e-05	0.517627	-0.950016	0.0236951	1.90362	down	--	--	--
meta_2832		POS	0.000205679	0.000204186	0.000234128	0.000210247	0.000219095	0.000362645	0.000246256	0.000486735	0.000377948	0.000402368	0.572154	-0.805523	0.0136315	1.96584	down	--	--	--
meta_2837		POS	1.51148e-06	3.01883e-06	6.12659e-07	3.35384e-06	3.13247e-06	7.55174e-06	6.0856e-06	7.90839e-06	9.84342e-06	3.54233e-06	0.332917	-1.58677	0.00758943	1.89477	down	--	--	--
meta_2842		POS	1.91601e-05	2.32329e-05	2.03785e-05	2.94335e-05	3.89496e-05	4.6118e-05	4.8332e-05	3.6364e-05	3.26222e-05	4.40869e-05	0.632	-0.662003	0.0125179	1.7724	down	--	--	--
meta_2853		POS	4.28729e-06	6.20036e-06	3.76617e-06	6.83339e-06	9.46687e-06	9.36848e-06	1.02386e-05	8.02573e-06	9.04636e-06	1.29904e-05	0.615147	-0.700996	0.0206705	1.73637	down	--	--	--
meta_2878		POS	3.72145e-05	3.57065e-05	4.76278e-05	5.56848e-05	4.89981e-05	7.78932e-05	6.95258e-05	8.76507e-05	6.64281e-05	9.11147e-05	0.573674	-0.801696	0.000740336	2.1225	down	--	--	--
meta_2895		POS	2.54098e-06	3.32574e-06	2.74967e-06	4.02861e-06	4.01562e-06	4.94735e-06	3.83349e-06	6.48241e-06	5.14439e-06	5.37257e-06	0.646257	-0.629821	0.00965946	1.8185	down	--	--	--
meta_2897		POS	5.43273e-06	7.29005e-06	6.99406e-06	6.0482e-06	1.13214e-05	1.26999e-05	1.20388e-05	1.22745e-05	1.46207e-05	1.7218e-05	0.538641	-0.892604	0.00207529	2.05831	down	--	--	--
meta_2901		POS	6.8107e-06	4.38934e-06	2.20159e-06	7.44448e-06	2.3374e-06	8.72487e-06	7.8562e-06	5.14342e-06	1.00329e-05	7.72585e-06	0.587173	-0.768144	0.045531	1.58658	down	--	--	--
meta_2902		POS	4.49068e-06	7.30629e-06	6.02506e-06	9.02892e-06	9.64582e-06	3.87968e-06	4.62907e-06	5.42889e-06	2.92743e-06	4.91119e-06	1.67599	0.745012	0.032651	1.75346	up	--	--	--
meta_2905		POS	2.78992e-05	3.28507e-06	3.15519e-06	9.46173e-05	2.09102e-05	0.000168264	5.4434e-05	0.000167584	0.000134356	0.000116315	0.233819	-2.09654	0.00699746	1.84948	down	--	--	--
meta_2931		POS	1.0573e-05	9.30388e-06	7.98492e-06	1.26166e-05	1.05104e-05	1.94263e-05	1.96559e-05	1.62014e-05	2.15778e-05	2.61842e-05	0.494818	-1.01503	0.00145868	2.20328	down	--	--	--
meta_2955		POS	8.9489e-06	7.4385e-06	1.05522e-05	1.54062e-05	1.15027e-05	2.22691e-05	1.40067e-05	1.66662e-05	1.35539e-05	1.91561e-05	0.62869	-0.669578	0.0176969	1.70256	down	--	--	--
meta_2956		POS	7.17519e-07	7.4973e-07	3.88103e-07	1.12199e-06	6.2668e-07	1.78022e-06	2.17298e-06	1.39863e-06	4.31532e-06	1.90547e-06	0.311426	-1.68304	0.0346745	1.78104	down	--	--	--
meta_2958		POS	2.96813e-05	3.68846e-05	3.96968e-05	3.96647e-05	6.45404e-05	5.71143e-05	6.57242e-05	8.03417e-05	6.46117e-05	8.95235e-05	0.589025	-0.763599	0.00777597	1.88625	down	--	--	--
meta_2976		POS	3.58482e-06	2.2351e-06	1.04015e-06	3.8864e-06	1.08241e-06	7.20841e-06	5.24744e-06	3.05248e-06	5.74976e-06	5.11037e-06	0.4486	-1.1565	0.0121306	1.8129	down	--	--	--
meta_2986		POS	7.07541e-06	8.67872e-06	5.3748e-06	7.36521e-06	5.40896e-06	1.19465e-05	1.19182e-05	8.90679e-06	9.64425e-06	1.16925e-05	0.62658	-0.67443	0.0020198	2.0458	down	--	--	--
meta_2995		POS	5.71308e-06	4.62797e-06	4.23615e-06	3.67839e-06	6.36755e-06	7.97623e-06	8.10774e-06	8.85072e-06	9.63028e-06	7.30611e-06	0.58807	-0.76594	0.000695813	2.12907	down	--	--	--
meta_3001		POS	1.87864e-05	3.89366e-06	4.67522e-06	3.18642e-05	9.26053e-06	5.77266e-05	2.89908e-05	4.99215e-05	5.34009e-05	4.8924e-05	0.286571	-1.80304	0.0015126	2.04477	down	--	--	--
meta_3004		POS	5.09591e-06	5.85824e-06	5.92954e-06	6.43311e-06	6.09588e-06	1.05789e-05	8.84447e-06	8.32004e-06	1.11428e-05	1.00547e-05	0.600983	-0.734604	0.000782708	2.21965	down	--	--	--
meta_303		POS	0.00272033	0.00198724	0.00264559	0.00351623	0.00214612	0.00447084	0.00376994	0.00572235	0.00465248	0.00492087	0.552994	-0.854665	0.00105512	2.08948	down	--	--	--
meta_3032		POS	1.58604e-05	1.84189e-05	2.126e-05	1.64565e-05	3.65444e-05	2.77007e-05	3.03355e-05	3.80567e-05	3.28566e-05	4.06368e-05	0.640029	-0.64379	0.0316845	1.66707	down	--	--	--
meta_3034		POS	9.75239e-05	1.80288e-06	1.93598e-06	0.000457296	7.46569e-05	0.000680867	0.000198889	0.000461173	0.000496943	0.000494765	0.271459	-1.88119	0.0182677	1.69796	down	--	--	--
meta_3057		POS	2.18892e-05	2.19368e-05	2.17262e-05	2.50007e-05	3.02834e-05	3.59295e-05	3.92454e-05	6.31859e-05	4.06329e-05	4.8314e-05	0.531599	-0.91159	0.00939464	1.96933	down	--	--	--
meta_3071		POS	3.99004e-06	4.13763e-06	4.39092e-06	5.5459e-06	5.82814e-06	7.48704e-06	6.79738e-06	7.07166e-06	9.3049e-06	7.6615e-06	0.623462	-0.681625	0.00113635	2.0844	down	--	--	--
meta_3084		POS	8.34076e-06	1.29888e-05	7.72985e-06	9.74313e-06	1.76895e-05	1.53483e-05	1.3835e-05	1.9477e-05	1.59295e-05	2.23876e-05	0.649502	-0.622594	0.0358548	1.60639	down	--	--	--
meta_3107		POS	7.81929e-07	2.84388e-06	6.6503e-07	4.81686e-07	3.14636e-06	5.55729e-06	9.57595e-06	5.23558e-06	3.23157e-06	8.20796e-06	0.248956	-2.00604	0.00939328	1.93797	down	--	--	--
meta_3125		POS	3.08743e-06	2.87708e-06	9.48873e-07	4.38706e-06	2.5975e-06	6.77085e-06	7.81725e-06	3.80397e-06	9.78774e-06	5.69954e-06	0.410219	-1.28554	0.0122737	1.87983	down	--	--	--
meta_3158		POS	4.55507e-05	2.8458e-06	3.36754e-06	3.21337e-05	4.25515e-05	6.41805e-05	4.75196e-05	6.30906e-05	5.17624e-05	6.59451e-05	0.432308	-1.20987	0.0198674	1.82877	down	--	--	--
meta_3183		POS	2.05635e-06	1.38969e-06	8.62222e-07	2.35534e-06	1.99981e-06	2.86551e-06	3.32008e-06	2.79573e-06	3.75655e-06	3.18549e-06	0.544069	-0.878138	0.00280287	2.05852	down	--	--	--
meta_3192		POS	7.48563e-06	4.77156e-06	1.34989e-06	7.94388e-06	6.04396e-06	1.98906e-05	1.69221e-05	1.95557e-05	2.37254e-05	2.35463e-05	0.266257	-1.90911	2.54644e-05	2.3031	down	--	--	--
meta_3204		POS	1.37264e-05	1.27638e-05	1.56458e-05	1.76693e-05	1.66242e-05	2.31491e-05	2.09275e-05	2.95515e-05	2.7097e-05	2.45771e-05	0.609963	-0.713207	0.00105542	2.12178	down	--	--	--
meta_3210		POS	8.76798e-06	7.34185e-06	4.41224e-06	1.22165e-05	6.94289e-06	2.06774e-05	2.44853e-05	1.24218e-05	2.59438e-05	1.78794e-05	0.391305	-1.35363	0.00396592	2.04686	down	--	--	--
meta_3248		POS	6.56183e-06	7.35415e-06	3.68509e-06	9.86534e-06	7.4151e-06	1.86229e-05	1.84936e-05	1.10056e-05	2.01967e-05	1.55376e-05	0.415967	-1.26546	0.00158826	2.10357	down	--	--	--
meta_3285		POS	2.67777e-06	2.38792e-06	1.43937e-06	2.22624e-06	1.74574e-06	4.81858e-06	4.43942e-06	3.79279e-06	5.16136e-06	3.84055e-06	0.475091	-1.07372	0.000188284	2.21132	down	--	--	--
meta_3293		POS	3.6219e-06	3.4981e-06	2.6418e-06	2.83692e-06	3.56624e-06	6.27705e-06	5.01031e-06	4.15141e-06	5.64475e-06	4.84075e-06	0.623546	-0.681433	0.00291998	2.04854	down	--	--	--
meta_3320		POS	6.75531e-06	5.25782e-06	8.4133e-06	1.26022e-05	1.19898e-05	1.63102e-05	1.38645e-05	1.00897e-05	1.51949e-05	1.30583e-05	0.657036	-0.605957	0.032383	1.59912	down	--	--	--
meta_3324		POS	5.83836e-06	6.43744e-06	3.86711e-06	6.9145e-06	6.44137e-06	9.16839e-06	1.34674e-05	6.83318e-06	9.40994e-06	1.32483e-05	0.5659	-0.821381	0.0202187	1.86918	down	--	--	--
meta_3332		POS	6.36116e-06	4.07891e-06	3.21362e-06	5.4239e-06	6.08571e-06	1.14529e-05	1.90827e-05	5.99475e-06	1.39446e-05	1.49183e-05	0.3848	-1.37782	0.0179149	1.94035	down	--	--	--
meta_3348		POS	1.63517e-06	1.33071e-06	1.61345e-06	1.42627e-06	1.05931e-06	3.02906e-06	2.62553e-06	3.05295e-06	3.47203e-06	2.44979e-06	0.482927	-1.05012	0.000241353	2.23193	down	--	--	--
meta_3349		POS	8.81209e-06	7.96353e-06	1.15729e-05	8.69376e-06	1.13711e-05	1.49159e-05	1.87928e-05	2.03014e-05	2.23165e-05	1.65492e-05	0.52127	-0.939898	0.000876806	2.17006	down	--	--	--
meta_3367		POS	1.63694e-05	1.61153e-05	1.47031e-05	2.32206e-05	1.62969e-05	4.57109e-05	6.34946e-05	3.55046e-05	5.34867e-05	6.11088e-05	0.334375	-1.58046	0.00171371	2.23883	down	--	--	--
meta_3380		POS	3.19844e-06	6.41522e-06	5.99744e-06	2.91095e-06	7.0377e-06	1.8484e-06	1.42318e-06	3.63152e-06	1.52023e-06	1.94187e-06	2.46592	1.30212	0.0198468	1.83857	up	--	--	--
meta_3391		POS	2.76296e-06	3.36006e-06	2.8272e-06	2.78647e-06	6.09736e-06	5.22356e-06	4.94097e-06	6.45846e-06	5.46278e-06	6.98051e-06	0.613565	-0.704712	0.0216567	1.74415	down	--	--	--
meta_3400		POS	1.11426e-05	7.57414e-06	7.50118e-06	1.24453e-05	1.0647e-05	2.48759e-05	2.81771e-05	1.88875e-05	2.35395e-05	2.33005e-05	0.415138	-1.26834	0.000116698	2.26183	down	--	--	--
meta_3404		POS	6.09286e-05	4.86696e-05	1.10665e-05	0.000108532	6.54311e-05	0.000122649	9.94577e-05	0.00010144	0.000138537	0.000132093	0.495858	-1.012	0.0145367	1.84996	down	--	--	--
meta_3420		POS	6.24152e-06	4.87302e-06	1.1782e-06	2.00588e-06	4.74873e-06	1.08507e-05	7.97348e-06	1.41702e-05	9.46372e-06	1.50534e-05	0.331192	-1.59426	0.00221178	2.07582	down	--	--	--
meta_3422		POS	8.38318e-06	7.87513e-06	6.91149e-06	1.03601e-05	8.27702e-06	9.94756e-06	1.64921e-05	1.22207e-05	1.10232e-05	1.43694e-05	0.652693	-0.615524	0.0153612	1.88428	down	--	--	--
meta_3425		POS	1.07255e-05	9.40959e-06	2.13538e-06	2.77211e-05	1.18304e-05	5.28864e-05	2.3014e-05	1.93934e-05	2.27089e-05	5.05463e-05	0.366789	-1.44698	0.0436924	1.5909	down	--	--	--
meta_3426		POS	3.04577e-06	2.81809e-06	2.97429e-06	5.01301e-06	3.27448e-06	4.64598e-06	7.34613e-06	3.18602e-06	5.57041e-06	6.32897e-06	0.632467	-0.660937	0.0489968	1.61339	down	--	--	--
meta_3433		POS	1.74233e-05	1.77062e-05	1.27312e-05	2.45287e-05	2.14169e-05	3.72532e-05	4.31291e-05	3.17675e-05	3.15421e-05	4.41584e-05	0.499368	-1.00182	0.000663194	2.15886	down	--	--	--
meta_3439		POS	4.20459e-06	3.14422e-06	3.79046e-06	6.68211e-06	6.04712e-06	1.34189e-05	4.86469e-06	1.22845e-05	1.01345e-05	1.25285e-05	0.448394	-1.15716	0.0150895	1.83577	down	--	--	--
meta_3440		POS	1.54261e-06	2.41064e-06	2.21844e-06	2.3311e-06	4.14497e-06	4.10625e-06	3.48685e-06	5.22857e-06	3.88251e-06	5.58424e-06	0.567459	-0.817413	0.0115909	1.80292	down	--	--	--
meta_3441		POS	5.69462e-06	5.35048e-06	5.03446e-06	2.51381e-06	3.53269e-06	7.42673e-06	8.33245e-06	5.43125e-06	5.90224e-06	7.18502e-06	0.645494	-0.631523	0.0165857	1.80452	down	--	--	--
meta_346	3-Methoxytyramine	POS	9.64616e-05	0.000129143	5.27432e-05	0.000143442	0.000114196	4.06648e-05	7.31511e-05	3.37312e-05	5.93531e-05	5.992e-05	2.00879	1.00633	0.0225493	1.78182	up	Phenols	C05587	Tyrosine metabolism(ko00350);;Metabolic pathways(ko01100);;Dopaminergic synapse(ko04728)
meta_3462		POS	1.84715e-05	3.295e-05	2.13197e-05	3.67715e-05	4.14568e-05	2.20997e-05	9.16319e-06	1.71738e-05	9.47785e-06	1.24067e-05	2.14686	1.10223	0.0180973	1.87796	up	--	--	--
meta_3463		POS	2.64693e-05	3.37947e-05	2.62255e-05	3.16559e-05	3.94575e-05	1.98847e-05	1.10499e-05	2.01442e-05	1.07518e-05	2.09364e-05	1.90417	0.929166	0.00223582	2.06011	up	--	--	--
meta_3464		POS	1.53558e-05	1.39366e-05	1.20344e-05	1.60982e-05	1.54422e-05	2.63194e-05	2.69035e-05	2.52016e-05	2.70315e-05	2.83677e-05	0.544501	-0.876993	2.0081e-06	2.36527	down	--	--	--
meta_3477		POS	2.21291e-06	3.47569e-06	2.45639e-06	1.08782e-06	4.03703e-06	4.44011e-06	3.21109e-06	4.62357e-06	4.36798e-06	4.60941e-06	0.624399	-0.679459	0.0327895	1.6693	down	--	--	--
meta_3558		POS	2.72101e-06	2.14458e-06	1.47278e-06	3.69612e-06	1.497e-06	6.55584e-06	1.21995e-05	4.54108e-06	7.33056e-06	9.35473e-06	0.288419	-1.79376	0.00959941	2.03022	down	--	--	--
meta_356		POS	9.49697e-06	7.19216e-06	8.49048e-06	1.11789e-05	9.19148e-06	1.5153e-05	1.0902e-05	1.99101e-05	3.28714e-05	2.91565e-05	0.421786	-1.24542	0.0383718	1.80339	down	--	--	--
meta_3565		POS	0.000156758	0	5.17821e-08	0.000259557	9.20276e-05	0.000453101	0.000144697	0.000416643	0.000373798	0.000292447	0.302492	-1.72503	0.013223	1.75066	down	--	--	--
meta_3566		POS	4.23481e-06	4.14517e-06	4.63556e-06	6.19477e-06	5.13661e-06	7.11253e-06	8.56231e-06	8.0319e-06	7.03797e-06	8.55177e-06	0.61957	-0.690661	0.000358393	2.17035	down	--	--	--
meta_3578		POS	9.6304e-06	1.01798e-05	7.09334e-06	1.21977e-05	1.25082e-05	1.17122e-05	1.52103e-05	2.11747e-05	1.83324e-05	2.62621e-05	0.556786	-0.844806	0.026437	1.81992	down	--	--	--
meta_3580		POS	3.83555e-06	3.06326e-06	1.28599e-06	2.10968e-06	3.75306e-06	8.28068e-06	5.62844e-06	8.3099e-06	9.09148e-06	7.8784e-06	0.358457	-1.48013	0.000198663	2.20754	down	--	--	--
meta_3601		POS	3.49518e-06	4.20969e-06	1.67419e-06	7.27979e-06	7.19106e-06	7.36687e-06	7.24815e-06	9.32192e-06	7.53436e-06	7.65704e-06	0.60953	-0.71423	0.045722	1.58685	down	--	--	--
meta_3606		POS	1.93561e-05	1.82618e-05	1.39795e-05	2.23185e-05	2.66744e-05	4.87949e-05	4.01286e-05	4.91634e-05	4.87251e-05	4.65679e-05	0.431014	-1.21419	1.36611e-05	2.2905	down	--	--	--
meta_3623		POS	6.07716e-06	4.26789e-06	1.59655e-06	7.47834e-06	6.62869e-06	1.1863e-05	1.05718e-05	1.31781e-05	1.07359e-05	1.27104e-05	0.44106	-1.18095	0.00142231	2.13576	down	--	--	--
meta_3625		POS	3.41315e-06	3.27873e-06	3.75677e-06	2.56119e-06	2.66838e-06	6.19464e-06	2.74764e-06	6.00257e-06	4.81697e-06	5.17036e-06	0.628835	-0.669247	0.0364148	1.67327	down	--	--	--
meta_3629		POS	8.55734e-06	5.07906e-06	3.5484e-06	9.40802e-06	1.21044e-05	1.74349e-05	1.17672e-05	1.82335e-05	1.57568e-05	1.30211e-05	0.507746	-0.977821	0.00569538	1.87195	down	--	--	--
meta_3634		POS	1.17929e-06	9.51353e-07	1.80045e-06	1.82981e-06	1.9202e-06	3.93619e-06	2.09764e-06	2.14297e-06	3.38281e-06	2.39233e-06	0.550541	-0.861079	0.0235015	1.70133	down	--	--	--
meta_364		POS	3.50041e-05	3.47578e-05	2.95805e-05	3.00262e-05	3.60715e-05	5.79817e-05	5.48953e-05	4.24344e-05	5.78646e-05	5.07157e-05	0.626924	-0.673637	0.0010515	2.1886	down	--	--	--
meta_3648		POS	2.94287e-06	4.46612e-06	4.17455e-06	5.16389e-06	5.97141e-06	6.59769e-06	8.75963e-06	9.48238e-06	7.93217e-06	9.66641e-06	0.535338	-0.901477	0.000841634	2.11342	down	--	--	--
meta_368		POS	2.66816e-05	2.89076e-05	2.41089e-05	3.81781e-05	3.50894e-05	1.55425e-05	2.29776e-05	2.74565e-05	1.80523e-05	1.77051e-05	1.50359	0.588407	0.0173859	1.80489	up	--	--	--
meta_371		POS	0.000103563	0.000155831	7.23507e-05	0.000190056	0.000113784	0.000214187	0.000206542	0.000272462	0.000270634	0.000294282	0.505191	-0.985099	0.00185795	2.0569	down	--	--	--
meta_382		POS	0.000172924	0.000171899	0.000196981	8.26915e-05	0.000128719	0.000130139	2.81229e-05	5.92161e-05	6.3615e-05	2.39723e-05	2.46902	1.30394	0.0121858	1.82936	up	--	--	--
meta_384	D-Erythrose 4-phosphate	POS	1.4224e-05	9.86674e-06	1.54884e-05	1.48236e-05	1.48446e-05	3.04415e-05	2.36031e-05	3.96359e-05	3.18291e-05	3.35174e-05	0.435444	-1.19944	0.00112514	2.19425	down	Organooxygen compounds	C00279	Carbon metabolism(ko01200);;Phenylalanine, tyrosine and tryptophan biosynthesis(ko00400);;Vitamin B6 metabolism(ko00750);;Biosynthesis of amino acids(ko01230);;Pentose phosphate pathway(ko00030);;Metabolic pathways(ko01100)
meta_429	Formylanthranilic acid	POS	3.95113e-05	1.06164e-05	1.06821e-05	1.03471e-05	1.39802e-05	4.78827e-05	6.68524e-05	5.65644e-05	3.38018e-05	4.56943e-05	0.339469	-1.55865	0.0030598	2.00466	down	--	--	--
meta_439	L-Kynurenine	POS	8.45165e-05	0.000104761	4.80567e-05	0.000114682	9.18027e-05	3.95802e-05	5.80541e-05	2.66258e-05	4.96405e-05	4.98578e-05	1.98348	0.988031	0.0142394	1.863	up	Organooxygen compounds	C00328	African trypanosomiasis(ko05143);;Metabolic pathways(ko01100);;Tryptophan metabolism(ko00380)
meta_461		POS	0.000126223	9.22764e-05	0.000141634	8.83426e-05	0.000132995	0.000222653	0.000186889	0.000234967	0.000195398	0.000183617	0.568107	-0.815766	0.000360536	2.14055	down	--	--	--
meta_505		POS	0.000118317	9.94612e-05	5.91757e-05	0.000128049	0.000108228	0.000224859	0.000272856	0.000171847	0.000227865	0.000293134	0.431083	-1.21396	0.00117584	2.18622	down	--	--	--
meta_512	Bufexamac	POS	4.35846e-05	5.1897e-05	5.32152e-05	5.7865e-05	4.74531e-05	6.42266e-05	8.43587e-05	8.10746e-05	7.22869e-05	7.92662e-05	0.666333	-0.585684	0.000613072	2.17035	down	--	--	--
meta_514		POS	2.80249e-05	2.43893e-05	2.65838e-05	3.54461e-05	4.14276e-05	1.17747e-05	2.24747e-05	2.82622e-05	1.78116e-05	1.90426e-05	1.56867	0.649539	0.0272613	1.68959	up	--	--	--
meta_536		POS	0.000247433	0.00031736	0.000217017	0.00052491	0.000333238	0.000187496	0.000184192	0.000141508	0.000105018	8.20419e-05	2.34194	1.22771	0.0212818	1.88038	up	--	--	--
meta_542	Dimethylglycine	POS	3.0013e-05	2.51855e-05	2.44217e-05	4.13065e-05	3.14961e-05	5.22356e-05	4.56623e-05	5.28192e-05	4.92963e-05	3.72926e-05	0.642305	-0.63867	0.00351859	1.90643	down	Carboxylic acids and derivatives	C01026	Metabolic pathways(ko01100);;Glycine, serine and threonine metabolism(ko00260)
meta_549	4-Methoxyphenylacetic acid	POS	5.62959e-05	6.99135e-05	4.06432e-05	5.52512e-05	6.29751e-05	2.52517e-05	3.29647e-05	1.92848e-05	2.96593e-05	2.78289e-05	2.11186	1.07851	0.00166824	2.13747	up	--	--	--
meta_55	Beta-Alanine	POS	0.000132555	0.000179094	0.000178966	0.000267148	0.000169666	0.000115504	0.000141997	4.86483e-05	8.88263e-05	0.000110609	1.83437	0.875287	0.0164088	1.7983	up	Carboxylic acids and derivatives	C00099	Pyrimidine metabolism(ko00240);;beta-Alanine metabolism(ko00410);;Pantothenate and CoA biosynthesis(ko00770);;Protein digestion and absorption(ko04974);;Metabolic pathways(ko01100);;Neuroactive ligand-receptor interaction(ko04080);;Propanoate metabolism(ko00640)
meta_550	Anisomycin	POS	2.59377e-05	3.60674e-05	2.15489e-05	2.94089e-05	2.14275e-05	4.35459e-05	4.77623e-05	5.57414e-05	6.02327e-05	4.48411e-05	0.533034	-0.9077	0.000595313	2.13699	down	--	--	--
meta_554	Dapsone	POS	1.32337e-05	9.89045e-06	5.45207e-06	1.53195e-05	7.86234e-06	1.81983e-05	1.85897e-05	1.27311e-05	1.80721e-05	1.70655e-05	0.611388	-0.709839	0.0172505	1.80765	down	--	--	--
meta_583		POS	0.000376355	0.000305783	0.000295069	0.000482842	0.000438648	0.000693244	0.000574489	0.000642879	0.000751524	0.000664551	0.570747	-0.809077	0.000348714	2.16823	down	--	--	--
meta_594	Fisetinidol	POS	6.40363e-06	8.46951e-06	7.45938e-06	1.22214e-05	1.0562e-05	1.51424e-05	1.2229e-05	1.61084e-05	1.5897e-05	1.47072e-05	0.608984	-0.715524	0.00258497	2.00047	down	--	--	--
meta_636		POS	0.00144868	0.00205934	0.001261	0.00298946	0.00194119	0.000976463	0.000982926	0.000843718	0.000605578	0.00124307	2.08517	1.06016	0.0253751	1.82066	up	--	--	--
meta_660	beta-Cyano-L-alanine	POS	2.91876e-05	2.47549e-05	2.31458e-05	4.24823e-05	2.34191e-05	5.19836e-05	5.02273e-05	5.40888e-05	6.72166e-05	4.57733e-05	0.530989	-0.913247	0.00114928	2.06969	down	--	--	--
meta_667	D-Galactarate	POS	4.34341e-06	3.6047e-06	4.86669e-06	6.00927e-06	4.13561e-06	6.49245e-06	7.3074e-06	7.18974e-06	7.47563e-06	6.23754e-06	0.661609	-0.595949	0.00204254	2.06837	down	Organooxygen compounds	C00818	Metabolic pathways(ko01100);;Ascorbate and aldarate metabolism(ko00053)
meta_683	Daidzein	POS	0.000135046	0.000159266	9.55335e-05	0.000160434	0.000158664	3.84913e-05	4.49537e-05	5.1686e-05	3.83896e-05	5.90259e-05	3.04861	1.60815	0.000915267	2.24639	up	--	--	--
meta_684	Melatonin	POS	6.10568e-05	0.000107807	6.20503e-05	0.000105178	0.000122643	3.01395e-05	3.45835e-05	1.38971e-06	3.03425e-05	2.39428e-05	3.81016	1.92985	0.00338837	2.10018	up	Indoles and derivatives	C01598	Circadian entrainment(ko04713);;Tryptophan metabolism(ko00380);;Neuroactive ligand-receptor interaction(ko04080);;Metabolic pathways(ko01100)
meta_695		POS	8.28186e-06	8.20149e-06	6.05001e-06	1.14326e-05	9.20152e-06	1.95747e-05	1.94142e-05	1.76254e-05	2.6985e-05	1.9442e-05	0.418934	-1.25521	0.000606905	2.20848	down	--	--	--
meta_720	Undecanedioic acid	POS	1.70127e-05	1.30405e-05	1.4047e-05	1.45754e-05	1.49058e-05	2.29555e-05	1.97713e-05	2.58826e-05	2.10056e-05	2.16794e-05	0.661141	-0.596971	0.000554913	2.16418	down	--	--	--
meta_734	L-Anserine	POS	1.99042e-06	1.91432e-06	1.84347e-06	3.81609e-06	2.76473e-06	3.34496e-06	3.74765e-06	3.79095e-06	4.78904e-06	3.55281e-06	0.641288	-0.640956	0.0185774	1.74458	down	Peptidomimetics	C01262	Metabolic pathways(ko01100);;beta-Alanine metabolism(ko00410);;Histidine metabolism(ko00340)
meta_767		POS	7.9824e-05	6.13337e-05	8.42486e-05	7.65756e-05	7.80954e-05	0.000170022	0.000137691	0.000170331	0.00018297	0.000148592	0.469459	-1.09093	0.000105292	2.29019	down	--	--	--
meta_785		POS	0.000175457	0.000137334	7.57851e-05	0.000262153	0.000142077	0.00047918	0.000203989	0.000237479	0.000380511	0.00038287	0.470779	-1.08688	0.0214868	1.73885	down	--	--	--
meta_861		POS	5.86732e-05	4.10224e-05	5.35657e-05	6.51333e-05	7.38852e-05	3.33587e-05	3.29172e-05	1.73165e-05	3.77701e-05	2.26627e-05	2.02937	1.02103	0.00297641	2.03771	up	--	--	--
meta_865		POS	0.000128428	0.000141966	0.000154181	0.000186004	0.000110059	0.000262359	0.000194341	0.000236516	0.000186288	0.000286727	0.61792	-0.694507	0.00636848	1.93572	down	--	--	--
meta_867		POS	4.45759e-05	2.36615e-05	3.90847e-05	5.40648e-05	4.18583e-05	7.07608e-05	4.78346e-05	9.04737e-05	7.1926e-05	6.50386e-05	0.587357	-0.767691	0.0110249	1.80838	down	--	--	--
meta_868		POS	1.22703e-05	2.01164e-05	1.28036e-05	1.84447e-05	1.87015e-05	9.69209e-06	1.20712e-05	8.7866e-06	7.50739e-06	1.04693e-05	1.69673	0.762756	0.0104886	1.95166	up	--	--	--
meta_886		POS	1.11828e-05	1.11477e-05	9.37505e-06	2.18422e-05	1.15433e-05	2.04404e-05	2.10318e-05	2.53377e-05	2.21434e-05	2.42314e-05	0.575086	-0.798149	0.00931073	1.94053	down	--	--	--
meta_895		POS	1.56333e-05	1.6403e-05	1.74969e-05	3.21048e-05	2.2595e-05	4.19977e-05	2.5456e-05	3.07533e-05	3.59705e-05	3.43582e-05	0.618463	-0.693241	0.0143614	1.73274	down	--	--	--
meta_909		POS	1.5284e-05	1.60563e-05	9.69241e-06	2.63995e-05	1.56134e-05	4.69147e-05	5.04864e-05	4.7989e-05	6.96689e-05	5.78292e-05	0.304321	-1.71634	0.000149206	2.2706	down	--	--	--
meta_932		POS	6.48239e-05	6.39405e-05	3.4174e-05	0.000120042	9.57094e-05	0.000239148	0.000199347	0.000212883	0.00019855	0.000273329	0.337136	-1.5686	8.68066e-05	2.23864	down	--	--	--
meta_942	Citraconic acid	POS	4.65867e-06	6.22938e-06	1.62422e-06	1.07445e-05	6.73256e-06	2.53015e-05	2.59407e-05	2.45182e-05	2.03073e-05	2.91634e-05	0.239472	-2.06207	1.51729e-05	2.29557	down	Fatty Acyls	C02226	2-Oxocarboxylic acid metabolism(ko01210);;Carbon metabolism(ko01200);;Glyoxylate and dicarboxylate metabolism(ko00630);;Valine, leucine and isoleucine biosynthesis(ko00290);;Metabolic pathways(ko01100);;C5-Branched dibasic acid metabolism(ko00660)
meta_947		POS	0.000150652	0.000164785	0.000128156	0.000221987	0.00018261	8.49633e-05	6.48213e-05	8.45316e-05	8.86323e-05	8.18164e-05	2.09551	1.0673	0.00385292	2.15953	up	--	--	--
meta_968		POS	8.01426e-05	0.000123508	7.77708e-05	0.000148936	0.000115718	0.000143188	0.000254122	0.000136698	0.000175818	0.000207312	0.595413	-0.748036	0.0241011	1.74814	down	--	--	--
meta_97	Crotonic acid	POS	3.63446e-05	3.43336e-05	2.18067e-05	3.82681e-05	2.78568e-05	3.86284e-05	4.29075e-05	5.55952e-05	8.17421e-05	4.88955e-05	0.592339	-0.755505	0.0424731	1.67806	down	--	--	--
meta_972	N-epsilon,N-epsilon,N-epsilon-Trimethyllysine	POS	9.1739e-06	6.4961e-06	6.86889e-06	8.67489e-06	6.27641e-06	3.0241e-06	2.11612e-06	6.00418e-06	2.77221e-06	5.25404e-06	1.9556	0.967614	0.00575222	1.90616	up	--	--	--
meta_974		POS	0.000270555	0.000125137	0.00017136	0.000158226	0.000206681	0.000387291	0.000539341	0.000266357	0.000319768	0.000347041	0.501108	-0.996805	0.0118472	1.89969	down	--	--	--
