# Supplementary material for: Combined transcriptome and metabolite profiling analyses provide insights into the chronic toxicity of carbaryl and acetamiprid to Apis mellifera larvae
Source: Sci Rep. 2022 Oct 7;12:16898. doi: 10.1038/s41598-022-21403-0 (PMC9543932; doi:10.1038/s41598-022-21403-0)
Supplement: Supplementary file 10 — Supplementary Table S9. [file 41598_2022_21403_MOESM10_ESM.xlsx]

## Sheet: Sheet1
Table S9: Known metabolite identified in comparison of carbaryl (CR) or acetamiprid (ACE) vs control bees (SC).
#ID	MS2 name	Ion mode	Fold_change	log2FC	Pvalue	VIP	regulated	HMDB_taxonomy	KEGG_annotation	KEGG_pathway_annotation
meta_1178	3-Hydroxymandelic acid	POS	0.504706	-0.986485	0.0335172	2.09628	down	--	--	--
meta_330	DL-Tryptophan	POS	0.594395	-0.750506	0.0399058	1.97509	down	--	--	--
meta_1047	Quercetin 3'-methyl ether	POS	2.66654	1.41497	0.000213477	2.28385	up	--	--	--
meta_1116	L-Fucose	POS	0.495928	-1.0118	0.0336079	1.68312	down	Organooxygen compounds	C01019	Metabolic pathways(ko01100);;Fructose and mannose metabolism(ko00051);;Amino sugar and nucleotide sugar metabolism(ko00520)
meta_1211	N4-acetyl-2'-O-methylcytidine	POS	0.446423	-1.16352	0.00288114	2.01763	down	--	--	--
meta_1250	N2-Acetyl-L-ornithine	POS	0.558649	-0.839985	0.000870633	2.14852	down	Carboxylic acids and derivatives	C00437	Biosynthesis of amino acids(ko01230);;Metabolic pathways(ko01100);;Arginine biosynthesis(ko00220);;2-Oxocarboxylic acid metabolism(ko01210)
meta_1276	Chlorogenic acid	POS	0.484339	-1.04591	0.0254099	1.84847	down	--	--	--
meta_1316	Gallic acid	POS	0.555567	-0.847966	0.000839684	2.15526	down	--	--	--
meta_138	1-Phenylethylamine	POS	0.622503	-0.683848	0.0162275	1.69316	down	--	--	--
meta_139	1-Aminocyclohexanecarboxylic acid	POS	1.61447	0.691062	0.0138422	1.86368	up	--	--	--
meta_142	Erythritol	POS	0.52475	-0.930297	0.00223129	2.07516	down	Organooxygen compounds	C00503	ABC transporters(ko02010)
meta_1525	Farnesyl pyrophosphate	POS	0.646783	-0.628646	0.0480384	1.57417	down	Prenol lipids	C00448	Steroid biosynthesis(ko00100);;Metabolic pathways(ko01100);;Insect hormone biosynthesis(ko00981);;Terpenoid backbone biosynthesis(ko00900)
meta_159	Dihydroxyfumarate	POS	2.02853	1.02043	0.0179869	1.86849	up	Keto acids and derivatives	C00975	Glyoxylate and dicarboxylate metabolism(ko00630)
meta_168	Triethanolamine	POS	0.473244	-1.07934	0.0462168	1.73401	down	Amines	C06771	Glycerophospholipid metabolism(ko00564)
meta_184	3-Hydroxyanthranilic acid	POS	1.79625	0.844984	0.000361214	2.20805	up	Benzene and substituted derivatives	C00632	Metabolic pathways(ko01100);;Tryptophan metabolism(ko00380)
meta_238	meso-Tartaric acid	POS	1.75099	0.808171	0.0168132	1.80945	up	--	C00552	Glyoxylate and dicarboxylate metabolism(ko00630)
meta_267	L-Isoleucine	POS	1.53204	0.615455	0.035117	1.67493	up	Carboxylic acids and derivatives	C00407	Valine, leucine and isoleucine biosynthesis(ko00290);;Metabolic pathways(ko01100);;Valine, leucine and isoleucine degradation(ko00280);;Biosynthesis of amino acids(ko01230);;Mineral absorption(ko04978);;Protein digestion and absorption(ko04974);;ABC transporters(ko02010);;Central carbon metabolism in cancer(ko05230);;Aminoacyl-tRNA biosynthesis(ko00970);;2-Oxocarboxylic acid metabolism(ko01210)
meta_270	Ethyl hydrogen malonate	POS	0.385983	-1.37339	0.0335771	1.69373	down	--	--	--
meta_271	5-Hydroxyhexanoic acid	POS	3.69914	1.88719	0.00201098	2.21203	up	--	--	--
meta_346	3-Methoxytyramine	POS	2.00879	1.00633	0.0225493	1.78182	up	Phenols	C05587	Tyrosine metabolism(ko00350);;Metabolic pathways(ko01100);;Dopaminergic synapse(ko04728)
meta_384	D-Erythrose 4-phosphate	POS	0.435444	-1.19944	0.00112514	2.19425	down	Organooxygen compounds	C00279	Carbon metabolism(ko01200);;Phenylalanine, tyrosine and tryptophan biosynthesis(ko00400);;Vitamin B6 metabolism(ko00750);;Biosynthesis of amino acids(ko01230);;Pentose phosphate pathway(ko00030);;Metabolic pathways(ko01100)
meta_429	Formylanthranilic acid	POS	0.339469	-1.55865	0.0030598	2.00466	down	--	--	--
meta_439	L-Kynurenine	POS	1.98348	0.988031	0.0142394	1.863	up	Organooxygen compounds	C00328	African trypanosomiasis(ko05143);;Metabolic pathways(ko01100);;Tryptophan metabolism(ko00380)
meta_512	Bufexamac	POS	0.666333	-0.585684	0.000613072	2.17035	down	--	--	--
meta_542	Dimethylglycine	POS	0.642305	-0.63867	0.00351859	1.90643	down	Carboxylic acids and derivatives	C01026	Metabolic pathways(ko01100);;Glycine, serine and threonine metabolism(ko00260)
meta_549	4-Methoxyphenylacetic acid	POS	2.11186	1.07851	0.00166824	2.13747	up	--	--	--
meta_55	Beta-Alanine	POS	1.83437	0.875287	0.0164088	1.7983	up	Carboxylic acids and derivatives	C00099	Pyrimidine metabolism(ko00240);;beta-Alanine metabolism(ko00410);;Pantothenate and CoA biosynthesis(ko00770);;Protein digestion and absorption(ko04974);;Metabolic pathways(ko01100);;Neuroactive ligand-receptor interaction(ko04080);;Propanoate metabolism(ko00640)
meta_550	Anisomycin	POS	0.533034	-0.9077	0.000595313	2.13699	down	--	--	--
meta_554	Dapsone	POS	0.611388	-0.709839	0.0172505	1.80765	down	--	--	--
meta_594	Fisetinidol	POS	0.608984	-0.715524	0.00258497	2.00047	down	--	--	--
meta_660	beta-Cyano-L-alanine	POS	0.530989	-0.913247	0.00114928	2.06969	down	--	--	--
meta_667	D-Galactarate	POS	0.661609	-0.595949	0.00204254	2.06837	down	Organooxygen compounds	C00818	Metabolic pathways(ko01100);;Ascorbate and aldarate metabolism(ko00053)
meta_683	Daidzein	POS	3.04861	1.60815	0.000915267	2.24639	up	--	--	--
meta_684	Melatonin	POS	3.81016	1.92985	0.00338837	2.10018	up	Indoles and derivatives	C01598	Circadian entrainment(ko04713);;Tryptophan metabolism(ko00380);;Neuroactive ligand-receptor interaction(ko04080);;Metabolic pathways(ko01100)
meta_720	Undecanedioic acid	POS	0.661141	-0.596971	0.000554913	2.16418	down	--	--	--
meta_734	L-Anserine	POS	0.641288	-0.640956	0.0185774	1.74458	down	Peptidomimetics	C01262	Metabolic pathways(ko01100);;beta-Alanine metabolism(ko00410);;Histidine metabolism(ko00340)
meta_942	Citraconic acid	POS	0.239472	-2.06207	1.51729e-05	2.29557	down	Fatty Acyls	C02226	2-Oxocarboxylic acid metabolism(ko01210);;Carbon metabolism(ko01200);;Glyoxylate and dicarboxylate metabolism(ko00630);;Valine, leucine and isoleucine biosynthesis(ko00290);;Metabolic pathways(ko01100);;C5-Branched dibasic acid metabolism(ko00660)
meta_97	Crotonic acid	POS	0.592339	-0.755505	0.0424731	1.67806	down	--	--	--
meta_972	N-epsilon,N-epsilon,N-epsilon-Trimethyllysine	POS	1.9556	0.967614	0.00575222	1.90616	up	--	--	--
meta_609	5'-Deoxyadenosine	NEG	1.58496	0.664449	0.033012	2.17395	up	--	--	--
meta_1099	D-Ribulose 1,5-bisphosphate	NEG	0.441441	-1.17971	0.0164172	1.56414	down	--	C01182	Metabolic pathways(ko01100);;Carbon metabolism(ko01200);;Glyoxylate and dicarboxylate metabolism(ko00630)
meta_1215	2'-Deoxyadenosine 5'-monophosphate (dAMP)	NEG	1.81562	0.860464	0.0022058	1.82198	up	--	--	--
meta_1258	Nname,cis-9,10-Epoxystearic acid	NEG	3.26816	1.70848	0.00214277	1.96526	up	--	--	--
meta_1263	Cinnavalininate	NEG	0.630045	-0.666474	0.00532807	1.73789	down	Benzoxazines	C05640	Tryptophan metabolism(ko00380)
meta_1377	Aristolochic Acid	NEG	1.5298	0.613347	0.0117655	1.7037	up	--	--	--
meta_1414	Ethynodiol diacetate	NEG	0.55143	-0.85875	0.0132744	1.69759	down	--	--	--
meta_1892	N-Formylmethionyl-Leucylphenylalanine	NEG	1.70045	0.765914	0.00471238	1.74164	up	--	--	--
meta_191	Vanylglycol	NEG	0.554946	-0.84958	0.0319132	1.49055	down	--	--	--
meta_2069	Flavin mononucleotide (FMN)	NEG	2.00495	1.00357	0.000246856	1.98253	up	--	--	--
meta_238	N-carbamoyl-L-aspartate	NEG	1.53343	0.616763	0.00196298	1.81902	up	Carboxylic acids and derivatives	C00438	Pyrimidine metabolism(ko00240);;Alanine, aspartate and glutamate metabolism(ko00250);;Metabolic pathways(ko01100)
meta_2477	Rutin	NEG	0.563512	-0.827481	0.00722699	1.84691	down	Flavonoids	C05625	Metabolic pathways(ko01100)
meta_2492	Glutathione disulfide	NEG	1.56352	0.644801	0.0025236	1.77855	up	Carboxylic acids and derivatives	C00127	Thyroid hormone synthesis(ko04918);;Glutathione metabolism(ko00480)
meta_2671	Reduced nicotinamide adenine dinucleotide (NADH)	NEG	0.378219	-1.40271	0.0129899	1.77169	down	--	--	--
meta_3195	Octanoyl-CoA	NEG	1.66147	0.732463	0.00465934	1.68244	up	Fatty Acyls	C01944	Fatty acid metabolism(ko01212);;Fatty acid degradation(ko00071);;Fatty acid elongation(ko00062);;Metabolic pathways(ko01100)
meta_320	2-keto-D-Gluconic acid	NEG	3.22901	1.69109	0.000764889	1.95441	up	--	C06473	Metabolic pathways(ko01100);;Pentose phosphate pathway(ko00030)
meta_35	Pyrrole-2-carboxylic acid	NEG	2.32347	1.21628	0.000351046	1.94548	up	--	--	--
meta_374	N-Acetyl-D-phenylalanine	NEG	2.42955	1.28069	0.00597572	1.82998	up	--	C05620	Phenylalanine metabolism(ko00360)
meta_456	Phenylpropionylglycine	NEG	0.637205	-0.65017	0.00502315	1.75891	down	--	--	--
meta_463	Creatinine	NEG	1.83742	0.877683	0.0259042	1.63454	up	Carboxylic acids and derivatives	C00791	Arginine and proline metabolism(ko00330);;Metabolic pathways(ko01100)
meta_469	2'-Deoxyuridine	NEG	1.6243	0.69982	0.0158544	1.55436	up	Pyrimidine nucleosides	C00526	Pyrimidine metabolism(ko00240)
meta_487	L-Proline	NEG	0.57268	-0.804199	0.0180529	1.58264	down	Carboxylic acids and derivatives	C00148	Central carbon metabolism in cancer(ko05230);;Aminoacyl-tRNA biosynthesis(ko00970);;Mineral absorption(ko04978);;Protein digestion and absorption(ko04974);;Metabolic pathways(ko01100);;Biosynthesis of amino acids(ko01230);;Arginine and proline metabolism(ko00330);;ABC transporters(ko02010)
meta_55	Methylmalonic acid	NEG	0.590741	-0.759401	0.00719202	1.63474	down	Carboxylic acids and derivatives	C02170	Valine, leucine and isoleucine degradation(ko00280);;Propanoate metabolism(ko00640);;Pyrimidine metabolism(ko00240)
meta_612	Deoxyinosine	NEG	1.64835	0.721023	0.00681855	1.67462	up	Purine nucleosides	C05512	Metabolic pathways(ko01100);;Purine metabolism(ko00230)
meta_626	Chrysin	NEG	1.75106	0.808231	0.00684052	1.66615	up	--	--	--
meta_627	D-galacturonic acid	NEG	1.72367	0.785483	0.00499889	1.77726	up	--	C00333	Pentose and glucuronate interconversions(ko00040);;ABC transporters(ko02010);;Amino sugar and nucleotide sugar metabolism(ko00520);;Ascorbate and aldarate metabolism(ko00053);;Metabolic pathways(ko01100)
meta_714	Adenosine	NEG	1.54139	0.624227	0.00208356	1.80044	up	Purine nucleosides	C00212	Regulation of lipolysis in adipocytes(ko04923);;Alcoholism(ko05034);;Metabolic pathways(ko01100);;Parkinson's disease(ko05012);;Vascular smooth muscle contraction(ko04270);;cAMP signaling pathway(ko04024);;Morphine addiction(ko05032);;Renin secretion(ko04924);;cGMP-PKG signaling pathway(ko04022);;Sphingolipid signaling pathway(ko04071);;Purine metabolism(ko00230);;Neuroactive ligand-receptor inte…
meta_723	Galangin	NEG	2.57535	1.36477	0.000519688	1.95064	up	--	--	--
meta_735	Arbutin	NEG	1.65043	0.72284	0.0191849	1.56445	up	Organooxygen compounds	C06186	Glycolysis / Gluconeogenesis(ko00010)
meta_738	16-Hydroxypalmitic acid	NEG	1.75458	0.811127	0.00260127	1.85602	up	--	C18218	Metabolic pathways(ko01100)
meta_742	5'-O-methylthymidine	NEG	0.46361	-1.10902	0.000401451	1.95987	down	--	--	--
meta_76	Dihydrouracil	NEG	5.45739	2.44821	0.0201879	1.61036	up	Diazines	C00429	beta-Alanine metabolism(ko00410);;Pyrimidine metabolism(ko00240);;Metabolic pathways(ko01100);;Pantothenate and CoA biosynthesis(ko00770)
meta_794	Guanosine	NEG	1.5928	0.671562	0.022547	1.60016	up	Purine nucleosides	C00387	Metabolic pathways(ko01100);;Purine metabolism(ko00230)
meta_809	Kaempferol	NEG	1.62136	0.697208	0.0132358	1.58603	up	Flavonoids	C05903	Metabolic pathways(ko01100)
meta_907	Haematoxylin	NEG	0.636771	-0.651154	6.15979e-05	2.0639	down	--	--	--
meta_925	1,3-Dipropyl-8-cyclopentylxanthine [DPCPX]	NEG	1.60065	0.678658	0.0081703	1.75117	up	--	--	--
