# Supplementary material for: Combined transcriptome and metabolite profiling analyses provide insights into the chronic toxicity of carbaryl and acetamiprid to Apis mellifera larvae
Source: Sci Rep. 2022 Oct 7;12:16898. doi: 10.1038/s41598-022-21403-0 (PMC9543932; doi:10.1038/s41598-022-21403-0)
Supplement: Supplementary file 11 — Supplementary Table S10. [file 41598_2022_21403_MOESM11_ESM.xlsx]

## Sheet: out.bar_Gradient
Table S10. KEGG enrichment analysis of Known metabolite identified in comparison of carbaryl (CR) vs control bees (SC).
id	num	pvalue	per	ratio	class	ID	Descrption	Pvalue	Qvalue	Up	Down	fg_num	bg_num
Flavone and flavonol biosynthesis	2	0.0083814	5.128	1	Metabolism	ko00944	Flavone and flavonol biosynthesis	0.0083814	0.568675	1	1	2	2
Pyrimidine metabolism	5	0.028851	12.821	0.25	Metabolism	ko00240	Pyrimidine metabolism	0.028851	0.568675	4	1	5	20
Thyroid hormone synthesis	2	0.0445587	5.128	0.5	Organismal Systems	ko04918	Thyroid hormone synthesis	0.0445587	0.568675	1	0	2	4
Purine metabolism	4	0.0743546	10.256	0.222	Metabolism	ko00230	Purine metabolism	0.0743546	0.568675	3	0	4	18
Prodigiosin biosyntheses	1	0.0926366	2.564	1	Metabolism	ko00333	Prodigiosin biosyntheses	0.0926366	0.568675	0	1	1	1
Phenazine biosynthesis	1	0.0926366	2.564	1	Metabolism	ko00405	Phenazine biosynthesis	0.0926366	0.568675	1	0	1	1
Carotenoid biosynthesis	1	0.0926366	2.564	1	Metabolism	ko00906	Carotenoid biosynthesis	0.0926366	0.568675	0	1	1	1
Flavonoid biosynthesis	1	0.0926366	2.564	1	Metabolism	ko00941	Flavonoid biosynthesis	0.0926366	0.568675	1	0	1	1
cGMP - PKG signaling pathway	1	0.0926366	2.564	1	Environmental Information Processing	ko04022	cGMP - PKG signaling pathway	0.0926366	0.568675	1	0	1	1
Valine, leucine and isoleucine degradation	2	0.0988583	5.128	0.333	Metabolism	ko00280	Valine, leucine and isoleucine degradation	0.0988583	0.568675	1	1	2	6
Tryptophan metabolism	4	0.118655	10.256	0.19	Metabolism	ko00380	Tryptophan metabolism	0.118655	0.568675	3	1	4	21
Valine, leucine and isoleucine biosynthesis	2	0.13046	5.128	0.286	Metabolism	ko00290	Valine, leucine and isoleucine biosynthesis	0.13046	0.568675	1	1	2	7
Ferroptosis	2	0.13046	5.128	0.286	Cellular Processes	ko04216	Ferroptosis	0.13046	0.568675	1	0	2	7
beta-Alanine metabolism	3	0.130751	7.692	0.214	Metabolism	ko00410	beta-Alanine metabolism	0.130751	0.568675	2	1	3	14
Glyoxylate and dicarboxylate metabolism	3	0.130751	7.692	0.214	Metabolism	ko00630	Glyoxylate and dicarboxylate metabolism	0.130751	0.568675	2	1	3	14
Fatty acid elongation	1	0.176892	2.564	0.5	Metabolism	ko00062	Fatty acid elongation	0.176892	0.568675	1	0	1	2
Staurosporine biosynthesis	1	0.176892	2.564	0.5	Metabolism	ko00404	Staurosporine biosynthesis	0.176892	0.568675	0	1	1	2
Sesquiterpenoid and triterpenoid biosynthesis	1	0.176892	2.564	0.5	Metabolism	ko00909	Sesquiterpenoid and triterpenoid biosynthesis	0.176892	0.568675	0	1	1	2
C-type lectin receptor signaling pathway	1	0.176892	2.564	0.5	Organismal Systems	ko04625	C-type lectin receptor signaling pathway	0.176892	0.568675	0	1	1	2
Circadian entrainment	1	0.176892	2.564	0.5	Organismal Systems	ko04713	Circadian entrainment	0.176892	0.568675	1	0	1	2
Renin secretion	1	0.176892	2.564	0.5	Organismal Systems	ko04924	Renin secretion	0.176892	0.568675	1	0	1	2
Carbon fixation in photosynthetic organisms	2	0.198964	5.128	0.222	Metabolism	ko00710	Carbon fixation in photosynthetic organisms	0.198964	0.568675	0	2	2	9
Pantothenate and CoA biosynthesis	2	0.198964	5.128	0.222	Metabolism	ko00770	Pantothenate and CoA biosynthesis	0.198964	0.568675	2	0	2	9
Neuroactive ligand-receptor interaction	3	0.201583	7.692	0.176	Environmental Information Processing	ko04080	Neuroactive ligand-receptor interaction	0.201583	0.568675	3	0	3	17
Glutathione metabolism	2	0.234733	5.128	0.2	Metabolism	ko00480	Glutathione metabolism	0.234733	0.568675	1	0	2	10
Propanoate metabolism	2	0.234733	5.128	0.2	Metabolism	ko00640	Propanoate metabolism	0.234733	0.568675	1	1	2	10
Cutin, suberine and wax biosynthesis	1	0.253506	2.564	0.333	Metabolism	ko00073	Cutin, suberine and wax biosynthesis	0.253506	0.568675	1	0	1	3
Carbapenem biosynthesis	1	0.253506	2.564	0.333	Metabolism	ko00332	Carbapenem biosynthesis	0.253506	0.568675	0	1	1	3
Novobiocin biosynthesis	1	0.253506	2.564	0.333	Metabolism	ko00401	Novobiocin biosynthesis	0.253506	0.568675	0	1	1	3
Betalain biosynthesis	1	0.253506	2.564	0.333	Metabolism	ko00965	Betalain biosynthesis	0.253506	0.568675	1	0	1	3
Insect hormone biosynthesis	1	0.253506	2.564	0.333	Metabolism	ko00981	Insect hormone biosynthesis	0.253506	0.568675	0	1	1	3
Quorum sensing	1	0.253506	2.564	0.333	Cellular Processes	ko02024	Quorum sensing	0.253506	0.568675	0	1	1	3
Vascular smooth muscle contraction	1	0.253506	2.564	0.333	Organismal Systems	ko04270	Vascular smooth muscle contraction	0.253506	0.568675	1	0	1	3
Regulation of lipolysis in adipocyte	1	0.253506	2.564	0.333	Organismal Systems	ko04923	Regulation of lipolysis in adipocyte	0.253506	0.568675	1	0	1	3
Parkinson disease	1	0.253506	2.564	0.333	Human Diseases	ko05012	Parkinson disease	0.253506	0.568675	1	0	1	3
Morphine addiction	1	0.253506	2.564	0.333	Human Diseases	ko05032	Morphine addiction	0.253506	0.568675	1	0	1	3
African trypanosomiasis	1	0.253506	2.564	0.333	Human Diseases	ko05143	African trypanosomiasis	0.253506	0.568675	1	0	1	3
Biosynthesis of antibiotics	7	0.279987	17.949	0.121	Metabolism	ko01130	Biosynthesis of antibiotics	0.279987	0.570677	2	5	7	58
Ascorbate and aldarate metabolism	2	0.307091	5.128	0.167	Metabolism	ko00053	Ascorbate and aldarate metabolism	0.307091	0.570677	1	1	2	12
Glycolysis / Gluconeogenesis	1	0.323155	2.564	0.25	Metabolism	ko00010	Glycolysis / Gluconeogenesis	0.323155	0.570677	1	0	1	4
Fatty acid degradation	1	0.323155	2.564	0.25	Metabolism	ko00071	Fatty acid degradation	0.323155	0.570677	1	0	1	4
Steroid biosynthesis	1	0.323155	2.564	0.25	Metabolism	ko00100	Steroid biosynthesis	0.323155	0.570677	0	1	1	4
Biosynthesis of secondary metabolites - unclassified	1	0.323155	2.564	0.25	Metabolism	ko00999	Biosynthesis of secondary metabolites - unclassified	0.323155	0.570677	0	1	1	4
Fatty acid metabolism	1	0.323155	2.564	0.25	Metabolism	ko01212	Fatty acid metabolism	0.323155	0.570677	1	0	1	4
Sphingolipid signaling pathway	1	0.323155	2.564	0.25	Environmental Information Processing	ko04071	Sphingolipid signaling pathway	0.323155	0.570677	1	0	1	4
Dopaminergic synapse	1	0.323155	2.564	0.25	Organismal Systems	ko04728	Dopaminergic synapse	0.323155	0.570677	1	0	1	4
Alcoholism	1	0.323155	2.564	0.25	Human Diseases	ko05034	Alcoholism	0.323155	0.570677	1	0	1	4
2-Oxocarboxylic acid metabolism	3	0.36044	7.692	0.13	Metabolism	ko01210	2-Oxocarboxylic acid metabolism	0.36044	0.62326	1	2	3	23
Mineral absorption	2	0.378376	5.128	0.143	Organismal Systems	ko04978	Mineral absorption	0.378376	0.640923	1	1	2	14
C5-Branched dibasic acid metabolism	1	0.386457	2.564	0.2	Metabolism	ko00660	C5-Branched dibasic acid metabolism	0.386457	0.641518	0	1	1	5
Metabolic pathways	28	0.402886	71.795	0.097	Metabolism	ko01100	Metabolic pathways	0.402886	0.655677	16	11	28	289
Protein digestion and absorption	3	0.466356	7.692	0.111	Organismal Systems	ko04974	Protein digestion and absorption	0.466356	0.735483	2	1	3	27
Amino sugar and nucleotide sugar metabolism	2	0.479421	5.128	0.118	Metabolism	ko00520	Amino sugar and nucleotide sugar metabolism	0.479421	0.735483	1	1	2	17
Aminobenzoate degradation	1	0.496229	2.564	0.143	Metabolism	ko00627	Aminobenzoate degradation	0.496229	0.735483	1	0	1	7
Vitamin B6 metabolism	1	0.496229	2.564	0.143	Metabolism	ko00750	Vitamin B6 metabolism	0.496229	0.735483	0	1	1	7
Terpenoid backbone biosynthesis	1	0.496229	2.564	0.143	Metabolism	ko00900	Terpenoid backbone biosynthesis	0.496229	0.735483	0	1	1	7
ABC transporters	5	0.505155	12.821	0.1	Environmental Information Processing	ko02010	ABC transporters	0.505155	0.735576	2	2	5	50
Arginine and proline metabolism	2	0.541308	5.128	0.105	Metabolism	ko00330	Arginine and proline metabolism	0.541308	0.739769	1	1	2	19
Cyanoamino acid metabolism	1	0.543686	2.564	0.125	Metabolism	ko00460	Cyanoamino acid metabolism	0.543686	0.739769	1	0	1	8
Tropane, piperidine and pyridine alkaloid biosynthesis	1	0.543686	2.564	0.125	Metabolism	ko00960	Tropane, piperidine and pyridine alkaloid biosynthesis	0.543686	0.739769	1	0	1	8
Glucosinolate biosynthesis	1	0.543686	2.564	0.125	Metabolism	ko00966	Glucosinolate biosynthesis	0.543686	0.739769	1	0	1	8
Phenylalanine, tyrosine and tryptophan biosynthesis	1	0.586776	2.564	0.111	Metabolism	ko00400	Phenylalanine, tyrosine and tryptophan biosynthesis	0.586776	0.75224	0	1	1	9
Two-component system	1	0.586776	2.564	0.111	Environmental Information Processing	ko02020	Two-component system	0.586776	0.75224	0	1	1	9
cAMP signaling pathway	1	0.586776	2.564	0.111	Environmental Information Processing	ko04024	cAMP signaling pathway	0.586776	0.75224	1	0	1	9
Aminoacyl-tRNA biosynthesis	2	0.598166	5.128	0.095	Genetic Information Processing	ko00970	Aminoacyl-tRNA biosynthesis	0.598166	0.75224	1	1	2	21
Central carbon metabolism in cancer	2	0.598166	5.128	0.095	Human Diseases	ko05230	Central carbon metabolism in cancer	0.598166	0.75224	1	1	2	21
Biosynthesis of amino acids	4	0.621393	10.256	0.089	Metabolism	ko01230	Biosynthesis of amino acids	0.621393	0.763956	1	3	4	45
Arginine biosynthesis	1	0.625892	2.564	0.1	Metabolism	ko00220	Arginine biosynthesis	0.625892	0.763956	0	1	1	10
Fructose and mannose metabolism	1	0.661391	2.564	0.091	Metabolism	ko00051	Fructose and mannose metabolism	0.661391	0.784221	0	1	1	11
Alanine, aspartate and glutamate metabolism	1	0.661391	2.564	0.091	Metabolism	ko00250	Alanine, aspartate and glutamate metabolism	0.661391	0.784221	1	0	1	11
Carbon metabolism	2	0.717559	5.128	0.077	Metabolism	ko01200	Carbon metabolism	0.717559	0.833247	0	2	2	26
Pentose phosphate pathway	1	0.722817	2.564	0.077	Metabolism	ko00030	Pentose phosphate pathway	0.722817	0.833247	0	1	1	13
Pentose and glucuronate interconversions	1	0.749312	2.564	0.071	Metabolism	ko00040	Pentose and glucuronate interconversions	0.749312	0.844562	1	0	1	14
Biosynthesis of secondary metabolites	9	0.758171	23.077	0.08	Metabolism	ko01110	Biosynthesis of secondary metabolites	0.758171	0.844562	3	6	9	112
Cysteine and methionine metabolism	1	0.773334	2.564	0.067	Metabolism	ko00270	Cysteine and methionine metabolism	0.773334	0.844562	0	0	1	15
Histidine metabolism	1	0.773334	2.564	0.067	Metabolism	ko00340	Histidine metabolism	0.773334	0.844562	0	1	1	15
Glycerophospholipid metabolism	1	0.814838	2.564	0.059	Metabolism	ko00564	Glycerophospholipid metabolism	0.814838	0.874875	0	1	1	17
Glycine, serine and threonine metabolism	1	0.832712	2.564	0.056	Metabolism	ko00260	Glycine, serine and threonine metabolism	0.832712	0.874875	0	1	1	18
Phosphotransferase system (PTS)	1	0.832712	2.564	0.056	Environmental Information Processing	ko02060	Phosphotransferase system (PTS)	0.832712	0.874875	1	0	1	18
Phenylalanine metabolism	1	0.87683	2.564	0.048	Metabolism	ko00360	Phenylalanine metabolism	0.87683	0.909711	1	0	1	21
Tyrosine metabolism	1	0.888839	2.564	0.045	Metabolism	ko00350	Tyrosine metabolism	0.888839	0.910786	1	0	1	22
Bile secretion	1	0.951556	2.564	0.033	Organismal Systems	ko04976	Bile secretion	0.951556	0.96316	0	0	1	30
Microbial metabolism in diverse environments	4	0.976311	10.256	0.047	Metabolism	ko01120	Microbial metabolism in diverse environments	0.976311	0.976311	1	3	4	86
