# Supplementary material for: Combined transcriptome and metabolite profiling analyses provide insights into the chronic toxicity of carbaryl and acetamiprid to Apis mellifera larvae
Source: Sci Rep. 2022 Oct 7;12:16898. doi: 10.1038/s41598-022-21403-0 (PMC9543932; doi:10.1038/s41598-022-21403-0)
Supplement: Supplementary file 12 — Supplementary Table S11. [file 41598_2022_21403_MOESM12_ESM.xlsx]

## Sheet: Sheet1
Table S11. Correlation analysis of DEGs and DEMs identified in the transcriptomic and metabolomic assays in the present study.
Gene_ID	Gene_log2FC	Metabolite_ID	Mode	Metabolite_log2FC	correlation_coefficient	correlation_coefficient_pvalue
GB41602	-0.870192	meta_35	NEG	1.21628	0.882205	0.00373371
GB46305	-0.875632	meta_35	NEG	1.21628	0.817661	0.0131587
GB51303	-0.78238	meta_35	NEG	1.21628	0.887999	0.003224
GB51783	1.14991	meta_35	NEG	1.21628	-0.849728	0.00755608
GB51583	-1.56812	meta_35	NEG	1.21628	0.868766	0.00510883
GB47506	1.05112	meta_35	NEG	1.21628	-0.868046	0.0051905
GB48134	-1.45077	meta_35	NEG	1.21628	0.87599	0.00433526
GB45655	4.06141	meta_35	NEG	1.21628	-0.888878	0.00315085
GB52620	1.20183	meta_35	NEG	1.21628	-0.803258	0.0163397
GB52348	-1.05244	meta_35	NEG	1.21628	0.811768	0.014408
GB53732	-1.13869	meta_35	NEG	1.21628	0.804578	0.01603
GB44871	-1.15017	meta_35	NEG	1.21628	0.938848	0.000545806
GB44065	-0.803222	meta_35	NEG	1.21628	0.902329	0.00216207
GB55004	-0.942239	meta_35	NEG	1.21628	0.819233	0.0128376
GB50149	-0.945828	meta_35	NEG	1.21628	0.961055	0.000143396
GB51833	-0.623279	meta_35	NEG	1.21628	0.894554	0.00270415
GB46737	-1.24159	meta_35	NEG	1.21628	0.811493	0.0144681
GB51593	-0.594206	meta_35	NEG	1.21628	0.917168	0.00133399
GB42598	1.36853	meta_35	NEG	1.21628	-0.841639	0.00878672
GB49380	1.1371	meta_35	NEG	1.21628	-0.820237	0.0126348
GB48850	0.926206	meta_35	NEG	1.21628	-0.875371	0.00439843
GB53978	-0.901987	meta_35	NEG	1.21628	0.936965	0.000596933
GB50693	-0.663252	meta_35	NEG	1.21628	0.836945	0.00955563
GB51037	0.850801	meta_35	NEG	1.21628	-0.830499	0.0106794
GB54752	-0.733828	meta_35	NEG	1.21628	0.91774	0.00130712
GB44502	-0.888414	meta_35	NEG	1.21628	0.810124	0.0147693
GB42604	-0.789701	meta_35	NEG	1.21628	0.991172	1.70882e-06
GB50434	-1.0305	meta_35	NEG	1.21628	0.864531	0.00560092
GB51303	-0.78238	meta_55	NEG	-0.759401	-0.830076	0.0107559
GB47506	1.05112	meta_55	NEG	-0.759401	0.803022	0.0163956
GB45655	4.06141	meta_55	NEG	-0.759401	0.808432	0.015147
GB44871	-1.15017	meta_55	NEG	-0.759401	-0.812221	0.0143095
GB44065	-0.803222	meta_55	NEG	-0.759401	-0.893205	0.00280636
GB50149	-0.945828	meta_55	NEG	-0.759401	-0.805635	0.0157849
GB46410	0.989363	meta_55	NEG	-0.759401	0.845506	0.00818364
GB51833	-0.623279	meta_55	NEG	-0.759401	-0.818141	0.0130602
GB50147	1.13976	meta_55	NEG	-0.759401	0.83278	0.0102727
GB51227	0.617571	meta_76	NEG	2.44821	-0.832112	0.0103908
GB40503	-1.26853	meta_76	NEG	2.44821	0.820442	0.0125938
GB55538	-0.950138	meta_76	NEG	2.44821	0.80519	0.0158877
GB50693	-0.663252	meta_76	NEG	2.44821	0.81082	0.0146158
GB49696	-0.587023	meta_76	NEG	2.44821	0.819476	0.0127883
GB44954	1.15086	meta_191	NEG	-0.84958	0.871747	0.0047797
GB48646	0.947041	meta_191	NEG	-0.84958	0.923639	0.00105036
GB51227	0.617571	meta_238	NEG	0.616763	-0.80321	0.0163511
GB48134	-1.45077	meta_238	NEG	0.616763	0.824249	0.0118456
GB45655	4.06141	meta_238	NEG	0.616763	-0.86929	0.00504999
GB52348	-1.05244	meta_238	NEG	0.616763	0.81976	0.0127309
GB44954	1.15086	meta_238	NEG	0.616763	-0.907995	0.00181516
GB45248	-0.828209	meta_238	NEG	0.616763	0.92269	0.00108923
GB46410	0.989363	meta_238	NEG	0.616763	-0.837434	0.00947371
GB51833	-0.623279	meta_238	NEG	0.616763	0.812551	0.0142379
GB46737	-1.24159	meta_238	NEG	0.616763	0.809354	0.0149406
GB44502	-0.888414	meta_238	NEG	0.616763	0.879322	0.0040056
GB47379	-1.03371	meta_238	NEG	0.616763	0.82177	0.0123295
GB41602	-0.870192	meta_320	NEG	1.69109	0.866989	0.00531176
GB46305	-0.875632	meta_320	NEG	1.69109	0.866304	0.00539132
GB51303	-0.78238	meta_320	NEG	1.69109	0.853942	0.00696129
GB40503	-1.26853	meta_320	NEG	1.69109	0.860523	0.00609366
GB47506	1.05112	meta_320	NEG	1.69109	-0.942417	0.000456961
GB48134	-1.45077	meta_320	NEG	1.69109	0.841498	0.00880922
GB45655	4.06141	meta_320	NEG	1.69109	-0.920025	0.00120334
GB52620	1.20183	meta_320	NEG	1.69109	-0.812594	0.0142287
GB44829	-1.05937	meta_320	NEG	1.69109	0.836149	0.00969019
GB52348	-1.05244	meta_320	NEG	1.69109	0.810609	0.0146621
GB55538	-0.950138	meta_320	NEG	1.69109	0.890418	0.00302524
GB44871	-1.15017	meta_320	NEG	1.69109	0.894089	0.00273912
GB44065	-0.803222	meta_320	NEG	1.69109	0.927023	0.000919223
GB50149	-0.945828	meta_320	NEG	1.69109	0.895771	0.0026141
GB51833	-0.623279	meta_320	NEG	1.69109	0.938049	0.000567135
GB41233	-0.650292	meta_320	NEG	1.69109	0.833377	0.0101678
GB51593	-0.594206	meta_320	NEG	1.69109	0.844085	0.00840212
GB54151	-0.928977	meta_320	NEG	1.69109	0.835578	0.00978741
GB48850	0.926206	meta_320	NEG	1.69109	-0.813804	0.0139684
GB53978	-0.901987	meta_320	NEG	1.69109	0.831894	0.0104295
GB50693	-0.663252	meta_320	NEG	1.69109	0.940017	0.000515548
GB54752	-0.733828	meta_320	NEG	1.69109	0.829029	0.0109468
GB44502	-0.888414	meta_320	NEG	1.69109	0.845451	0.00819199
GB42604	-0.789701	meta_320	NEG	1.69109	0.912531	0.0015652
GB49696	-0.587023	meta_320	NEG	1.69109	0.901156	0.00223884
GB50434	-1.0305	meta_320	NEG	1.69109	0.851139	0.00735347
GB48134	-1.45077	meta_374	NEG	1.28069	0.825487	0.0116085
GB45655	4.06141	meta_374	NEG	1.28069	-0.808776	0.0150698
GB55538	-0.950138	meta_374	NEG	1.28069	0.81363	0.0140056
GB51833	-0.623279	meta_374	NEG	1.28069	0.858582	0.00634185
GB40431	0.711378	meta_374	NEG	1.28069	-0.849512	0.00758748
GB46737	-1.24159	meta_374	NEG	1.28069	0.842998	0.0085716
GB51037	0.850801	meta_374	NEG	1.28069	-0.80355	0.0162709
GB44502	-0.888414	meta_374	NEG	1.28069	0.915854	0.00139707
GB47379	-1.03371	meta_374	NEG	1.28069	0.945692	0.000384303
GB49696	-0.587023	meta_374	NEG	1.28069	0.874961	0.00444049
GB41602	-0.870192	meta_456	NEG	-0.65017	-0.945287	0.000392833
GB46305	-0.875632	meta_456	NEG	-0.65017	-0.883391	0.00362545
GB51303	-0.78238	meta_456	NEG	-0.65017	-0.887106	0.00329945
GB40503	-1.26853	meta_456	NEG	-0.65017	-0.812412	0.014268
GB51583	-1.56812	meta_456	NEG	-0.65017	-0.900666	0.00227146
GB47506	1.05112	meta_456	NEG	-0.65017	0.882022	0.0037506
GB48134	-1.45077	meta_456	NEG	-0.65017	-0.824538	0.01179
GB45655	4.06141	meta_456	NEG	-0.65017	0.826725	0.0113745
GB52620	1.20183	meta_456	NEG	-0.65017	0.905804	0.00194462
GB48046	-0.950985	meta_456	NEG	-0.65017	-0.857114	0.00653387
GB47505	1.10029	meta_456	NEG	-0.65017	0.854784	0.00684615
GB53732	-1.13869	meta_456	NEG	-0.65017	-0.875057	0.00443066
GB44871	-1.15017	meta_456	NEG	-0.65017	-0.881888	0.00376304
GB55004	-0.942239	meta_456	NEG	-0.65017	-0.831454	0.0105078
GB50149	-0.945828	meta_456	NEG	-0.65017	-0.817718	0.0131471
GB51833	-0.623279	meta_456	NEG	-0.65017	-0.856926	0.00655874
GB41233	-0.650292	meta_456	NEG	-0.65017	-0.831382	0.0105207
GB51593	-0.594206	meta_456	NEG	-0.65017	-0.841458	0.00881552
GB54151	-0.928977	meta_456	NEG	-0.65017	-0.825474	0.0116111
GB54851	0.610199	meta_456	NEG	-0.65017	0.927394	0.000905544
GB43095	0.638941	meta_456	NEG	-0.65017	0.810826	0.0146143
GB53978	-0.901987	meta_456	NEG	-0.65017	-0.858917	0.00629856
GB50693	-0.663252	meta_456	NEG	-0.65017	-0.852127	0.00721365
GB54752	-0.733828	meta_456	NEG	-0.65017	-0.855197	0.00679005
GB51753	-1.09289	meta_456	NEG	-0.65017	-0.84957	0.007579
GB50434	-1.0305	meta_456	NEG	-0.65017	-0.857242	0.00651695
GB44502	-0.888414	meta_463	NEG	0.877683	0.863246	0.00575598
GB47379	-1.03371	meta_463	NEG	0.877683	0.881377	0.00381057
GB49696	-0.587023	meta_463	NEG	0.877683	0.88315	0.00364725
GB51227	0.617571	meta_469	NEG	0.69982	-0.933148	0.000709998
GB40503	-1.26853	meta_469	NEG	0.69982	0.806838	0.0155085
GB47506	1.05112	meta_469	NEG	0.69982	-0.813053	0.0141295
GB45655	4.06141	meta_469	NEG	0.69982	-0.818014	0.0130862
GB44829	-1.05937	meta_469	NEG	0.69982	0.819962	0.0126903
GB42598	1.36853	meta_469	NEG	0.69982	-0.807003	0.0154708
GB49380	1.1371	meta_469	NEG	0.69982	-0.826869	0.0113474
GB47165	0.968087	meta_487	NEG	-0.804199	0.802485	0.0165229
GB51783	1.14991	meta_487	NEG	-0.804199	0.816592	0.0133801
GB53696	0.835482	meta_487	NEG	-0.804199	0.877505	0.00418329
GB55538	-0.950138	meta_487	NEG	-0.804199	-0.813206	0.0140965
GB42515	1.07893	meta_487	NEG	-0.804199	0.899738	0.00233404
GB40431	0.711378	meta_487	NEG	-0.804199	0.832827	0.0102645
GB46737	-1.24159	meta_487	NEG	-0.804199	-0.808295	0.015178
GB54361	1.25973	meta_487	NEG	-0.804199	0.861452	0.005977
GB49380	1.1371	meta_487	NEG	-0.804199	0.809426	0.0149245
GB48850	0.926206	meta_487	NEG	-0.804199	0.868337	0.00515738
GB51037	0.850801	meta_487	NEG	-0.804199	0.816071	0.0134889
GB47379	-1.03371	meta_487	NEG	-0.804199	-0.845708	0.00815291
GB45655	4.06141	meta_612	NEG	0.721023	-0.805733	0.0157621
GB47505	1.10029	meta_612	NEG	0.721023	-0.805602	0.0157923
GB51833	-0.623279	meta_612	NEG	0.721023	0.849142	0.00764133
GB54151	-0.928977	meta_612	NEG	0.721023	0.914964	0.00144089
GB44502	-0.888414	meta_612	NEG	0.721023	0.820854	0.0125115
GB49696	-0.587023	meta_612	NEG	0.721023	0.941645	0.000475298
GB50147	1.13976	meta_612	NEG	0.721023	-0.808555	0.0151195
GB45655	4.06141	meta_626	NEG	0.808231	-0.824571	0.0117836
GB44954	1.15086	meta_626	NEG	0.808231	-0.875366	0.00439888
GB48646	0.947041	meta_626	NEG	0.808231	-0.837399	0.0094795
GB44502	-0.888414	meta_626	NEG	0.808231	0.825332	0.0116381
GB49696	-0.587023	meta_626	NEG	0.808231	0.815607	0.0135861
GB41602	-0.870192	meta_627	NEG	0.785483	0.902889	0.00212604
GB51303	-0.78238	meta_627	NEG	0.785483	0.841816	0.00875852
GB51583	-1.56812	meta_627	NEG	0.785483	0.919774	0.00121445
GB47506	1.05112	meta_627	NEG	0.785483	-0.84764	0.0078624
GB45655	4.06141	meta_627	NEG	0.785483	-0.802328	0.0165602
GB52620	1.20183	meta_627	NEG	0.785483	-0.817722	0.0131463
GB48046	-0.950985	meta_627	NEG	0.785483	0.832987	0.0102362
GB53732	-1.13869	meta_627	NEG	0.785483	0.868934	0.00508997
GB44871	-1.15017	meta_627	NEG	0.785483	0.829805	0.0108051
GB55004	-0.942239	meta_627	NEG	0.785483	0.843081	0.00855864
GB51593	-0.594206	meta_627	NEG	0.785483	0.85012	0.00749947
GB53978	-0.901987	meta_627	NEG	0.785483	0.831478	0.0105037
GB54752	-0.733828	meta_627	NEG	0.785483	0.811412	0.0144859
GB51753	-1.09289	meta_627	NEG	0.785483	0.836617	0.00961094
GB50434	-1.0305	meta_627	NEG	0.785483	0.803871	0.0161956
GB47506	1.05112	meta_714	NEG	0.624227	-0.857516	0.00648083
GB45655	4.06141	meta_714	NEG	0.624227	-0.850958	0.00737919
GB47505	1.10029	meta_714	NEG	0.624227	-0.850409	0.00745788
GB55538	-0.950138	meta_714	NEG	0.624227	0.800189	0.0170741
GB51833	-0.623279	meta_714	NEG	0.624227	0.878051	0.00412941
GB48646	0.947041	meta_714	NEG	0.624227	-0.826125	0.0114875
GB54151	-0.928977	meta_714	NEG	0.624227	0.897123	0.00251637
GB44502	-0.888414	meta_714	NEG	0.624227	0.878396	0.00409552
GB49696	-0.587023	meta_714	NEG	0.624227	0.959327	0.00016312
GB41602	-0.870192	meta_723	NEG	1.36477	0.956519	0.000198862
GB46305	-0.875632	meta_723	NEG	1.36477	0.880807	0.00386399
GB51303	-0.78238	meta_723	NEG	1.36477	0.829306	0.0108962
GB40503	-1.26853	meta_723	NEG	1.36477	0.905367	0.00197115
GB51583	-1.56812	meta_723	NEG	1.36477	0.826285	0.0114573
GB47506	1.05112	meta_723	NEG	1.36477	-0.965844	9.70834e-05
GB48134	-1.45077	meta_723	NEG	1.36477	0.932598	0.000727352
GB45655	4.06141	meta_723	NEG	1.36477	-0.966234	9.38235e-05
GB52620	1.20183	meta_723	NEG	1.36477	-0.926893	0.000924062
GB44829	-1.05937	meta_723	NEG	1.36477	0.896274	0.00257743
GB52348	-1.05244	meta_723	NEG	1.36477	0.923553	0.00105385
GB44954	1.15086	meta_723	NEG	1.36477	-0.899395	0.00235743
GB48046	-0.950985	meta_723	NEG	1.36477	0.808103	0.0152213
GB47505	1.10029	meta_723	NEG	1.36477	-0.883062	0.00365524
GB45248	-0.828209	meta_723	NEG	1.36477	0.829326	0.0108925
GB53732	-1.13869	meta_723	NEG	1.36477	0.872846	0.00466196
GB44871	-1.15017	meta_723	NEG	1.36477	0.90868	0.00177587
GB50149	-0.945828	meta_723	NEG	1.36477	0.860765	0.00606315
GB51833	-0.623279	meta_723	NEG	1.36477	0.932645	0.000725846
GB41233	-0.650292	meta_723	NEG	1.36477	0.864568	0.00559651
GB48646	0.947041	meta_723	NEG	1.36477	-0.857985	0.00641942
GB46737	-1.24159	meta_723	NEG	1.36477	0.900269	0.00229809
GB51593	-0.594206	meta_723	NEG	1.36477	0.904902	0.00199967
GB54151	-0.928977	meta_723	NEG	1.36477	0.858532	0.00634839
GB54851	0.610199	meta_723	NEG	1.36477	-0.823883	0.0119163
GB43095	0.638941	meta_723	NEG	1.36477	-0.83132	0.0105319
GB53978	-0.901987	meta_723	NEG	1.36477	0.822859	0.0121155
GB50693	-0.663252	meta_723	NEG	1.36477	0.845474	0.00818848
GB51753	-1.09289	meta_723	NEG	1.36477	0.834677	0.00994199
GB44502	-0.888414	meta_723	NEG	1.36477	0.90061	0.00227522
GB42604	-0.789701	meta_723	NEG	1.36477	0.81314	0.0141108
GB50434	-1.0305	meta_723	NEG	1.36477	0.887315	0.00328162
GB51227	0.617571	meta_735	NEG	0.72284	-0.813705	0.0139895
GB55538	-0.950138	meta_735	NEG	0.72284	0.852202	0.00720313
GB49380	1.1371	meta_735	NEG	0.72284	-0.829947	0.0107794
GB49696	-0.587023	meta_735	NEG	0.72284	0.853981	0.00695589
GB49078	0.809389	meta_735	NEG	0.72284	-0.81175	0.0144119
GB41602	-0.870192	meta_738	NEG	0.811127	0.86145	0.00597732
GB48134	-1.45077	meta_738	NEG	0.811127	0.892321	0.00287464
GB45655	4.06141	meta_738	NEG	0.811127	-0.862305	0.00587125
GB52348	-1.05244	meta_738	NEG	0.811127	0.817312	0.0132308
GB45248	-0.828209	meta_738	NEG	0.811127	0.916055	0.00138732
GB44871	-1.15017	meta_738	NEG	0.811127	0.841252	0.00884853
GB50149	-0.945828	meta_738	NEG	0.811127	0.813221	0.0140933
GB51833	-0.623279	meta_738	NEG	0.811127	0.8922	0.00288406
GB40431	0.711378	meta_738	NEG	0.811127	-0.885008	0.00348108
GB46737	-1.24159	meta_738	NEG	0.811127	0.874435	0.00449493
GB54151	-0.928977	meta_738	NEG	0.811127	0.812509	0.014247
GB51037	0.850801	meta_738	NEG	0.811127	-0.808625	0.0151037
GB44502	-0.888414	meta_738	NEG	0.811127	0.914117	0.0014834
GB47379	-1.03371	meta_738	NEG	0.811127	0.964264	0.000111059
GB41602	-0.870192	meta_742	NEG	-1.10902	-0.830625	0.0106567
GB46305	-0.875632	meta_742	NEG	-1.10902	-0.871749	0.00477952
GB47165	0.968087	meta_742	NEG	-1.10902	0.859022	0.00628504
GB51227	0.617571	meta_742	NEG	-1.10902	0.848838	0.00768577
GB51783	1.14991	meta_742	NEG	-1.10902	0.89649	0.00256184
GB46183	-0.946408	meta_742	NEG	-1.10902	-0.824366	0.0118231
GB40503	-1.26853	meta_742	NEG	-1.10902	-0.916076	0.00138627
GB47506	1.05112	meta_742	NEG	-1.10902	0.813041	0.0141322
GB48134	-1.45077	meta_742	NEG	-1.10902	-0.880162	0.00392513
GB45655	4.06141	meta_742	NEG	-1.10902	0.845678	0.00815737
GB52620	1.20183	meta_742	NEG	-1.10902	0.918158	0.00128773
GB44829	-1.05937	meta_742	NEG	-1.10902	-0.915276	0.00142541
GB52348	-1.05244	meta_742	NEG	-1.10902	-0.944435	0.000411212
GB48046	-0.950985	meta_742	NEG	-1.10902	-0.826875	0.0113463
GB46017	0.627835	meta_742	NEG	-1.10902	0.807579	0.0153399
GB48903	0.984782	meta_742	NEG	-1.10902	0.830003	0.0107691
GB45248	-0.828209	meta_742	NEG	-1.10902	-0.800999	0.0168783
GB53732	-1.13869	meta_742	NEG	-1.10902	-0.869203	0.00505971
GB44871	-1.15017	meta_742	NEG	-1.10902	-0.806274	0.0156377
GB50149	-0.945828	meta_742	NEG	-1.10902	-0.803128	0.0163705
GB41233	-0.650292	meta_742	NEG	-1.10902	-0.821244	0.0124338
GB46737	-1.24159	meta_742	NEG	-1.10902	-0.92605	0.000955748
GB51593	-0.594206	meta_742	NEG	-1.10902	-0.883528	0.00361308
GB43095	0.638941	meta_742	NEG	-1.10902	0.921166	0.00115358
GB49380	1.1371	meta_742	NEG	-1.10902	0.80834	0.0151679
GB51753	-1.09289	meta_742	NEG	-1.10902	-0.838803	0.00924642
GB44502	-0.888414	meta_742	NEG	-1.10902	-0.868394	0.00515088
GB42604	-0.789701	meta_742	NEG	-1.10902	-0.816939	0.0133079
GB50434	-1.0305	meta_742	NEG	-1.10902	-0.854987	0.00681852
GB46305	-0.875632	meta_794	NEG	0.671562	0.801402	0.0167815
GB47506	1.05112	meta_794	NEG	0.671562	-0.829133	0.0109278
GB55538	-0.950138	meta_794	NEG	0.671562	0.943766	0.000426029
GB44065	-0.803222	meta_794	NEG	0.671562	0.898692	0.0024059
GB51833	-0.623279	meta_794	NEG	0.671562	0.831191	0.010555
GB50693	-0.663252	meta_794	NEG	0.671562	0.903953	0.00205859
GB42604	-0.789701	meta_794	NEG	0.671562	0.827798	0.0111739
GB49696	-0.587023	meta_794	NEG	0.671562	0.886377	0.0033618
GB44954	1.15086	meta_809	NEG	0.697208	-0.926493	0.000939011
GB48646	0.947041	meta_809	NEG	0.697208	-0.869589	0.0050166
GB41602	-0.870192	meta_907	NEG	-0.651154	-0.918802	0.00125818
GB46305	-0.875632	meta_907	NEG	-0.651154	-0.929253	0.000838955
GB47165	0.968087	meta_907	NEG	-0.651154	0.823587	0.0119736
GB51303	-0.78238	meta_907	NEG	-0.651154	-0.814835	0.0137489
GB51783	1.14991	meta_907	NEG	-0.651154	0.828432	0.0110566
GB40503	-1.26853	meta_907	NEG	-0.651154	-0.910703	0.00166302
GB47506	1.05112	meta_907	NEG	-0.651154	0.925212	0.000987996
GB48134	-1.45077	meta_907	NEG	-0.651154	-0.948991	0.000319244
GB45655	4.06141	meta_907	NEG	-0.651154	0.962543	0.000127722
GB52620	1.20183	meta_907	NEG	-0.651154	0.90706	0.00186971
GB44829	-1.05937	meta_907	NEG	-0.651154	-0.89176	0.00291852
GB52348	-1.05244	meta_907	NEG	-0.651154	-0.918599	0.00126744
GB47505	1.10029	meta_907	NEG	-0.651154	0.860873	0.00604958
GB53696	0.835482	meta_907	NEG	-0.651154	0.857045	0.00654297
GB55538	-0.950138	meta_907	NEG	-0.651154	-0.893432	0.00278899
GB44871	-1.15017	meta_907	NEG	-0.651154	-0.942057	0.00046546
GB44065	-0.803222	meta_907	NEG	-0.651154	-0.897305	0.00250339
GB50149	-0.945828	meta_907	NEG	-0.651154	-0.934776	0.000660183
GB51833	-0.623279	meta_907	NEG	-0.651154	-0.983552	1.09875e-05
GB42515	1.07893	meta_907	NEG	-0.651154	0.842059	0.00871986
GB41233	-0.650292	meta_907	NEG	-0.651154	-0.836667	0.00960245
GB40431	0.711378	meta_907	NEG	-0.651154	0.842724	0.00861466
GB46737	-1.24159	meta_907	NEG	-0.651154	-0.936496	0.000610129
GB51593	-0.594206	meta_907	NEG	-0.651154	-0.846033	0.00810353
GB54151	-0.928977	meta_907	NEG	-0.651154	-0.895519	0.00263257
GB42598	1.36853	meta_907	NEG	-0.651154	0.815269	0.0136572
GB54851	0.610199	meta_907	NEG	-0.651154	0.856257	0.00664754
GB49380	1.1371	meta_907	NEG	-0.651154	0.838464	0.00930235
GB48850	0.926206	meta_907	NEG	-0.651154	0.874281	0.00451096
GB53978	-0.901987	meta_907	NEG	-0.651154	-0.850671	0.00742032
GB50693	-0.663252	meta_907	NEG	-0.651154	-0.847934	0.0078189
GB51037	0.850801	meta_907	NEG	-0.651154	0.834838	0.00991437
GB54752	-0.733828	meta_907	NEG	-0.651154	-0.808855	0.0150522
GB44502	-0.888414	meta_907	NEG	-0.651154	-0.960084	0.000154268
GB47379	-1.03371	meta_907	NEG	-0.651154	-0.900206	0.00230232
GB42604	-0.789701	meta_907	NEG	-0.651154	-0.900636	0.00227347
GB49696	-0.587023	meta_907	NEG	-0.651154	-0.912709	0.00155585
GB50434	-1.0305	meta_907	NEG	-0.651154	-0.871055	0.00485483
GB41602	-0.870192	meta_925	NEG	0.678658	0.814202	0.0138835
GB40503	-1.26853	meta_925	NEG	0.678658	0.830845	0.0106171
GB47506	1.05112	meta_925	NEG	0.678658	-0.90717	0.00186323
GB45655	4.06141	meta_925	NEG	0.678658	-0.801548	0.0167463
GB52620	1.20183	meta_925	NEG	0.678658	-0.804321	0.0160902
GB44954	1.15086	meta_925	NEG	0.678658	-0.827254	0.0112754
GB47505	1.10029	meta_925	NEG	0.678658	-0.864955	0.00555031
GB41233	-0.650292	meta_925	NEG	0.678658	0.844604	0.00832187
GB48646	0.947041	meta_925	NEG	0.678658	-0.959737	0.000158285
GB54151	-0.928977	meta_925	NEG	0.678658	0.80109	0.0168563
GB50693	-0.663252	meta_925	NEG	0.678658	0.883338	0.00363024
GB47506	1.05112	meta_983	NEG	1.2612	-0.807909	0.0152652
GB48134	-1.45077	meta_983	NEG	1.2612	0.80286	0.0164337
GB45655	4.06141	meta_983	NEG	1.2612	-0.853866	0.00697165
GB55538	-0.950138	meta_983	NEG	1.2612	0.904961	0.00199604
GB44871	-1.15017	meta_983	NEG	1.2612	0.839083	0.0092003
GB44065	-0.803222	meta_983	NEG	1.2612	0.912018	0.00159225
GB50149	-0.945828	meta_983	NEG	1.2612	0.859649	0.00620454
GB51833	-0.623279	meta_983	NEG	1.2612	0.909653	0.001721
GB54151	-0.928977	meta_983	NEG	1.2612	0.816386	0.0134229
GB51037	0.850801	meta_983	NEG	1.2612	-0.812727	0.0141998
GB44502	-0.888414	meta_983	NEG	1.2612	0.832276	0.0103617
GB47379	-1.03371	meta_983	NEG	1.2612	0.806497	0.0155865
GB42604	-0.789701	meta_983	NEG	1.2612	0.844416	0.0083509
GB49696	-0.587023	meta_983	NEG	1.2612	0.930345	0.000801347
GB41602	-0.870192	meta_1004	NEG	-0.66578	-0.850202	0.00748759
GB46305	-0.875632	meta_1004	NEG	-0.66578	-0.891794	0.00291588
GB47165	0.968087	meta_1004	NEG	-0.66578	0.801214	0.0168265
GB51783	1.14991	meta_1004	NEG	-0.66578	0.844298	0.00836911
GB46183	-0.946408	meta_1004	NEG	-0.66578	-0.804399	0.0160719
GB40503	-1.26853	meta_1004	NEG	-0.66578	-0.878707	0.0040652
GB48134	-1.45077	meta_1004	NEG	-0.66578	-0.837924	0.00939198
GB52620	1.20183	meta_1004	NEG	-0.66578	0.936023	0.000623656
GB44829	-1.05937	meta_1004	NEG	-0.66578	-0.850845	0.00739544
GB52348	-1.05244	meta_1004	NEG	-0.66578	-0.891913	0.00290653
GB46017	0.627835	meta_1004	NEG	-0.66578	0.930994	0.000779567
GB47505	1.10029	meta_1004	NEG	-0.66578	0.836515	0.00962819
GB45248	-0.828209	meta_1004	NEG	-0.66578	-0.800208	0.0170695
GB53732	-1.13869	meta_1004	NEG	-0.66578	-0.816252	0.013451
GB46737	-1.24159	meta_1004	NEG	-0.66578	-0.907363	0.00185191
GB54851	0.610199	meta_1004	NEG	-0.66578	0.894621	0.00269917
GB43095	0.638941	meta_1004	NEG	-0.66578	0.933239	0.000707131
GB46528	1.0639	meta_1004	NEG	-0.66578	0.86412	0.00565018
GB52528	1.08331	meta_1004	NEG	-0.66578	0.885276	0.00345755
GB44502	-0.888414	meta_1004	NEG	-0.66578	-0.873504	0.0045923
GB47379	-1.03371	meta_1004	NEG	-0.66578	-0.807139	0.0154399
GB41602	-0.870192	meta_1073	NEG	2.93628	0.940931	0.000492689
GB46305	-0.875632	meta_1073	NEG	2.93628	0.922308	0.00110513
GB46183	-0.946408	meta_1073	NEG	2.93628	0.841026	0.00888475
GB40503	-1.26853	meta_1073	NEG	2.93628	0.939665	0.000524545
GB47506	1.05112	meta_1073	NEG	2.93628	-0.930217	0.000805713
GB48134	-1.45077	meta_1073	NEG	2.93628	0.944039	0.000419946
GB45655	4.06141	meta_1073	NEG	2.93628	-0.955747	0.000209528
GB52620	1.20183	meta_1073	NEG	2.93628	-0.955288	0.000216045
GB44829	-1.05937	meta_1073	NEG	2.93628	0.91157	0.00161613
GB52348	-1.05244	meta_1073	NEG	2.93628	0.957486	0.000186035
GB44954	1.15086	meta_1073	NEG	2.93628	-0.846189	0.00807989
GB46017	0.627835	meta_1073	NEG	2.93628	-0.817584	0.0131747
GB47505	1.10029	meta_1073	NEG	2.93628	-0.936834	0.000600607
GB45248	-0.828209	meta_1073	NEG	2.93628	0.8921	0.00289185
GB53732	-1.13869	meta_1073	NEG	2.93628	0.809196	0.0149759
GB44871	-1.15017	meta_1073	NEG	2.93628	0.884402	0.00353476
GB50149	-0.945828	meta_1073	NEG	2.93628	0.845037	0.0082553
GB51833	-0.623279	meta_1073	NEG	2.93628	0.938165	0.000563998
GB41233	-0.650292	meta_1073	NEG	2.93628	0.8471	0.007943
GB46737	-1.24159	meta_1073	NEG	2.93628	0.958666	0.000171115
GB51593	-0.594206	meta_1073	NEG	2.93628	0.841044	0.00888189
GB54151	-0.928977	meta_1073	NEG	2.93628	0.874972	0.00443943
GB54851	0.610199	meta_1073	NEG	2.93628	-0.873859	0.00455499
GB43095	0.638941	meta_1073	NEG	2.93628	-0.858548	0.00634621
GB50693	-0.663252	meta_1073	NEG	2.93628	0.80312	0.0163723
GB44502	-0.888414	meta_1073	NEG	2.93628	0.978303	2.51206e-05
GB47379	-1.03371	meta_1073	NEG	2.93628	0.882606	0.00369683
GB42604	-0.789701	meta_1073	NEG	2.93628	0.808643	0.0150997
GB49696	-0.587023	meta_1073	NEG	2.93628	0.818917	0.0129017
GB50434	-1.0305	meta_1073	NEG	2.93628	0.845684	0.00815649
GB48134	-1.45077	meta_1099	NEG	-1.17971	-0.824537	0.0117902
GB53696	0.835482	meta_1099	NEG	-1.17971	0.82702	0.0113192
GB44871	-1.15017	meta_1099	NEG	-1.17971	-0.83096	0.0105963
GB50149	-0.945828	meta_1099	NEG	-1.17971	-0.859034	0.00628342
GB42515	1.07893	meta_1099	NEG	-1.17971	0.878729	0.00406305
GB40431	0.711378	meta_1099	NEG	-1.17971	0.898239	0.00243742
GB46737	-1.24159	meta_1099	NEG	-1.17971	-0.810875	0.0146036
GB54361	1.25973	meta_1099	NEG	-1.17971	0.81144	0.0144797
GB48850	0.926206	meta_1099	NEG	-1.17971	0.857698	0.00645697
GB53978	-0.901987	meta_1099	NEG	-1.17971	-0.812779	0.0141885
GB51037	0.850801	meta_1099	NEG	-1.17971	0.872833	0.00466326
GB47379	-1.03371	meta_1099	NEG	-1.17971	-0.91057	0.0016703
GB41602	-0.870192	meta_1215	NEG	0.860464	0.869652	0.0050096
GB51303	-0.78238	meta_1215	NEG	0.860464	0.867689	0.00523123
GB51583	-1.56812	meta_1215	NEG	0.860464	0.910987	0.00164757
GB47506	1.05112	meta_1215	NEG	0.860464	-0.898011	0.00245342
GB45655	4.06141	meta_1215	NEG	0.860464	-0.827572	0.0112161
GB48046	-0.950985	meta_1215	NEG	0.860464	0.837495	0.00946346
GB48903	0.984782	meta_1215	NEG	0.860464	-0.873694	0.00457234
GB53732	-1.13869	meta_1215	NEG	0.860464	0.816338	0.0134331
GB44871	-1.15017	meta_1215	NEG	0.860464	0.831682	0.0104672
GB55004	-0.942239	meta_1215	NEG	0.860464	0.86022	0.00613198
GB50149	-0.945828	meta_1215	NEG	0.860464	0.809558	0.0148952
GB51833	-0.623279	meta_1215	NEG	0.860464	0.806641	0.0155535
GB51593	-0.594206	meta_1215	NEG	0.860464	0.890266	0.00303755
GB43095	0.638941	meta_1215	NEG	0.860464	-0.81893	0.0128991
GB53978	-0.901987	meta_1215	NEG	0.860464	0.831816	0.0104434
GB50693	-0.663252	meta_1215	NEG	0.860464	0.900405	0.00228894
GB54752	-0.733828	meta_1215	NEG	0.860464	0.847088	0.00794476
GB51753	-1.09289	meta_1215	NEG	0.860464	0.81646	0.0134076
GB42604	-0.789701	meta_1215	NEG	0.860464	0.867147	0.00529348
GB50434	-1.0305	meta_1215	NEG	0.860464	0.829148	0.0109251
GB41602	-0.870192	meta_1258	NEG	1.70848	0.928279	0.000873428
GB46305	-0.875632	meta_1258	NEG	1.70848	0.870708	0.0048929
GB51303	-0.78238	meta_1258	NEG	1.70848	0.854492	0.00688588
GB51583	-1.56812	meta_1258	NEG	1.70848	0.807308	0.0154014
GB47506	1.05112	meta_1258	NEG	1.70848	-0.867847	0.00521318
GB48134	-1.45077	meta_1258	NEG	1.70848	0.878906	0.00404582
GB45655	4.06141	meta_1258	NEG	1.70848	-0.883601	0.00360647
GB52620	1.20183	meta_1258	NEG	1.70848	-0.839627	0.00911127
GB55538	-0.950138	meta_1258	NEG	1.70848	0.830919	0.0106038
GB44871	-1.15017	meta_1258	NEG	1.70848	0.948623	0.000326104
GB44065	-0.803222	meta_1258	NEG	1.70848	0.948891	0.000321087
GB50149	-0.945828	meta_1258	NEG	1.70848	0.945331	0.000391902
GB51833	-0.623279	meta_1258	NEG	1.70848	0.952437	0.000259501
GB46737	-1.24159	meta_1258	NEG	1.70848	0.832	0.0104106
GB51593	-0.594206	meta_1258	NEG	1.70848	0.820068	0.012669
GB54151	-0.928977	meta_1258	NEG	1.70848	0.821627	0.0123578
GB54851	0.610199	meta_1258	NEG	1.70848	-0.89165	0.0029272
GB48850	0.926206	meta_1258	NEG	1.70848	-0.873071	0.00463805
GB53978	-0.901987	meta_1258	NEG	1.70848	0.952099	0.000265002
GB50693	-0.663252	meta_1258	NEG	1.70848	0.833836	0.0100879
GB54752	-0.733828	meta_1258	NEG	1.70848	0.868135	0.00518034
GB44502	-0.888414	meta_1258	NEG	1.70848	0.873129	0.00463187
GB47379	-1.03371	meta_1258	NEG	1.70848	0.872584	0.0046899
GB42604	-0.789701	meta_1258	NEG	1.70848	0.957831	0.000181591
GB49696	-0.587023	meta_1258	NEG	1.70848	0.854375	0.0069019
GB50434	-1.0305	meta_1258	NEG	1.70848	0.814412	0.0138387
GB41602	-0.870192	meta_1263	NEG	-0.666474	-0.842113	0.00871126
GB46305	-0.875632	meta_1263	NEG	-0.666474	-0.828453	0.0110527
GB47165	0.968087	meta_1263	NEG	-0.666474	0.816324	0.013436
GB51303	-0.78238	meta_1263	NEG	-0.666474	-0.886758	0.00332912
GB51783	1.14991	meta_1263	NEG	-0.666474	0.824629	0.0117726
GB51583	-1.56812	meta_1263	NEG	-0.666474	-0.811795	0.0144022
GB48134	-1.45077	meta_1263	NEG	-0.666474	-0.849262	0.00762382
GB53696	0.835482	meta_1263	NEG	-0.666474	0.875278	0.00440791
GB44871	-1.15017	meta_1263	NEG	-0.666474	-0.929173	0.000841741
GB44065	-0.803222	meta_1263	NEG	-0.666474	-0.940813	0.000495601
GB50149	-0.945828	meta_1263	NEG	-0.666474	-0.928676	0.000859252
GB51833	-0.623279	meta_1263	NEG	-0.666474	-0.871505	0.00480595
GB42515	1.07893	meta_1263	NEG	-0.666474	0.891744	0.00291982
GB40431	0.711378	meta_1263	NEG	-0.666474	0.812555	0.0142371
GB54361	1.25973	meta_1263	NEG	-0.666474	0.80709	0.0154511
GB54851	0.610199	meta_1263	NEG	-0.666474	0.846855	0.0079797
GB48850	0.926206	meta_1263	NEG	-0.666474	0.930666	0.000790539
GB53978	-0.901987	meta_1263	NEG	-0.666474	-0.919947	0.00120678
GB54752	-0.733828	meta_1263	NEG	-0.666474	-0.908527	0.00178456
GB47379	-1.03371	meta_1263	NEG	-0.666474	-0.80744	0.0153713
GB42604	-0.789701	meta_1263	NEG	-0.666474	-0.873993	0.00454103
GB50434	-1.0305	meta_1263	NEG	-0.666474	-0.82764	0.0112034
GB47165	0.968087	meta_1292	NEG	-1.1211	0.803678	0.0162408
GB53696	0.835482	meta_1292	NEG	-1.1211	0.908006	0.00181453
GB55538	-0.950138	meta_1292	NEG	-1.1211	-0.832902	0.0102512
GB50149	-0.945828	meta_1292	NEG	-1.1211	-0.807355	0.0153907
GB42515	1.07893	meta_1292	NEG	-1.1211	0.933531	0.000698051
GB40431	0.711378	meta_1292	NEG	-1.1211	0.908168	0.00180516
GB54361	1.25973	meta_1292	NEG	-1.1211	0.847873	0.00782786
GB48850	0.926206	meta_1292	NEG	-1.1211	0.881781	0.00377294
GB47379	-1.03371	meta_1292	NEG	-1.1211	-0.808057	0.0152316
GB41602	-0.870192	meta_1349	NEG	1.28665	0.987305	5.06657e-06
GB46305	-0.875632	meta_1349	NEG	1.28665	0.915795	0.00139994
GB51303	-0.78238	meta_1349	NEG	1.28665	0.838481	0.00929953
GB40503	-1.26853	meta_1349	NEG	1.28665	0.90658	0.00189813
GB51583	-1.56812	meta_1349	NEG	1.28665	0.832656	0.0102946
GB47506	1.05112	meta_1349	NEG	1.28665	-0.959235	0.000164216
GB48134	-1.45077	meta_1349	NEG	1.28665	0.936835	0.000600575
GB45655	4.06141	meta_1349	NEG	1.28665	-0.955656	0.000210803
GB52620	1.20183	meta_1349	NEG	1.28665	-0.952635	0.000256298
GB44829	-1.05937	meta_1349	NEG	1.28665	0.884577	0.00351917
GB52348	-1.05244	meta_1349	NEG	1.28665	0.917207	0.00133218
GB44954	1.15086	meta_1349	NEG	1.28665	-0.843999	0.00841536
GB48046	-0.950985	meta_1349	NEG	1.28665	0.804162	0.0161272
GB47505	1.10029	meta_1349	NEG	1.28665	-0.914504	0.00146389
GB45248	-0.828209	meta_1349	NEG	1.28665	0.826724	0.0113746
GB53732	-1.13869	meta_1349	NEG	1.28665	0.868418	0.00514822
GB44871	-1.15017	meta_1349	NEG	1.28665	0.929098	0.000844354
GB44065	-0.803222	meta_1349	NEG	1.28665	0.806353	0.0156196
GB50149	-0.945828	meta_1349	NEG	1.28665	0.879279	0.00400977
GB51833	-0.623279	meta_1349	NEG	1.28665	0.951485	0.000275183
GB41233	-0.650292	meta_1349	NEG	1.28665	0.855824	0.00670557
GB48646	0.947041	meta_1349	NEG	1.28665	-0.822182	0.0122482
GB46737	-1.24159	meta_1349	NEG	1.28665	0.913487	0.00151552
GB51593	-0.594206	meta_1349	NEG	1.28665	0.8905	0.00301865
GB54151	-0.928977	meta_1349	NEG	1.28665	0.882015	0.00375123
GB54851	0.610199	meta_1349	NEG	1.28665	-0.902854	0.00212826
GB43095	0.638941	meta_1349	NEG	1.28665	-0.866283	0.0053938
GB53978	-0.901987	meta_1349	NEG	1.28665	0.86327	0.00575302
GB50693	-0.663252	meta_1349	NEG	1.28665	0.854746	0.00685122
GB54752	-0.733828	meta_1349	NEG	1.28665	0.812857	0.0141718
GB51753	-1.09289	meta_1349	NEG	1.28665	0.821085	0.0124654
GB44502	-0.888414	meta_1349	NEG	1.28665	0.924434	0.00101853
GB47379	-1.03371	meta_1349	NEG	1.28665	0.837153	0.00952074
GB42604	-0.789701	meta_1349	NEG	1.28665	0.847364	0.00790346
GB50434	-1.0305	meta_1349	NEG	1.28665	0.881147	0.00383203
GB41602	-0.870192	meta_1377	NEG	0.613347	0.835942	0.00972535
GB48134	-1.45077	meta_1377	NEG	0.613347	0.817155	0.0132633
GB45248	-0.828209	meta_1377	NEG	0.613347	0.947424	0.00034916
GB51833	-0.623279	meta_1377	NEG	0.613347	0.814009	0.0139245
GB46737	-1.24159	meta_1377	NEG	0.613347	0.813397	0.0140556
GB44502	-0.888414	meta_1377	NEG	0.613347	0.8913	0.00295487
GB47379	-1.03371	meta_1377	NEG	0.613347	0.942055	0.000465507
GB46305	-0.875632	meta_1414	NEG	-0.85875	-0.856189	0.00665663
GB50425	1.06405	meta_1414	NEG	-0.85875	0.883113	0.00365066
GB51783	1.14991	meta_1414	NEG	-0.85875	0.855914	0.00669342
GB46017	0.627835	meta_1414	NEG	-0.85875	0.878707	0.00406521
GB53696	0.835482	meta_1414	NEG	-0.85875	0.898338	0.00243053
GB55538	-0.950138	meta_1414	NEG	-0.85875	-0.819927	0.0126972
GB42515	1.07893	meta_1414	NEG	-0.85875	0.82184	0.0123157
GB54851	0.610199	meta_1414	NEG	-0.85875	0.850876	0.00739092
GB46528	1.0639	meta_1414	NEG	-0.85875	0.902952	0.00212195
GB48850	0.926206	meta_1414	NEG	-0.85875	0.860735	0.00606687
GB52528	1.08331	meta_1414	NEG	-0.85875	0.890272	0.00303699
GB41602	-0.870192	meta_1743	NEG	-1.52591	-0.962023	0.000133063
GB46305	-0.875632	meta_1743	NEG	-1.52591	-0.867846	0.00521328
GB51303	-0.78238	meta_1743	NEG	-1.52591	-0.824843	0.0117315
GB40503	-1.26853	meta_1743	NEG	-1.52591	-0.846391	0.00804943
GB51583	-1.56812	meta_1743	NEG	-1.52591	-0.847604	0.00786778
GB47506	1.05112	meta_1743	NEG	-1.52591	0.934994	0.000653697
GB48134	-1.45077	meta_1743	NEG	-1.52591	-0.847514	0.00788124
GB45655	4.06141	meta_1743	NEG	-1.52591	0.88776	0.00324402
GB52620	1.20183	meta_1743	NEG	-1.52591	0.906039	0.00193045
GB44829	-1.05937	meta_1743	NEG	-1.52591	-0.815022	0.0137094
GB52348	-1.05244	meta_1743	NEG	-1.52591	-0.827353	0.0112569
GB44954	1.15086	meta_1743	NEG	-1.52591	0.827265	0.0112732
GB48046	-0.950985	meta_1743	NEG	-1.52591	-0.800992	0.01688
GB47505	1.10029	meta_1743	NEG	-1.52591	0.900229	0.00230077
GB53732	-1.13869	meta_1743	NEG	-1.52591	-0.836563	0.00962001
GB44871	-1.15017	meta_1743	NEG	-1.52591	-0.868053	0.00518966
GB51833	-0.623279	meta_1743	NEG	-1.52591	-0.893492	0.00278442
GB41233	-0.650292	meta_1743	NEG	-1.52591	-0.828715	0.0110046
GB48646	0.947041	meta_1743	NEG	-1.52591	0.860632	0.00607982
GB46737	-1.24159	meta_1743	NEG	-1.52591	-0.812806	0.0141829
GB51593	-0.594206	meta_1743	NEG	-1.52591	-0.839504	0.00913134
GB54151	-0.928977	meta_1743	NEG	-1.52591	-0.865184	0.00552316
GB54851	0.610199	meta_1743	NEG	-1.52591	0.885319	0.00345373
GB43095	0.638941	meta_1743	NEG	-1.52591	0.842768	0.00860775
GB53978	-0.901987	meta_1743	NEG	-1.52591	-0.825922	0.011526
GB50693	-0.663252	meta_1743	NEG	-1.52591	-0.859441	0.00623124
GB51753	-1.09289	meta_1743	NEG	-1.52591	-0.808123	0.0152169
GB44502	-0.888414	meta_1743	NEG	-1.52591	-0.837337	0.00948988
GB50434	-1.0305	meta_1743	NEG	-1.52591	-0.83051	0.0106774
GB41602	-0.870192	meta_1892	NEG	0.765914	0.923808	0.00104357
GB46305	-0.875632	meta_1892	NEG	0.765914	0.871338	0.00482408
GB40503	-1.26853	meta_1892	NEG	0.765914	0.831626	0.0104772
GB47506	1.05112	meta_1892	NEG	0.765914	-0.926119	0.000953159
GB45655	4.06141	meta_1892	NEG	0.765914	-0.837034	0.00954071
GB52620	1.20183	meta_1892	NEG	0.765914	-0.866022	0.00542436
GB47505	1.10029	meta_1892	NEG	0.765914	-0.908374	0.00179335
GB44871	-1.15017	meta_1892	NEG	0.765914	0.815085	0.013696
GB51833	-0.623279	meta_1892	NEG	0.765914	0.873695	0.00457218
GB41233	-0.650292	meta_1892	NEG	0.765914	0.824483	0.0118006
GB48646	0.947041	meta_1892	NEG	0.765914	-0.86889	0.00509494
GB54151	-0.928977	meta_1892	NEG	0.765914	0.882979	0.00366281
GB54851	0.610199	meta_1892	NEG	0.765914	-0.886362	0.00336309
GB43095	0.638941	meta_1892	NEG	0.765914	-0.812752	0.0141945
GB50693	-0.663252	meta_1892	NEG	0.765914	0.917879	0.00130066
GB44502	-0.888414	meta_1892	NEG	0.765914	0.805846	0.0157361
GB41602	-0.870192	meta_2069	NEG	1.00357	0.886125	0.00338358
GB46305	-0.875632	meta_2069	NEG	1.00357	0.832604	0.0103037
GB40503	-1.26853	meta_2069	NEG	1.00357	0.819801	0.0127226
GB47506	1.05112	meta_2069	NEG	1.00357	-0.890219	0.00304132
GB48134	-1.45077	meta_2069	NEG	1.00357	0.883284	0.00363507
GB45655	4.06141	meta_2069	NEG	1.00357	-0.92983	0.000818934
GB52620	1.20183	meta_2069	NEG	1.00357	-0.812844	0.0141747
GB52348	-1.05244	meta_2069	NEG	1.00357	0.829003	0.0109516
GB47505	1.10029	meta_2069	NEG	1.00357	-0.834248	0.0100162
GB55538	-0.950138	meta_2069	NEG	1.00357	0.835484	0.00980342
GB44871	-1.15017	meta_2069	NEG	1.00357	0.879335	0.00400437
GB44065	-0.803222	meta_2069	NEG	1.00357	0.866251	0.00539753
GB50149	-0.945828	meta_2069	NEG	1.00357	0.865444	0.00549232
GB51833	-0.623279	meta_2069	NEG	1.00357	0.970019	6.58669e-05
GB46737	-1.24159	meta_2069	NEG	1.00357	0.853143	0.00707165
GB54151	-0.928977	meta_2069	NEG	1.00357	0.905925	0.00193732
GB53978	-0.901987	meta_2069	NEG	1.00357	0.818672	0.0129517
GB44502	-0.888414	meta_2069	NEG	1.00357	0.94189	0.000469422
GB47379	-1.03371	meta_2069	NEG	1.00357	0.894505	0.00270788
GB42604	-0.789701	meta_2069	NEG	1.00357	0.842404	0.00866515
GB49696	-0.587023	meta_2069	NEG	1.00357	0.945414	0.000390154
GB41602	-0.870192	meta_2477	NEG	-0.827481	-0.81921	0.0128421
GB46305	-0.875632	meta_2477	NEG	-0.827481	-0.857059	0.00654112
GB48134	-1.45077	meta_2477	NEG	-0.827481	-0.854435	0.00689361
GB45655	4.06141	meta_2477	NEG	-0.827481	0.812043	0.014348
GB52620	1.20183	meta_2477	NEG	-0.827481	0.852242	0.00719753
GB44829	-1.05937	meta_2477	NEG	-0.827481	-0.801684	0.0167139
GB52348	-1.05244	meta_2477	NEG	-0.827481	-0.809343	0.0149429
GB47505	1.10029	meta_2477	NEG	-0.827481	0.834939	0.00989685
GB53696	0.835482	meta_2477	NEG	-0.827481	0.856146	0.00666237
GB44871	-1.15017	meta_2477	NEG	-0.827481	-0.852087	0.00721928
GB44065	-0.803222	meta_2477	NEG	-0.827481	-0.805984	0.0157043
GB50149	-0.945828	meta_2477	NEG	-0.827481	-0.804771	0.015985
GB51833	-0.623279	meta_2477	NEG	-0.827481	-0.851068	0.00736363
GB42515	1.07893	meta_2477	NEG	-0.827481	0.858765	0.00631812
GB41233	-0.650292	meta_2477	NEG	-0.827481	-0.803877	0.016194
GB40431	0.711378	meta_2477	NEG	-0.827481	0.889195	0.0031247
GB46737	-1.24159	meta_2477	NEG	-0.827481	-0.84527	0.00821959
GB54151	-0.928977	meta_2477	NEG	-0.827481	-0.902202	0.00217028
GB54851	0.610199	meta_2477	NEG	-0.827481	0.830447	0.0106888
GB48850	0.926206	meta_2477	NEG	-0.827481	0.808621	0.0151045
GB50434	-1.0305	meta_2477	NEG	-0.827481	-0.827671	0.0111977
GB41602	-0.870192	meta_2492	NEG	0.644801	0.819298	0.0128242
GB51303	-0.78238	meta_2492	NEG	0.644801	0.824147	0.0118652
GB40503	-1.26853	meta_2492	NEG	0.644801	0.810514	0.0146832
GB47506	1.05112	meta_2492	NEG	0.644801	-0.942707	0.000450189
GB45655	4.06141	meta_2492	NEG	0.644801	-0.896442	0.00256525
GB44829	-1.05937	meta_2492	NEG	0.644801	0.802486	0.0165225
GB44871	-1.15017	meta_2492	NEG	0.644801	0.816775	0.0133421
GB44065	-0.803222	meta_2492	NEG	0.644801	0.819058	0.012873
GB46410	0.989363	meta_2492	NEG	0.644801	-0.810506	0.014685
GB51833	-0.623279	meta_2492	NEG	0.644801	0.864038	0.00566008
GB41233	-0.650292	meta_2492	NEG	0.644801	0.823671	0.0119574
GB48646	0.947041	meta_2492	NEG	0.644801	-0.874497	0.00448845
GB51593	-0.594206	meta_2492	NEG	0.644801	0.838947	0.00922262
GB50693	-0.663252	meta_2492	NEG	0.644801	0.907302	0.0018555
GB50434	-1.0305	meta_2492	NEG	0.644801	0.822617	0.0121628
GB41602	-0.870192	meta_2671	NEG	-1.40271	-0.870714	0.00489215
GB47506	1.05112	meta_2671	NEG	-1.40271	0.879981	0.00394239
GB44954	1.15086	meta_2671	NEG	-1.40271	0.816983	0.0132988
GB48903	0.984782	meta_2671	NEG	-1.40271	0.814703	0.0137769
GB47505	1.10029	meta_2671	NEG	-1.40271	0.861375	0.00598662
GB51833	-0.623279	meta_2671	NEG	-1.40271	-0.810951	0.0145868
GB48646	0.947041	meta_2671	NEG	-1.40271	0.946841	0.000360742
GB43095	0.638941	meta_2671	NEG	-1.40271	0.840541	0.00896281
GB50693	-0.663252	meta_2671	NEG	-1.40271	-0.831441	0.0105103
GB46305	-0.875632	meta_3195	NEG	0.732463	0.891777	0.00291716
GB47165	0.968087	meta_3195	NEG	0.732463	-0.851659	0.00727965
GB51227	0.617571	meta_3195	NEG	0.732463	-0.934352	0.000672942
GB51783	1.14991	meta_3195	NEG	0.732463	-0.866168	0.0054072
GB40503	-1.26853	meta_3195	NEG	0.732463	0.93881	0.000546796
GB47506	1.05112	meta_3195	NEG	0.732463	-0.905574	0.00195858
GB48134	-1.45077	meta_3195	NEG	0.732463	0.863055	0.00577924
GB45655	4.06141	meta_3195	NEG	0.732463	-0.911526	0.00161852
GB52620	1.20183	meta_3195	NEG	0.732463	-0.851819	0.00725705
GB44829	-1.05937	meta_3195	NEG	0.732463	0.934702	0.000662412
GB52348	-1.05244	meta_3195	NEG	0.732463	0.903839	0.00206578
GB53696	0.835482	meta_3195	NEG	0.732463	-0.818539	0.0129787
GB55538	-0.950138	meta_3195	NEG	0.732463	0.895577	0.00262831
GB44871	-1.15017	meta_3195	NEG	0.732463	0.840919	0.00890189
GB50149	-0.945828	meta_3195	NEG	0.732463	0.858678	0.00632936
GB51833	-0.623279	meta_3195	NEG	0.732463	0.869884	0.00498379
GB41233	-0.650292	meta_3195	NEG	0.732463	0.891863	0.00291043
GB46737	-1.24159	meta_3195	NEG	0.732463	0.867759	0.00522323
GB51593	-0.594206	meta_3195	NEG	0.732463	0.866267	0.00539569
GB54361	1.25973	meta_3195	NEG	0.732463	-0.830249	0.0107246
GB42598	1.36853	meta_3195	NEG	0.732463	-0.837427	0.00947483
GB49380	1.1371	meta_3195	NEG	0.732463	-0.891654	0.0029269
GB48850	0.926206	meta_3195	NEG	0.732463	-0.844242	0.00837774
GB50693	-0.663252	meta_3195	NEG	0.732463	0.887138	0.00329673
GB44502	-0.888414	meta_3195	NEG	0.732463	0.866737	0.00534102
GB42604	-0.789701	meta_3195	NEG	0.732463	0.864199	0.00564065
GB49696	-0.587023	meta_3195	NEG	0.732463	0.832643	0.0102968
GB50434	-1.0305	meta_3195	NEG	0.732463	0.886626	0.00334039
GB41220	0.840832	meta_35	NEG	1.21628	-0.816805	0.0133357
GB49147	-0.859771	meta_35	NEG	1.21628	0.819043	0.0128761
GB41471	1.05489	meta_35	NEG	1.21628	-0.862916	0.00579629
GB47663	-0.816115	meta_35	NEG	1.21628	0.901116	0.00224148
GB54595	0.633009	meta_35	NEG	1.21628	-0.832825	0.0102647
GB47475	-0.986368	meta_35	NEG	1.21628	0.841086	0.00887518
GB51295	1.05739	meta_35	NEG	1.21628	-0.830539	0.0106721
GB46587	-0.743646	meta_35	NEG	1.21628	0.866521	0.00536609
GB42690	-0.720655	meta_35	NEG	1.21628	0.917839	0.0013025
GB40261	-0.703955	meta_35	NEG	1.21628	0.937753	0.000575156
GB49392	0.778215	meta_35	NEG	1.21628	-0.937293	0.000587809
GB46332	-0.806504	meta_35	NEG	1.21628	0.822927	0.0121021
GB45544	0.755255	meta_35	NEG	1.21628	-0.826016	0.0115082
GB45340	-0.90704	meta_35	NEG	1.21628	0.855399	0.00676281
GB45906	-1.42869	meta_35	NEG	1.21628	0.938093	0.000565933
GB52895	-0.613313	meta_35	NEG	1.21628	0.852911	0.00710384
GB54776	-0.712918	meta_35	NEG	1.21628	0.860499	0.00609662
GB52424	0.64477	meta_35	NEG	1.21628	-0.855563	0.00674067
GB45609	-1.22386	meta_35	NEG	1.21628	0.829049	0.0109433
GB55448	-0.839615	meta_35	NEG	1.21628	0.826864	0.0113484
GB52260	-0.626071	meta_35	NEG	1.21628	0.816253	0.0134508
GB42690	-0.720655	meta_55	NEG	-0.759401	-0.832117	0.0103899
GB45340	-0.90704	meta_55	NEG	-0.759401	-0.80821	0.0151971
GB53397	-1.2218	meta_76	NEG	2.44821	0.828518	0.0110407
GB40009	-0.601626	meta_76	NEG	2.44821	0.905243	0.00197873
GB46249	0.820533	meta_191	NEG	-0.84958	0.806831	0.0155101
GB44560	-0.669958	meta_238	NEG	0.616763	0.843572	0.00848173
GB40009	-0.601626	meta_238	NEG	0.616763	0.87693	0.00424057
GB43248	-1.01955	meta_238	NEG	0.616763	0.809153	0.0149853
GB43739	-0.830696	meta_238	NEG	0.616763	0.806384	0.0156124
GB52260	-0.626071	meta_238	NEG	0.616763	0.943823	0.000424757
GB50482	-0.725622	meta_238	NEG	0.616763	0.834799	0.00992105
GB47663	-0.816115	meta_320	NEG	1.69109	0.893896	0.0027537
GB44560	-0.669958	meta_320	NEG	1.69109	0.81006	0.0147836
GB47475	-0.986368	meta_320	NEG	1.69109	0.820204	0.0126415
GB51295	1.05739	meta_320	NEG	1.69109	-0.834853	0.00991175
GB53397	-1.2218	meta_320	NEG	1.69109	0.869367	0.00504134
GB40009	-0.601626	meta_320	NEG	1.69109	0.893577	0.00277795
GB46587	-0.743646	meta_320	NEG	1.69109	0.875128	0.00442328
GB42690	-0.720655	meta_320	NEG	1.69109	0.855178	0.00679264
GB40261	-0.703955	meta_320	NEG	1.69109	0.883182	0.00364438
GB45544	0.755255	meta_320	NEG	1.69109	-0.869258	0.0050536
GB45340	-0.90704	meta_320	NEG	1.69109	0.885848	0.00340758
GB45906	-1.42869	meta_320	NEG	1.69109	0.85396	0.00695874
GB52424	0.64477	meta_320	NEG	1.69109	-0.819571	0.012769
GB55448	-0.839615	meta_320	NEG	1.69109	0.865437	0.00549315
GB52260	-0.626071	meta_320	NEG	1.69109	0.81649	0.0134013
GB50482	-0.725622	meta_320	NEG	1.69109	0.851949	0.00723863
GB52244	-0.863578	meta_374	NEG	1.28069	0.976952	3.00835e-05
GB44560	-0.669958	meta_374	NEG	1.28069	0.89704	0.00252226
GB53397	-1.2218	meta_374	NEG	1.28069	0.890418	0.00302529
GB40009	-0.601626	meta_374	NEG	1.28069	0.807322	0.0153982
GB43248	-1.01955	meta_374	NEG	1.28069	0.867106	0.0052983
GB46587	-0.743646	meta_374	NEG	1.28069	0.817752	0.0131399
GB50482	-0.725622	meta_374	NEG	1.28069	0.813342	0.0140674
GB49147	-0.859771	meta_456	NEG	-0.65017	-0.815699	0.0135668
GB50026	-1.19662	meta_456	NEG	-0.65017	-0.868767	0.00510874
GB47663	-0.816115	meta_456	NEG	-0.65017	-0.916579	0.00136204
GB44560	-0.669958	meta_456	NEG	-0.65017	-0.820631	0.012556
GB47475	-0.986368	meta_456	NEG	-0.65017	-0.954271	0.000230935
GB51295	1.05739	meta_456	NEG	-0.65017	0.90534	0.00197279
GB46587	-0.743646	meta_456	NEG	-0.65017	-0.924313	0.00102334
GB42690	-0.720655	meta_456	NEG	-0.65017	-0.907917	0.00181964
GB47229	-0.917162	meta_456	NEG	-0.65017	-0.883634	0.00360347
GB40261	-0.703955	meta_456	NEG	-0.65017	-0.864111	0.00565122
GB46332	-0.806504	meta_456	NEG	-0.65017	-0.853798	0.0069811
GB45544	0.755255	meta_456	NEG	-0.65017	0.848014	0.00780698
GB44043	1.2374	meta_456	NEG	-0.65017	0.892094	0.00289233
GB56028	0.829761	meta_456	NEG	-0.65017	0.859017	0.00628563
GB45340	-0.90704	meta_456	NEG	-0.65017	-0.858524	0.0063493
GB45906	-1.42869	meta_456	NEG	-0.65017	-0.878129	0.00412172
GB52895	-0.613313	meta_456	NEG	-0.65017	-0.85588	0.00669809
GB40148	0.967104	meta_456	NEG	-0.65017	0.857263	0.00651411
GB54776	-0.712918	meta_456	NEG	-0.65017	-0.888329	0.00319642
GB52424	0.64477	meta_456	NEG	-0.65017	0.932325	0.000736072
GB45609	-1.22386	meta_456	NEG	-0.65017	-0.869378	0.00504012
GB55448	-0.839615	meta_456	NEG	-0.65017	-0.806831	0.01551
GB50482	-0.725622	meta_456	NEG	-0.65017	-0.866952	0.00531607
GB52244	-0.863578	meta_463	NEG	0.877683	0.958774	0.000169799
GB44560	-0.669958	meta_463	NEG	0.877683	0.841336	0.00883512
GB53397	-1.2218	meta_463	NEG	0.877683	0.909258	0.00174311
GB43248	-1.01955	meta_463	NEG	0.877683	0.827666	0.0111986
GB40009	-0.601626	meta_469	NEG	0.69982	0.903026	0.00211725
GB41471	1.05489	meta_487	NEG	-0.804199	0.819966	0.0126894
GB52244	-0.863578	meta_487	NEG	-0.804199	-0.924079	0.00103268
GB40848	0.87496	meta_487	NEG	-0.804199	0.806835	0.0155092
GB55242	-0.803914	meta_487	NEG	-0.804199	-0.820553	0.0125716
GB44560	-0.669958	meta_612	NEG	0.721023	0.831217	0.0105503
GB53397	-1.2218	meta_612	NEG	0.721023	0.881861	0.00376554
GB40009	-0.601626	meta_612	NEG	0.721023	0.881754	0.00377548
GB50482	-0.725622	meta_612	NEG	0.721023	0.845421	0.00819664
GB40009	-0.601626	meta_626	NEG	0.808231	0.922856	0.00108238
GB52260	-0.626071	meta_626	NEG	0.808231	0.853464	0.00702722
GB50482	-0.725622	meta_626	NEG	0.808231	0.826034	0.0115047
GB50026	-1.19662	meta_627	NEG	0.785483	0.8923	0.00287626
GB47663	-0.816115	meta_627	NEG	0.785483	0.83331	0.0101797
GB47475	-0.986368	meta_627	NEG	0.785483	0.875363	0.00439918
GB51295	1.05739	meta_627	NEG	0.785483	-0.882251	0.00372945
GB46587	-0.743646	meta_627	NEG	0.785483	0.834593	0.00995651
GB42690	-0.720655	meta_627	NEG	0.785483	0.87454	0.00448407
GB47229	-0.917162	meta_627	NEG	0.785483	0.845564	0.00817478
GB40261	-0.703955	meta_627	NEG	0.785483	0.857589	0.00647133
GB46332	-0.806504	meta_627	NEG	0.785483	0.832313	0.0103552
GB45906	-1.42869	meta_627	NEG	0.785483	0.823174	0.0120539
GB52895	-0.613313	meta_627	NEG	0.785483	0.837434	0.00947366
GB54776	-0.712918	meta_627	NEG	0.785483	0.873006	0.00464498
GB52424	0.64477	meta_627	NEG	0.785483	-0.934695	0.000662617
GB45609	-1.22386	meta_627	NEG	0.785483	0.886566	0.00334558
GB52260	-0.626071	meta_627	NEG	0.785483	0.800784	0.0169301
GB44560	-0.669958	meta_714	NEG	0.624227	0.870987	0.00486233
GB53397	-1.2218	meta_714	NEG	0.624227	0.9085	0.00178612
GB40009	-0.601626	meta_714	NEG	0.624227	0.929361	0.000835181
GB46587	-0.743646	meta_714	NEG	0.624227	0.80179	0.0166885
GB52260	-0.626071	meta_714	NEG	0.624227	0.815684	0.0135699
GB50482	-0.725622	meta_714	NEG	0.624227	0.900485	0.00228356
GB49147	-0.859771	meta_723	NEG	1.36477	0.858732	0.00632238
GB50026	-1.19662	meta_723	NEG	1.36477	0.899397	0.00235731
GB47663	-0.816115	meta_723	NEG	1.36477	0.856618	0.00659949
GB44560	-0.669958	meta_723	NEG	1.36477	0.909855	0.00170975
GB47475	-0.986368	meta_723	NEG	1.36477	0.886875	0.00331908
GB51295	1.05739	meta_723	NEG	1.36477	-0.981098	1.66453e-05
GB40009	-0.601626	meta_723	NEG	1.36477	0.887942	0.00322879
GB46587	-0.743646	meta_723	NEG	1.36477	0.906649	0.00189399
GB42690	-0.720655	meta_723	NEG	1.36477	0.883968	0.00357352
GB47229	-0.917162	meta_723	NEG	1.36477	0.898968	0.00238681
GB40261	-0.703955	meta_723	NEG	1.36477	0.914082	0.00148518
GB46332	-0.806504	meta_723	NEG	1.36477	0.93163	0.00075856
GB45544	0.755255	meta_723	NEG	1.36477	-0.9114	0.00162529
GB45340	-0.90704	meta_723	NEG	1.36477	0.865585	0.00547567
GB45906	-1.42869	meta_723	NEG	1.36477	0.879939	0.00394634
GB52895	-0.613313	meta_723	NEG	1.36477	0.831075	0.0105758
GB54776	-0.712918	meta_723	NEG	1.36477	0.849122	0.00764427
GB52424	0.64477	meta_723	NEG	1.36477	-0.852847	0.00711281
GB43739	-0.830696	meta_723	NEG	1.36477	0.908241	0.001801
GB52260	-0.626071	meta_723	NEG	1.36477	0.962848	0.000124655
GB50482	-0.725622	meta_723	NEG	1.36477	0.951374	0.000277054
GB52244	-0.863578	meta_735	NEG	0.72284	0.844583	0.00832515
GB53397	-1.2218	meta_735	NEG	0.72284	0.92335	0.0010621
GB40009	-0.601626	meta_735	NEG	0.72284	0.827295	0.0112676
GB52244	-0.863578	meta_738	NEG	0.811127	0.850797	0.00740229
GB44560	-0.669958	meta_738	NEG	0.811127	0.93943	0.000530612
GB47475	-0.986368	meta_738	NEG	0.811127	0.851167	0.00734947
GB51295	1.05739	meta_738	NEG	0.811127	-0.814869	0.0137417
GB43248	-1.01955	meta_738	NEG	0.811127	0.903956	0.00205842
GB46587	-0.743646	meta_738	NEG	0.811127	0.884904	0.00349026
GB42690	-0.720655	meta_738	NEG	0.811127	0.806576	0.0155684
GB45906	-1.42869	meta_738	NEG	0.811127	0.834144	0.0100343
GB54485	-0.937032	meta_738	NEG	0.811127	0.8206	0.0125621
GB52260	-0.626071	meta_738	NEG	0.811127	0.894113	0.00273735
GB50482	-0.725622	meta_738	NEG	0.811127	0.877804	0.00415371
GB41220	0.840832	meta_742	NEG	-1.10902	0.839917	0.00906406
GB49147	-0.859771	meta_742	NEG	-1.10902	-0.94499	0.000399185
GB41471	1.05489	meta_742	NEG	-1.10902	0.844418	0.00835048
GB50026	-1.19662	meta_742	NEG	-1.10902	-0.831983	0.0104136
GB44560	-0.669958	meta_742	NEG	-1.10902	-0.819106	0.0128632
GB51295	1.05739	meta_742	NEG	-1.10902	0.891935	0.00290481
GB40009	-0.601626	meta_742	NEG	-1.10902	-0.80029	0.0170497
GB40848	0.87496	meta_742	NEG	-1.10902	0.864541	0.00559965
GB47229	-0.917162	meta_742	NEG	-1.10902	-0.906437	0.00190661
GB40261	-0.703955	meta_742	NEG	-1.10902	-0.904062	0.00205174
GB49392	0.778215	meta_742	NEG	-1.10902	0.860494	0.00609723
GB46332	-0.806504	meta_742	NEG	-1.10902	-0.9279	0.000887085
GB45544	0.755255	meta_742	NEG	-1.10902	0.92266	0.00109047
GB45906	-1.42869	meta_742	NEG	-1.10902	-0.820831	0.012516
GB52895	-0.613313	meta_742	NEG	-1.10902	-0.815628	0.0135816
GB54776	-0.712918	meta_742	NEG	-1.10902	-0.859343	0.00624381
GB43739	-0.830696	meta_742	NEG	-1.10902	-0.935991	0.000624567
GB52260	-0.626071	meta_742	NEG	-1.10902	-0.853322	0.00704685
GB50482	-0.725622	meta_742	NEG	-1.10902	-0.810736	0.0146341
GB47663	-0.816115	meta_794	NEG	0.671562	0.83662	0.00961052
GB53397	-1.2218	meta_794	NEG	0.671562	0.879637	0.00397527
GB45340	-0.90704	meta_794	NEG	0.671562	0.831978	0.0104146
GB55448	-0.839615	meta_794	NEG	0.671562	0.844582	0.00832528
GB40009	-0.601626	meta_809	NEG	0.697208	0.806431	0.0156017
GB52260	-0.626071	meta_809	NEG	0.697208	0.803714	0.0162323
GB41471	1.05489	meta_907	NEG	-0.651154	0.81927	0.01283
GB52244	-0.863578	meta_907	NEG	-0.651154	-0.887035	0.00330542
GB47663	-0.816115	meta_907	NEG	-0.651154	-0.875666	0.00436821
GB54595	0.633009	meta_907	NEG	-0.651154	0.833012	0.0102318
GB44560	-0.669958	meta_907	NEG	-0.651154	-0.947803	0.000341758
GB47475	-0.986368	meta_907	NEG	-0.651154	-0.888233	0.00320444
GB51295	1.05739	meta_907	NEG	-0.651154	0.903466	0.0020893
GB53397	-1.2218	meta_907	NEG	-0.651154	-0.886517	0.00334977
GB40009	-0.601626	meta_907	NEG	-0.651154	-0.923533	0.00105465
GB46587	-0.743646	meta_907	NEG	-0.651154	-0.942012	0.000466531
GB42690	-0.720655	meta_907	NEG	-0.651154	-0.882575	0.00369972
GB47229	-0.917162	meta_907	NEG	-0.651154	-0.834047	0.0100512
GB40261	-0.703955	meta_907	NEG	-0.651154	-0.864796	0.00556925
GB46332	-0.806504	meta_907	NEG	-0.651154	-0.86389	0.00567795
GB45544	0.755255	meta_907	NEG	-0.651154	0.899569	0.00234552
GB44043	1.2374	meta_907	NEG	-0.651154	0.874386	0.00450007
GB45340	-0.90704	meta_907	NEG	-0.651154	-0.884228	0.00355027
GB45906	-1.42869	meta_907	NEG	-0.651154	-0.918036	0.00129335
GB40148	0.967104	meta_907	NEG	-0.651154	0.805973	0.0157069
GB43739	-0.830696	meta_907	NEG	-0.651154	-0.812984	0.0141444
GB55448	-0.839615	meta_907	NEG	-0.651154	-0.835368	0.00982338
GB52260	-0.626071	meta_907	NEG	-0.651154	-0.896062	0.00259282
GB50482	-0.725622	meta_907	NEG	-0.651154	-0.931461	0.000764107
GB46249	0.820533	meta_925	NEG	0.678658	-0.821589	0.0123654
GB51295	1.05739	meta_925	NEG	0.678658	-0.84115	0.00886483
GB40009	-0.601626	meta_925	NEG	0.678658	0.811934	0.0143719
GB45544	0.755255	meta_925	NEG	0.678658	-0.857283	0.00651148
GB40148	0.967104	meta_925	NEG	0.678658	-0.828285	0.0110838
GB52424	0.64477	meta_925	NEG	0.678658	-0.812481	0.0142532
GB50482	-0.725622	meta_925	NEG	0.678658	0.863157	0.00576676
GB52244	-0.863578	meta_983	NEG	1.2612	0.827914	0.0111526
GB44560	-0.669958	meta_983	NEG	1.2612	0.802665	0.0164801
GB53397	-1.2218	meta_983	NEG	1.2612	0.918042	0.00129307
GB40009	-0.601626	meta_983	NEG	1.2612	0.837122	0.00952593
GB46587	-0.743646	meta_983	NEG	1.2612	0.834067	0.0100476
GB45906	-1.42869	meta_983	NEG	1.2612	0.801125	0.0168481
GB41220	0.840832	meta_1004	NEG	-0.66578	0.830585	0.0106638
GB49147	-0.859771	meta_1004	NEG	-0.66578	-0.873213	0.00462301
GB44560	-0.669958	meta_1004	NEG	-0.66578	-0.867649	0.00523579
GB51295	1.05739	meta_1004	NEG	-0.66578	0.862501	0.00584712
GB40848	0.87496	meta_1004	NEG	-0.66578	0.819952	0.0126921
GB46587	-0.743646	meta_1004	NEG	-0.66578	-0.8047	0.0160017
GB47229	-0.917162	meta_1004	NEG	-0.66578	-0.89471	0.00269255
GB40261	-0.703955	meta_1004	NEG	-0.66578	-0.821709	0.0123416
GB46332	-0.806504	meta_1004	NEG	-0.66578	-0.870643	0.00489998
GB45544	0.755255	meta_1004	NEG	-0.66578	0.902978	0.0021203
GB44043	1.2374	meta_1004	NEG	-0.66578	0.818702	0.0129454
GB56028	0.829761	meta_1004	NEG	-0.66578	0.830083	0.0107547
GB45906	-1.42869	meta_1004	NEG	-0.66578	-0.801991	0.0166405
GB40148	0.967104	meta_1004	NEG	-0.66578	0.811032	0.0145692
GB54776	-0.712918	meta_1004	NEG	-0.66578	-0.865271	0.00551287
GB43739	-0.830696	meta_1004	NEG	-0.66578	-0.874889	0.00444794
GB50482	-0.725622	meta_1004	NEG	-0.66578	-0.843207	0.00853889
GB49147	-0.859771	meta_1073	NEG	2.93628	0.839233	0.00917572
GB50026	-1.19662	meta_1073	NEG	2.93628	0.838652	0.00927133
GB52244	-0.863578	meta_1073	NEG	2.93628	0.813256	0.0140859
GB47663	-0.816115	meta_1073	NEG	2.93628	0.801854	0.0166733
GB44560	-0.669958	meta_1073	NEG	2.93628	0.982106	1.4132e-05
GB47475	-0.986368	meta_1073	NEG	2.93628	0.870443	0.00492201
GB51295	1.05739	meta_1073	NEG	2.93628	-0.958225	0.000176602
GB40009	-0.601626	meta_1073	NEG	2.93628	0.926339	0.000944818
GB46587	-0.743646	meta_1073	NEG	2.93628	0.915079	0.00143516
GB42690	-0.720655	meta_1073	NEG	2.93628	0.82394	0.0119053
GB47229	-0.917162	meta_1073	NEG	2.93628	0.887602	0.00325735
GB40261	-0.703955	meta_1073	NEG	2.93628	0.866657	0.00535027
GB46332	-0.806504	meta_1073	NEG	2.93628	0.912352	0.0015746
GB45544	0.755255	meta_1073	NEG	2.93628	-0.940481	0.000503871
GB44043	1.2374	meta_1073	NEG	2.93628	-0.835514	0.00979829
GB45340	-0.90704	meta_1073	NEG	2.93628	0.817416	0.0132094
GB45906	-1.42869	meta_1073	NEG	2.93628	0.864284	0.00563048
GB40148	0.967104	meta_1073	NEG	2.93628	-0.849883	0.00753363
GB54776	-0.712918	meta_1073	NEG	2.93628	0.823599	0.0119714
GB43739	-0.830696	meta_1073	NEG	2.93628	0.911426	0.00162388
GB52260	-0.626071	meta_1073	NEG	2.93628	0.956931	0.00019333
GB50482	-0.725622	meta_1073	NEG	2.93628	0.984434	9.31862e-06
GB52244	-0.863578	meta_1099	NEG	-1.17971	-0.891623	0.00292933
GB46587	-0.743646	meta_1099	NEG	-1.17971	-0.800227	0.0170648
GB44043	1.2374	meta_1099	NEG	-1.17971	0.80291	0.016422
GB45906	-1.42869	meta_1099	NEG	-1.17971	-0.854205	0.00692517
GB49147	-0.859771	meta_1215	NEG	0.860464	0.800388	0.017026
GB47663	-0.816115	meta_1215	NEG	0.860464	0.869799	0.00499318
GB51295	1.05739	meta_1215	NEG	0.860464	-0.83515	0.00986074
GB42690	-0.720655	meta_1215	NEG	0.860464	0.843809	0.00844485
GB40261	-0.703955	meta_1215	NEG	0.860464	0.934593	0.000665658
GB49392	0.778215	meta_1215	NEG	0.860464	-0.840065	0.00903995
GB45544	0.755255	meta_1215	NEG	0.860464	-0.837801	0.00941231
GB45340	-0.90704	meta_1215	NEG	0.860464	0.813305	0.0140754
GB45906	-1.42869	meta_1215	NEG	0.860464	0.815594	0.0135888
GB52895	-0.613313	meta_1215	NEG	0.860464	0.873039	0.00464139
GB54776	-0.712918	meta_1215	NEG	0.860464	0.801214	0.0168265
GB52424	0.64477	meta_1215	NEG	0.860464	-0.948222	0.000333708
GB45609	-1.22386	meta_1215	NEG	0.860464	0.893875	0.00275527
GB55448	-0.839615	meta_1215	NEG	0.860464	0.804143	0.0161318
GB41471	1.05489	meta_1258	NEG	1.70848	-0.811874	0.014385
GB52244	-0.863578	meta_1258	NEG	1.70848	0.815519	0.0136045
GB47663	-0.816115	meta_1258	NEG	1.70848	0.903122	0.00211115
GB44560	-0.669958	meta_1258	NEG	1.70848	0.869344	0.00504388
GB47475	-0.986368	meta_1258	NEG	1.70848	0.942535	0.000454202
GB51295	1.05739	meta_1258	NEG	1.70848	-0.827685	0.011195
GB53397	-1.2218	meta_1258	NEG	1.70848	0.814336	0.0138549
GB46587	-0.743646	meta_1258	NEG	1.70848	0.965402	0.000100866
GB42690	-0.720655	meta_1258	NEG	1.70848	0.937011	0.000595636
GB40261	-0.703955	meta_1258	NEG	1.70848	0.856217	0.00665295
GB45544	0.755255	meta_1258	NEG	1.70848	-0.826177	0.0114778
GB44043	1.2374	meta_1258	NEG	1.70848	-0.874145	0.00452514
GB45340	-0.90704	meta_1258	NEG	1.70848	0.839498	0.00913238
GB45906	-1.42869	meta_1258	NEG	1.70848	0.945771	0.000382653
GB54776	-0.712918	meta_1258	NEG	1.70848	0.844789	0.00829343
GB52424	0.64477	meta_1258	NEG	1.70848	-0.866388	0.00538151
GB50482	-0.725622	meta_1258	NEG	1.70848	0.853576	0.00701164
GB41471	1.05489	meta_1263	NEG	-0.666474	0.845934	0.00811862
GB47663	-0.816115	meta_1263	NEG	-0.666474	-0.911237	0.00163406
GB47475	-0.986368	meta_1263	NEG	-0.666474	-0.913808	0.00149911
GB46587	-0.743646	meta_1263	NEG	-0.666474	-0.904871	0.00200153
GB42690	-0.720655	meta_1263	NEG	-0.666474	-0.93158	0.00076022
GB47229	-0.917162	meta_1263	NEG	-0.666474	-0.802231	0.0165833
GB44043	1.2374	meta_1263	NEG	-0.666474	0.918185	0.00128649
GB56028	0.829761	meta_1263	NEG	-0.666474	0.818469	0.0129931
GB45340	-0.90704	meta_1263	NEG	-0.666474	-0.866042	0.00542203
GB45906	-1.42869	meta_1263	NEG	-0.666474	-0.936149	0.000620017
GB54776	-0.712918	meta_1263	NEG	-0.666474	-0.835335	0.00982895
GB52244	-0.863578	meta_1292	NEG	-1.1211	-0.884645	0.00351317
GB44043	1.2374	meta_1292	NEG	-1.1211	0.852007	0.00723053
GB49147	-0.859771	meta_1349	NEG	1.28665	0.8535	0.0070222
GB50026	-1.19662	meta_1349	NEG	1.28665	0.896056	0.00259331
GB47663	-0.816115	meta_1349	NEG	1.28665	0.880779	0.00386663
GB44560	-0.669958	meta_1349	NEG	1.28665	0.943336	0.000435729
GB47475	-0.986368	meta_1349	NEG	1.28665	0.941007	0.000490826
GB51295	1.05739	meta_1349	NEG	1.28665	-0.977454	2.81699e-05
GB40009	-0.601626	meta_1349	NEG	1.28665	0.863883	0.00567872
GB46587	-0.743646	meta_1349	NEG	1.28665	0.955407	0.000214345
GB42690	-0.720655	meta_1349	NEG	1.28665	0.910029	0.00170006
GB47229	-0.917162	meta_1349	NEG	1.28665	0.911294	0.00163095
GB40261	-0.703955	meta_1349	NEG	1.28665	0.912734	0.00155458
GB46332	-0.806504	meta_1349	NEG	1.28665	0.921858	0.00112406
GB45544	0.755255	meta_1349	NEG	1.28665	-0.925972	0.000958737
GB44043	1.2374	meta_1349	NEG	1.28665	-0.856382	0.00663087
GB45340	-0.90704	meta_1349	NEG	1.28665	0.864432	0.00561278
GB45906	-1.42869	meta_1349	NEG	1.28665	0.91126	0.00163281
GB52895	-0.613313	meta_1349	NEG	1.28665	0.824211	0.011853
GB40148	0.967104	meta_1349	NEG	1.28665	-0.849793	0.00754671
GB54776	-0.712918	meta_1349	NEG	1.28665	0.886562	0.00334588
GB52424	0.64477	meta_1349	NEG	1.28665	-0.886786	0.00332671
GB43739	-0.830696	meta_1349	NEG	1.28665	0.888257	0.00320239
GB52260	-0.626071	meta_1349	NEG	1.28665	0.941833	0.000470799
GB50482	-0.725622	meta_1349	NEG	1.28665	0.971038	5.94213e-05
GB44560	-0.669958	meta_1377	NEG	0.613347	0.897362	0.00249928
GB43248	-1.01955	meta_1377	NEG	0.613347	0.927625	0.00089707
GB46587	-0.743646	meta_1377	NEG	0.613347	0.825438	0.0116178
GB54485	-0.937032	meta_1377	NEG	0.613347	0.883464	0.00361881
GB52260	-0.626071	meta_1377	NEG	0.613347	0.875278	0.0044079
GB50482	-0.725622	meta_1377	NEG	0.613347	0.841583	0.00879554
GB41220	0.840832	meta_1414	NEG	-0.85875	0.863757	0.00569401
GB41471	1.05489	meta_1414	NEG	-0.85875	0.87139	0.00481839
GB52244	-0.863578	meta_1414	NEG	-0.85875	-0.811036	0.0145683
GB40848	0.87496	meta_1414	NEG	-0.85875	0.822833	0.0121205
GB44043	1.2374	meta_1414	NEG	-0.85875	0.858118	0.00640214
GB56028	0.829761	meta_1414	NEG	-0.85875	0.881458	0.00380293
GB55242	-0.803914	meta_1414	NEG	-0.85875	-0.939916	0.000518125
GB50026	-1.19662	meta_1743	NEG	-1.52591	-0.853741	0.00698887
GB47663	-0.816115	meta_1743	NEG	-1.52591	-0.860387	0.00611077
GB44560	-0.669958	meta_1743	NEG	-1.52591	-0.874749	0.00446237
GB47475	-0.986368	meta_1743	NEG	-1.52591	-0.926397	0.000942615
GB51295	1.05739	meta_1743	NEG	-1.52591	0.935513	0.000638427
GB46587	-0.743646	meta_1743	NEG	-1.52591	-0.922064	0.00111538
GB42690	-0.720655	meta_1743	NEG	-1.52591	-0.877369	0.00419674
GB47229	-0.917162	meta_1743	NEG	-1.52591	-0.85684	0.00657013
GB40261	-0.703955	meta_1743	NEG	-1.52591	-0.873095	0.0046355
GB46332	-0.806504	meta_1743	NEG	-1.52591	-0.861453	0.00597692
GB45544	0.755255	meta_1743	NEG	-1.52591	0.883433	0.00362163
GB44043	1.2374	meta_1743	NEG	-1.52591	0.818623	0.0129615
GB45340	-0.90704	meta_1743	NEG	-1.52591	-0.823502	0.0119902
GB45906	-1.42869	meta_1743	NEG	-1.52591	-0.846977	0.00796143
GB52895	-0.613313	meta_1743	NEG	-1.52591	-0.804037	0.0161564
GB40148	0.967104	meta_1743	NEG	-1.52591	0.860167	0.00613866
GB54776	-0.712918	meta_1743	NEG	-1.52591	-0.844395	0.00835403
GB52424	0.64477	meta_1743	NEG	-1.52591	0.92838	0.000869792
GB43739	-0.830696	meta_1743	NEG	-1.52591	-0.807584	0.0153387
GB45609	-1.22386	meta_1743	NEG	-1.52591	-0.801084	0.0168579
GB52260	-0.626071	meta_1743	NEG	-1.52591	-0.871168	0.00484252
GB50482	-0.725622	meta_1743	NEG	-1.52591	-0.935084	0.000651031
GB47663	-0.816115	meta_1892	NEG	0.765914	0.852625	0.00714382
GB46249	0.820533	meta_1892	NEG	0.765914	-0.819135	0.0128573
GB44560	-0.669958	meta_1892	NEG	0.765914	0.839012	0.00921198
GB47475	-0.986368	meta_1892	NEG	0.765914	0.896987	0.00252603
GB51295	1.05739	meta_1892	NEG	0.765914	-0.86444	0.00561177
GB46587	-0.743646	meta_1892	NEG	0.765914	0.905613	0.00195623
GB42690	-0.720655	meta_1892	NEG	0.765914	0.822727	0.0121412
GB40261	-0.703955	meta_1892	NEG	0.765914	0.831997	0.0104112
GB45544	0.755255	meta_1892	NEG	0.765914	-0.881751	0.00377574
GB44043	1.2374	meta_1892	NEG	0.765914	-0.812797	0.0141848
GB40148	0.967104	meta_1892	NEG	0.765914	-0.918825	0.00125713
GB52424	0.64477	meta_1892	NEG	0.765914	-0.93011	0.000809349
GB50482	-0.725622	meta_1892	NEG	0.765914	0.917538	0.00131656
GB52244	-0.863578	meta_2069	NEG	1.00357	0.86365	0.00570692
GB44560	-0.669958	meta_2069	NEG	1.00357	0.936962	0.000597008
GB47475	-0.986368	meta_2069	NEG	1.00357	0.856101	0.00666842
GB51295	1.05739	meta_2069	NEG	1.00357	-0.830727	0.0106383
GB53397	-1.2218	meta_2069	NEG	1.00357	0.898742	0.00240238
GB40009	-0.601626	meta_2069	NEG	1.00357	0.908679	0.00177593
GB46587	-0.743646	meta_2069	NEG	1.00357	0.920323	0.0011902
GB42690	-0.720655	meta_2069	NEG	1.00357	0.831315	0.0105328
GB45544	0.755255	meta_2069	NEG	1.00357	-0.825818	0.0115456
GB45906	-1.42869	meta_2069	NEG	1.00357	0.844384	0.00835585
GB52260	-0.626071	meta_2069	NEG	1.00357	0.889413	0.00310684
GB50482	-0.725622	meta_2069	NEG	1.00357	0.925335	0.000983206
GB50026	-1.19662	meta_2477	NEG	-0.827481	-0.802653	0.0164828
GB47663	-0.816115	meta_2477	NEG	-0.827481	-0.837693	0.00943043
GB44560	-0.669958	meta_2477	NEG	-0.827481	-0.845985	0.00811077
GB47475	-0.986368	meta_2477	NEG	-0.827481	-0.871073	0.00485291
GB51295	1.05739	meta_2477	NEG	-0.827481	0.843711	0.00846019
GB46587	-0.743646	meta_2477	NEG	-0.827481	-0.867144	0.00529389
GB42690	-0.720655	meta_2477	NEG	-0.827481	-0.833779	0.0100977
GB47229	-0.917162	meta_2477	NEG	-0.827481	-0.840685	0.00893966
GB46332	-0.806504	meta_2477	NEG	-0.827481	-0.811759	0.01441
GB44043	1.2374	meta_2477	NEG	-0.827481	0.938984	0.000542226
GB56028	0.829761	meta_2477	NEG	-0.827481	0.818892	0.0129068
GB45340	-0.90704	meta_2477	NEG	-0.827481	-0.864465	0.00560883
GB45906	-1.42869	meta_2477	NEG	-0.827481	-0.830981	0.0105926
GB50482	-0.725622	meta_2477	NEG	-0.827481	-0.822847	0.0121178
GB47663	-0.816115	meta_2492	NEG	0.644801	0.828243	0.0110916
GB51295	1.05739	meta_2492	NEG	0.644801	-0.83839	0.00931455
GB40009	-0.601626	meta_2492	NEG	0.644801	0.868805	0.00510446
GB40261	-0.703955	meta_2492	NEG	0.644801	0.85894	0.00629558
GB45544	0.755255	meta_2492	NEG	0.644801	-0.812953	0.0141511
GB45340	-0.90704	meta_2492	NEG	0.644801	0.847045	0.00795117
GB52424	0.64477	meta_2492	NEG	0.644801	-0.815499	0.0136088
GB55448	-0.839615	meta_2492	NEG	0.644801	0.807045	0.0154614
GB52260	-0.626071	meta_2492	NEG	0.644801	0.832352	0.0103482
GB50482	-0.725622	meta_2492	NEG	0.644801	0.814173	0.0138895
GB46249	0.820533	meta_2671	NEG	-1.40271	0.93177	0.000753996
GB44560	-0.669958	meta_2671	NEG	-1.40271	-0.811048	0.0145655
GB51295	1.05739	meta_2671	NEG	-1.40271	0.803351	0.0163178
GB46587	-0.743646	meta_2671	NEG	-1.40271	-0.822878	0.0121118
GB45544	0.755255	meta_2671	NEG	-1.40271	0.846297	0.00806358
GB40148	0.967104	meta_2671	NEG	-1.40271	0.846137	0.00808779
GB52424	0.64477	meta_2671	NEG	-1.40271	0.884781	0.00350116
GB52260	-0.626071	meta_2671	NEG	-1.40271	-0.803059	0.0163867
GB50482	-0.725622	meta_2671	NEG	-1.40271	-0.898266	0.00243556
GB49147	-0.859771	meta_3195	NEG	0.732463	0.846152	0.0080855
GB41471	1.05489	meta_3195	NEG	0.732463	-0.86268	0.00582513
GB47663	-0.816115	meta_3195	NEG	0.732463	0.831706	0.010463
GB54595	0.633009	meta_3195	NEG	0.732463	-0.846218	0.00807555
GB44560	-0.669958	meta_3195	NEG	0.732463	0.800216	0.0170674
GB51295	1.05739	meta_3195	NEG	0.732463	-0.850763	0.00740711
GB53397	-1.2218	meta_3195	NEG	0.732463	0.857183	0.00652475
GB40009	-0.601626	meta_3195	NEG	0.732463	0.940712	0.000498119
GB40261	-0.703955	meta_3195	NEG	0.732463	0.890463	0.00302167
GB49392	0.778215	meta_3195	NEG	0.732463	-0.81131	0.0145082
GB46332	-0.806504	meta_3195	NEG	0.732463	0.854923	0.00682715
GB45544	0.755255	meta_3195	NEG	0.732463	-0.914497	0.00146421
GB45340	-0.90704	meta_3195	NEG	0.732463	0.877353	0.00419834
GB45906	-1.42869	meta_3195	NEG	0.732463	0.807465	0.0153656
GB52895	-0.613313	meta_3195	NEG	0.732463	0.806347	0.0156209
GB55448	-0.839615	meta_3195	NEG	0.732463	0.902552	0.00214769
GB52260	-0.626071	meta_3195	NEG	0.732463	0.827381	0.0112516
GB50482	-0.725622	meta_3195	NEG	0.732463	0.823085	0.0120713
GB44871	-1.15017	meta_55	POS	0.875287	0.830702	0.0106428
GB44065	-0.803222	meta_55	POS	0.875287	0.870373	0.00492972
GB50149	-0.945828	meta_55	POS	0.875287	0.87979	0.00396057
GB48850	0.926206	meta_55	POS	0.875287	-0.872038	0.00474835
GB53978	-0.901987	meta_55	POS	0.875287	0.871959	0.00475682
GB54752	-0.733828	meta_55	POS	0.875287	0.832725	0.0102824
GB42604	-0.789701	meta_55	POS	0.875287	0.93332	0.000704621
GB48903	0.984782	meta_97	POS	-0.755505	0.854573	0.00687486
GB43095	0.638941	meta_97	POS	-0.755505	0.923933	0.00103854
GB52528	1.08331	meta_97	POS	-0.755505	0.887585	0.00325878
GB47165	0.968087	meta_138	POS	-0.683848	0.82882	0.0109852
GB46183	-0.946408	meta_138	POS	-0.683848	-0.860833	0.00605449
GB52348	-1.05244	meta_138	POS	-0.683848	-0.826424	0.0114311
GB53696	0.835482	meta_138	POS	-0.683848	0.868032	0.00519211
GB42515	1.07893	meta_138	POS	-0.683848	0.878465	0.00408877
GB40431	0.711378	meta_138	POS	-0.683848	0.873157	0.00462892
GB46737	-1.24159	meta_138	POS	-0.683848	-0.872271	0.00472329
GB55538	-0.950138	meta_139	POS	0.691062	0.831577	0.0104859
GB44065	-0.803222	meta_139	POS	0.691062	0.800201	0.0170711
GB49696	-0.587023	meta_139	POS	0.691062	0.832455	0.01033
GB41602	-0.870192	meta_142	POS	-0.930297	-0.873684	0.00457333
GB46305	-0.875632	meta_142	POS	-0.930297	-0.816548	0.0133893
GB40503	-1.26853	meta_142	POS	-0.930297	-0.837587	0.00944808
GB47506	1.05112	meta_142	POS	-0.930297	0.88774	0.0032457
GB48134	-1.45077	meta_142	POS	-0.930297	-0.806682	0.0155441
GB45655	4.06141	meta_142	POS	-0.930297	0.843236	0.00853427
GB52620	1.20183	meta_142	POS	-0.930297	0.878748	0.00406113
GB44829	-1.05937	meta_142	POS	-0.930297	-0.829071	0.0109391
GB52348	-1.05244	meta_142	POS	-0.930297	-0.828721	0.0110033
GB44954	1.15086	meta_142	POS	-0.930297	0.874762	0.00446107
GB48046	-0.950985	meta_142	POS	-0.930297	-0.805561	0.0158019
GB47505	1.10029	meta_142	POS	-0.930297	0.886461	0.00335458
GB53732	-1.13869	meta_142	POS	-0.930297	-0.839496	0.00913265
GB51833	-0.623279	meta_142	POS	-0.930297	-0.802293	0.0165686
GB41233	-0.650292	meta_142	POS	-0.930297	-0.847285	0.00791531
GB48646	0.947041	meta_142	POS	-0.930297	0.857	0.00654894
GB51593	-0.594206	meta_142	POS	-0.930297	-0.801238	0.0168209
GB54151	-0.928977	meta_142	POS	-0.930297	-0.824796	0.0117404
GB51753	-1.09289	meta_142	POS	-0.930297	-0.83336	0.0101709
GB50434	-1.0305	meta_142	POS	-0.930297	-0.813982	0.0139304
GB50147	1.13976	meta_142	POS	-0.930297	0.801633	0.0167259
GB55538	-0.950138	meta_159	POS	1.02043	0.826228	0.0114682
GB51833	-0.623279	meta_159	POS	1.02043	0.810056	0.0147845
GB44502	-0.888414	meta_159	POS	1.02043	0.817322	0.0132287
GB47379	-1.03371	meta_159	POS	1.02043	0.891793	0.00291595
GB49696	-0.587023	meta_159	POS	1.02043	0.857131	0.00653155
GB44954	1.15086	meta_168	POS	-1.07934	0.876598	0.00427389
GB46410	0.989363	meta_168	POS	-1.07934	0.882528	0.003704
GB48646	0.947041	meta_168	POS	-1.07934	0.842754	0.00860991
GB41602	-0.870192	meta_184	POS	0.844984	0.855301	0.00677605
GB46305	-0.875632	meta_184	POS	0.844984	0.831525	0.0104952
GB40503	-1.26853	meta_184	POS	0.844984	0.849217	0.00763034
GB47506	1.05112	meta_184	POS	0.844984	-0.896777	0.00254113
GB48134	-1.45077	meta_184	POS	0.844984	0.824366	0.0118231
GB45655	4.06141	meta_184	POS	0.844984	-0.900694	0.00226957
GB52620	1.20183	meta_184	POS	0.844984	-0.821712	0.0123411
GB52348	-1.05244	meta_184	POS	0.844984	0.823088	0.0120707
GB44954	1.15086	meta_184	POS	0.844984	-0.829028	0.010947
GB47505	1.10029	meta_184	POS	0.844984	-0.914304	0.00147397
GB51833	-0.623279	meta_184	POS	0.844984	0.920588	0.0011786
GB48646	0.947041	meta_184	POS	0.844984	-0.840707	0.00893611
GB46737	-1.24159	meta_184	POS	0.844984	0.824192	0.0118567
GB54151	-0.928977	meta_184	POS	0.844984	0.930954	0.000780895
GB44502	-0.888414	meta_184	POS	0.844984	0.933095	0.000711649
GB47379	-1.03371	meta_184	POS	0.844984	0.810702	0.0146416
GB49696	-0.587023	meta_184	POS	0.844984	0.936387	0.000613244
GB55538	-0.950138	meta_238	POS	0.808171	0.89027	0.0030372
GB44065	-0.803222	meta_238	POS	0.808171	0.858097	0.00640493
GB51833	-0.623279	meta_238	POS	0.808171	0.856411	0.00662712
GB49696	-0.587023	meta_238	POS	0.808171	0.944648	0.000406562
GB47165	0.968087	meta_270	POS	-1.37339	0.817113	0.013272
GB48134	-1.45077	meta_270	POS	-1.37339	-0.837145	0.00952201
GB53696	0.835482	meta_270	POS	-1.37339	0.853428	0.00703216
GB44871	-1.15017	meta_270	POS	-1.37339	-0.806882	0.0154986
GB42515	1.07893	meta_270	POS	-1.37339	0.895172	0.00265821
GB40431	0.711378	meta_270	POS	-1.37339	0.948456	0.000329261
GB46737	-1.24159	meta_270	POS	-1.37339	-0.828819	0.0109854
GB48850	0.926206	meta_270	POS	-1.37339	0.804204	0.0161175
GB41602	-0.870192	meta_271	POS	1.88719	0.845203	0.00822985
GB46305	-0.875632	meta_271	POS	1.88719	0.815575	0.0135929
GB40503	-1.26853	meta_271	POS	1.88719	0.807583	0.0153389
GB47506	1.05112	meta_271	POS	1.88719	-0.80394	0.0161793
GB48134	-1.45077	meta_271	POS	1.88719	0.896763	0.00254212
GB45655	4.06141	meta_271	POS	1.88719	-0.891757	0.00291879
GB52620	1.20183	meta_271	POS	1.88719	-0.813018	0.0141371
GB52348	-1.05244	meta_271	POS	1.88719	0.857117	0.00653349
GB45248	-0.828209	meta_271	POS	1.88719	0.851167	0.00734952
GB55538	-0.950138	meta_271	POS	1.88719	0.808062	0.0152305
GB44871	-1.15017	meta_271	POS	1.88719	0.850425	0.00745559
GB50149	-0.945828	meta_271	POS	1.88719	0.85393	0.00696291
GB51833	-0.623279	meta_271	POS	1.88719	0.919922	0.0012079
GB40431	0.711378	meta_271	POS	1.88719	-0.849562	0.0075801
GB46737	-1.24159	meta_271	POS	1.88719	0.902221	0.00216904
GB54151	-0.928977	meta_271	POS	1.88719	0.802201	0.0165905
GB49380	1.1371	meta_271	POS	1.88719	-0.81198	0.0143619
GB51037	0.850801	meta_271	POS	1.88719	-0.837826	0.00940827
GB44502	-0.888414	meta_271	POS	1.88719	0.965031	0.000104115
GB47379	-1.03371	meta_271	POS	1.88719	0.967074	8.70523e-05
GB42604	-0.789701	meta_271	POS	1.88719	0.833422	0.01016
GB49696	-0.587023	meta_271	POS	1.88719	0.884518	0.0035244
GB49078	0.809389	meta_271	POS	1.88719	-0.807945	0.0152569
GB55538	-0.950138	meta_346	POS	1.00633	0.820274	0.0126274
GB47379	-1.03371	meta_346	POS	1.00633	0.874566	0.00448129
GB49696	-0.587023	meta_346	POS	1.00633	0.830794	0.0106262
GB41602	-0.870192	meta_384	POS	-1.19944	-0.819988	0.0126849
GB46305	-0.875632	meta_384	POS	-1.19944	-0.846905	0.00797211
GB47165	0.968087	meta_384	POS	-1.19944	0.896785	0.00254052
GB51227	0.617571	meta_384	POS	-1.19944	0.820482	0.0125858
GB51783	1.14991	meta_384	POS	-1.19944	0.919509	0.00122627
GB40503	-1.26853	meta_384	POS	-1.19944	-0.844237	0.00837855
GB48134	-1.45077	meta_384	POS	-1.19944	-0.933134	0.000710409
GB45655	4.06141	meta_384	POS	-1.19944	0.864238	0.00563603
GB52620	1.20183	meta_384	POS	-1.19944	0.86221	0.00588295
GB44829	-1.05937	meta_384	POS	-1.19944	-0.857526	0.00647962
GB52348	-1.05244	meta_384	POS	-1.19944	-0.920289	0.00119169
GB53696	0.835482	meta_384	POS	-1.19944	0.875102	0.00442604
GB53732	-1.13869	meta_384	POS	-1.19944	-0.800551	0.0169863
GB44871	-1.15017	meta_384	POS	-1.19944	-0.885048	0.0034776
GB50149	-0.945828	meta_384	POS	-1.19944	-0.911613	0.00161385
GB51833	-0.623279	meta_384	POS	-1.19944	-0.841928	0.00874057
GB42515	1.07893	meta_384	POS	-1.19944	0.897594	0.00248286
GB40431	0.711378	meta_384	POS	-1.19944	0.824299	0.011836
GB46737	-1.24159	meta_384	POS	-1.19944	-0.950379	0.000294188
GB51593	-0.594206	meta_384	POS	-1.19944	-0.853887	0.00696883
GB54361	1.25973	meta_384	POS	-1.19944	0.892979	0.00282374
GB42598	1.36853	meta_384	POS	-1.19944	0.874366	0.00450215
GB49380	1.1371	meta_384	POS	-1.19944	0.916642	0.00135903
GB48850	0.926206	meta_384	POS	-1.19944	0.905659	0.00195342
GB53978	-0.901987	meta_384	POS	-1.19944	-0.800799	0.0169265
GB51037	0.850801	meta_384	POS	-1.19944	0.893571	0.00277837
GB44502	-0.888414	meta_384	POS	-1.19944	-0.892967	0.00282464
GB47379	-1.03371	meta_384	POS	-1.19944	-0.908638	0.00177823
GB42604	-0.789701	meta_384	POS	-1.19944	-0.88567	0.0034231
GB49078	0.809389	meta_384	POS	-1.19944	0.816172	0.0134677
GB50434	-1.0305	meta_384	POS	-1.19944	-0.838914	0.00922811
GB41602	-0.870192	meta_429	POS	-1.55865	-0.839174	0.00918535
GB51303	-0.78238	meta_429	POS	-1.55865	-0.825091	0.0116841
GB51583	-1.56812	meta_429	POS	-1.55865	-0.846758	0.00799423
GB48134	-1.45077	meta_429	POS	-1.55865	-0.84531	0.00821358
GB45655	4.06141	meta_429	POS	-1.55865	0.854837	0.00683884
GB44871	-1.15017	meta_429	POS	-1.55865	-0.897513	0.00248861
GB44065	-0.803222	meta_429	POS	-1.55865	-0.866294	0.00539258
GB50149	-0.945828	meta_429	POS	-1.55865	-0.886187	0.00337823
GB46410	0.989363	meta_429	POS	-1.55865	0.862678	0.00582535
GB51833	-0.623279	meta_429	POS	-1.55865	-0.865005	0.00554437
GB51593	-0.594206	meta_429	POS	-1.55865	-0.817377	0.0132174
GB42598	1.36853	meta_429	POS	-1.55865	0.813445	0.0140452
GB53978	-0.901987	meta_429	POS	-1.55865	-0.921192	0.00115246
GB51037	0.850801	meta_429	POS	-1.55865	0.846584	0.00802038
GB54752	-0.733828	meta_429	POS	-1.55865	-0.830475	0.0106837
GB42604	-0.789701	meta_429	POS	-1.55865	-0.81133	0.0145037
GB55538	-0.950138	meta_439	POS	0.988031	0.841045	0.00888178
GB51833	-0.623279	meta_439	POS	0.988031	0.802877	0.0164299
GB44502	-0.888414	meta_439	POS	0.988031	0.825242	0.0116552
GB47379	-1.03371	meta_439	POS	0.988031	0.891174	0.00296482
GB49696	-0.587023	meta_439	POS	0.988031	0.849751	0.00755277
GB51227	0.617571	meta_512	POS	-0.585684	0.935495	0.000638965
GB40503	-1.26853	meta_512	POS	-0.585684	-0.855813	0.00670699
GB47506	1.05112	meta_512	POS	-0.585684	0.868049	0.00519007
GB48134	-1.45077	meta_512	POS	-0.585684	-0.858574	0.00634289
GB45655	4.06141	meta_512	POS	-0.585684	0.917009	0.00134152
GB44829	-1.05937	meta_512	POS	-0.585684	-0.85664	0.00659666
GB52348	-1.05244	meta_512	POS	-0.585684	-0.893247	0.00280316
GB44954	1.15086	meta_512	POS	-0.585684	0.872175	0.00473366
GB48903	0.984782	meta_512	POS	-0.585684	0.833236	0.0101925
GB45248	-0.828209	meta_512	POS	-0.585684	-0.81817	0.0130541
GB46410	0.989363	meta_512	POS	-0.585684	0.839339	0.00915829
GB51833	-0.623279	meta_512	POS	-0.585684	-0.82195	0.012294
GB46737	-1.24159	meta_512	POS	-0.585684	-0.843027	0.00856703
GB51593	-0.594206	meta_512	POS	-0.585684	-0.831577	0.010486
GB42598	1.36853	meta_512	POS	-0.585684	0.878017	0.00413275
GB49380	1.1371	meta_512	POS	-0.585684	0.867025	0.0053076
GB44502	-0.888414	meta_512	POS	-0.585684	-0.856801	0.00657518
GB49078	0.809389	meta_512	POS	-0.585684	0.805437	0.0158305
GB41602	-0.870192	meta_542	POS	-0.63867	-0.838541	0.00928961
GB46305	-0.875632	meta_542	POS	-0.63867	-0.832057	0.0104005
GB47165	0.968087	meta_542	POS	-0.63867	0.868906	0.00509304
GB51783	1.14991	meta_542	POS	-0.63867	0.841863	0.00875092
GB46183	-0.946408	meta_542	POS	-0.63867	-0.88383	0.00358584
GB40503	-1.26853	meta_542	POS	-0.63867	-0.857039	0.00654376
GB48134	-1.45077	meta_542	POS	-0.63867	-0.931278	0.000770131
GB45655	4.06141	meta_542	POS	-0.63867	0.856696	0.00658912
GB52620	1.20183	meta_542	POS	-0.63867	0.911178	0.00163725
GB44829	-1.05937	meta_542	POS	-0.63867	-0.892167	0.00288668
GB52348	-1.05244	meta_542	POS	-0.63867	-0.948417	0.000330001
GB48046	-0.950985	meta_542	POS	-0.63867	-0.819996	0.0126833
GB45248	-0.828209	meta_542	POS	-0.63867	-0.857853	0.00643679
GB53732	-1.13869	meta_542	POS	-0.63867	-0.91877	0.00125963
GB44871	-1.15017	meta_542	POS	-0.63867	-0.845968	0.00811339
GB50149	-0.945828	meta_542	POS	-0.63867	-0.821166	0.0124493
GB42515	1.07893	meta_542	POS	-0.63867	0.813259	0.0140852
GB46737	-1.24159	meta_542	POS	-0.63867	-0.949441	0.000310965
GB51593	-0.594206	meta_542	POS	-0.63867	-0.881507	0.00379841
GB51753	-1.09289	meta_542	POS	-0.63867	-0.859188	0.00626362
GB44502	-0.888414	meta_542	POS	-0.63867	-0.836828	0.0095753
GB47379	-1.03371	meta_542	POS	-0.63867	-0.806276	0.0156372
GB50434	-1.0305	meta_542	POS	-0.63867	-0.873998	0.00454051
GB48134	-1.45077	meta_549	POS	1.07851	0.895887	0.00260565
GB45655	4.06141	meta_549	POS	1.07851	-0.848174	0.00778336
GB52348	-1.05244	meta_549	POS	1.07851	0.859051	0.00628131
GB45248	-0.828209	meta_549	POS	1.07851	0.873161	0.00462856
GB44871	-1.15017	meta_549	POS	1.07851	0.824716	0.0117558
GB50149	-0.945828	meta_549	POS	1.07851	0.835279	0.00983862
GB51833	-0.623279	meta_549	POS	1.07851	0.863198	0.00576184
GB40431	0.711378	meta_549	POS	1.07851	-0.892471	0.002863
GB46737	-1.24159	meta_549	POS	1.07851	0.915825	0.0013985
GB49380	1.1371	meta_549	POS	1.07851	-0.832837	0.0102626
GB51037	0.850801	meta_549	POS	1.07851	-0.865167	0.0055251
GB44502	-0.888414	meta_549	POS	1.07851	0.936484	0.000610484
GB47379	-1.03371	meta_549	POS	1.07851	0.97783	2.6792e-05
GB49078	0.809389	meta_549	POS	1.07851	-0.835948	0.00972433
GB41602	-0.870192	meta_550	POS	-0.9077	-0.843244	0.00853299
GB46305	-0.875632	meta_550	POS	-0.9077	-0.894728	0.00269118
GB47165	0.968087	meta_550	POS	-0.9077	0.857221	0.0065197
GB51303	-0.78238	meta_550	POS	-0.9077	-0.819586	0.0127661
GB51227	0.617571	meta_550	POS	-0.9077	0.855971	0.00668591
GB51783	1.14991	meta_550	POS	-0.9077	0.908017	0.00181391
GB40503	-1.26853	meta_550	POS	-0.9077	-0.933994	0.000683826
GB47506	1.05112	meta_550	POS	-0.9077	0.893734	0.00276601
GB48134	-1.45077	meta_550	POS	-0.9077	-0.846799	0.00798798
GB45655	4.06141	meta_550	POS	-0.9077	0.869519	0.00502441
GB52620	1.20183	meta_550	POS	-0.9077	0.898158	0.0024431
GB44829	-1.05937	meta_550	POS	-0.9077	-0.931565	0.00076069
GB52348	-1.05244	meta_550	POS	-0.9077	-0.90248	0.00215231
GB48046	-0.950985	meta_550	POS	-0.9077	-0.896396	0.00256862
GB48903	0.984782	meta_550	POS	-0.9077	0.876495	0.00428422
GB53732	-1.13869	meta_550	POS	-0.9077	-0.880754	0.00386902
GB44871	-1.15017	meta_550	POS	-0.9077	-0.8376	0.00944586
GB50149	-0.945828	meta_550	POS	-0.9077	-0.839976	0.00905434
GB51833	-0.623279	meta_550	POS	-0.9077	-0.807114	0.0154456
GB41233	-0.650292	meta_550	POS	-0.9077	-0.897309	0.00250305
GB46737	-1.24159	meta_550	POS	-0.9077	-0.855491	0.00675033
GB51593	-0.594206	meta_550	POS	-0.9077	-0.933803	0.000689682
GB43095	0.638941	meta_550	POS	-0.9077	0.887755	0.00324449
GB48850	0.926206	meta_550	POS	-0.9077	0.825481	0.0116097
GB50693	-0.663252	meta_550	POS	-0.9077	-0.884557	0.00352096
GB52528	1.08331	meta_550	POS	-0.9077	0.810481	0.0146905
GB54752	-0.733828	meta_550	POS	-0.9077	-0.823281	0.0120332
GB51753	-1.09289	meta_550	POS	-0.9077	-0.888577	0.00317579
GB44502	-0.888414	meta_550	POS	-0.9077	-0.818704	0.012945
GB42604	-0.789701	meta_550	POS	-0.9077	-0.883156	0.00364676
GB50434	-1.0305	meta_550	POS	-0.9077	-0.913195	0.0015306
GB53732	-1.13869	meta_554	POS	-0.709839	-0.833018	0.0102308
GB51753	-1.09289	meta_554	POS	-0.709839	-0.814518	0.0138163
GB46305	-0.875632	meta_594	POS	-0.715524	-0.856981	0.00655142
GB47165	0.968087	meta_594	POS	-0.715524	0.900913	0.00225498
GB51227	0.617571	meta_594	POS	-0.715524	0.844697	0.0083076
GB51783	1.14991	meta_594	POS	-0.715524	0.883787	0.00358972
GB46183	-0.946408	meta_594	POS	-0.715524	-0.92044	0.00118508
GB40503	-1.26853	meta_594	POS	-0.715524	-0.906834	0.00188302
GB48134	-1.45077	meta_594	POS	-0.715524	-0.864279	0.0056311
GB45655	4.06141	meta_594	POS	-0.715524	0.805319	0.0158579
GB52620	1.20183	meta_594	POS	-0.715524	0.904613	0.00201747
GB44829	-1.05937	meta_594	POS	-0.715524	-0.931349	0.000767806
GB52348	-1.05244	meta_594	POS	-0.715524	-0.9478	0.000341809
GB48046	-0.950985	meta_594	POS	-0.715524	-0.815738	0.0135586
GB53696	0.835482	meta_594	POS	-0.715524	0.827623	0.0112066
GB53732	-1.13869	meta_594	POS	-0.715524	-0.865131	0.00552937
GB42515	1.07893	meta_594	POS	-0.715524	0.814779	0.0137609
GB41233	-0.650292	meta_594	POS	-0.715524	-0.844656	0.00831392
GB46737	-1.24159	meta_594	POS	-0.715524	-0.930139	0.000808355
GB51593	-0.594206	meta_594	POS	-0.715524	-0.833764	0.0101003
GB49380	1.1371	meta_594	POS	-0.715524	0.805454	0.0158267
GB51753	-1.09289	meta_594	POS	-0.715524	-0.845604	0.00816866
GB44502	-0.888414	meta_594	POS	-0.715524	-0.822548	0.0121763
GB50434	-1.0305	meta_594	POS	-0.715524	-0.856	0.00668191
GB41602	-0.870192	meta_660	POS	-0.913247	-0.869653	0.00500951
GB46305	-0.875632	meta_660	POS	-0.913247	-0.862754	0.00581611
GB51783	1.14991	meta_660	POS	-0.913247	0.824301	0.0118355
GB46183	-0.946408	meta_660	POS	-0.913247	-0.833543	0.0101389
GB40503	-1.26853	meta_660	POS	-0.913247	-0.891572	0.00293334
GB47506	1.05112	meta_660	POS	-0.913247	0.815642	0.0135787
GB48134	-1.45077	meta_660	POS	-0.913247	-0.86683	0.00533017
GB45655	4.06141	meta_660	POS	-0.913247	0.830769	0.0106308
GB52620	1.20183	meta_660	POS	-0.913247	0.935069	0.000651472
GB44829	-1.05937	meta_660	POS	-0.913247	-0.881025	0.00384347
GB52348	-1.05244	meta_660	POS	-0.913247	-0.922314	0.00110489
GB48046	-0.950985	meta_660	POS	-0.913247	-0.831933	0.0104225
GB46017	0.627835	meta_660	POS	-0.913247	0.840739	0.00893086
GB48903	0.984782	meta_660	POS	-0.913247	0.81594	0.0135162
GB47505	1.10029	meta_660	POS	-0.913247	0.810115	0.0147712
GB45248	-0.828209	meta_660	POS	-0.913247	-0.84155	0.00880087
GB53732	-1.13869	meta_660	POS	-0.913247	-0.882694	0.00368882
GB41233	-0.650292	meta_660	POS	-0.913247	-0.804599	0.0160252
GB46737	-1.24159	meta_660	POS	-0.913247	-0.908617	0.00177945
GB51593	-0.594206	meta_660	POS	-0.913247	-0.85962	0.00620835
GB54851	0.610199	meta_660	POS	-0.913247	0.830386	0.0106998
GB43095	0.638941	meta_660	POS	-0.913247	0.950759	0.000287564
GB52528	1.08331	meta_660	POS	-0.913247	0.810748	0.0146314
GB51753	-1.09289	meta_660	POS	-0.913247	-0.846488	0.00803482
GB44502	-0.888414	meta_660	POS	-0.913247	-0.859083	0.00627719
GB50434	-1.0305	meta_660	POS	-0.913247	-0.827849	0.0111646
GB41602	-0.870192	meta_667	POS	-0.595949	-0.832235	0.010369
GB51227	0.617571	meta_667	POS	-0.595949	0.800949	0.0168903
GB46183	-0.946408	meta_667	POS	-0.595949	-0.886573	0.00334499
GB40503	-1.26853	meta_667	POS	-0.595949	-0.840012	0.0090485
GB48134	-1.45077	meta_667	POS	-0.595949	-0.88405	0.00356616
GB45655	4.06141	meta_667	POS	-0.595949	0.867234	0.0052835
GB52620	1.20183	meta_667	POS	-0.595949	0.856528	0.00661146
GB44829	-1.05937	meta_667	POS	-0.595949	-0.824623	0.0117736
GB52348	-1.05244	meta_667	POS	-0.595949	-0.917817	0.00130355
GB44954	1.15086	meta_667	POS	-0.595949	0.857624	0.00646667
GB48903	0.984782	meta_667	POS	-0.595949	0.800322	0.0170419
GB45248	-0.828209	meta_667	POS	-0.595949	-0.971114	5.8956e-05
GB46737	-1.24159	meta_667	POS	-0.595949	-0.912172	0.00158411
GB43095	0.638941	meta_667	POS	-0.595949	0.863886	0.00567842
GB44502	-0.888414	meta_667	POS	-0.595949	-0.90872	0.00177358
GB47379	-1.03371	meta_667	POS	-0.595949	-0.849909	0.00752995
GB41602	-0.870192	meta_683	POS	1.60815	0.902412	0.0021567
GB46305	-0.875632	meta_683	POS	1.60815	0.878885	0.00404782
GB40503	-1.26853	meta_683	POS	1.60815	0.847515	0.00788107
GB47506	1.05112	meta_683	POS	1.60815	-0.864025	0.00566163
GB48134	-1.45077	meta_683	POS	1.60815	0.894282	0.00272462
GB45655	4.06141	meta_683	POS	1.60815	-0.90788	0.00182181
GB52620	1.20183	meta_683	POS	1.60815	-0.863524	0.00572224
GB52348	-1.05244	meta_683	POS	1.60815	0.857263	0.00651412
GB46017	0.627835	meta_683	POS	1.60815	-0.813459	0.0140422
GB47505	1.10029	meta_683	POS	1.60815	-0.868095	0.00518493
GB45248	-0.828209	meta_683	POS	1.60815	0.808399	0.0151545
GB55538	-0.950138	meta_683	POS	1.60815	0.841514	0.00880658
GB44871	-1.15017	meta_683	POS	1.60815	0.87829	0.0041059
GB44065	-0.803222	meta_683	POS	1.60815	0.826463	0.0114238
GB50149	-0.945828	meta_683	POS	1.60815	0.864441	0.00561171
GB51833	-0.623279	meta_683	POS	1.60815	0.955931	0.000206958
GB40431	0.711378	meta_683	POS	1.60815	-0.807523	0.0153526
GB46737	-1.24159	meta_683	POS	1.60815	0.897255	0.00250692
GB54151	-0.928977	meta_683	POS	1.60815	0.879758	0.00396371
GB54851	0.610199	meta_683	POS	1.60815	-0.874946	0.00444203
GB53978	-0.901987	meta_683	POS	1.60815	0.817508	0.0131903
GB44502	-0.888414	meta_683	POS	1.60815	0.974603	4.01768e-05
GB47379	-1.03371	meta_683	POS	1.60815	0.942507	0.00045484
GB42604	-0.789701	meta_683	POS	1.60815	0.859512	0.00622209
GB49696	-0.587023	meta_683	POS	1.60815	0.93223	0.00073913
GB41602	-0.870192	meta_684	POS	1.92985	0.831239	0.0105464
GB48134	-1.45077	meta_684	POS	1.92985	0.879267	0.00401091
GB45655	4.06141	meta_684	POS	1.92985	-0.842722	0.00861495
GB44871	-1.15017	meta_684	POS	1.92985	0.891693	0.00292381
GB44065	-0.803222	meta_684	POS	1.92985	0.841327	0.00883658
GB50149	-0.945828	meta_684	POS	1.92985	0.918663	0.00126454
GB51833	-0.623279	meta_684	POS	1.92985	0.888443	0.00318689
GB40431	0.711378	meta_684	POS	1.92985	-0.815955	0.0135131
GB46737	-1.24159	meta_684	POS	1.92985	0.842025	0.0087252
GB42598	1.36853	meta_684	POS	1.92985	-0.819588	0.0127656
GB49380	1.1371	meta_684	POS	1.92985	-0.818008	0.0130873
GB48850	0.926206	meta_684	POS	1.92985	-0.823455	0.0119994
GB53978	-0.901987	meta_684	POS	1.92985	0.895057	0.00266671
GB51037	0.850801	meta_684	POS	1.92985	-0.904974	0.0019952
GB44502	-0.888414	meta_684	POS	1.92985	0.872392	0.00471033
GB47379	-1.03371	meta_684	POS	1.92985	0.954878	0.000221964
GB42604	-0.789701	meta_684	POS	1.92985	0.911228	0.00163455
GB49078	0.809389	meta_684	POS	1.92985	-0.810083	0.0147784
GB41602	-0.870192	meta_720	POS	-0.596971	-0.850343	0.00746736
GB46305	-0.875632	meta_720	POS	-0.596971	-0.820215	0.0126394
GB47165	0.968087	meta_720	POS	-0.596971	0.893478	0.0027855
GB51303	-0.78238	meta_720	POS	-0.596971	-0.830797	0.0106256
GB51783	1.14991	meta_720	POS	-0.596971	0.900615	0.00227485
GB48134	-1.45077	meta_720	POS	-0.596971	-0.950891	0.000285297
GB45655	4.06141	meta_720	POS	-0.596971	0.872164	0.00473483
GB52620	1.20183	meta_720	POS	-0.596971	0.841841	0.00875455
GB44829	-1.05937	meta_720	POS	-0.596971	-0.820707	0.0125407
GB52348	-1.05244	meta_720	POS	-0.596971	-0.884927	0.00348825
GB53696	0.835482	meta_720	POS	-0.596971	0.863615	0.00571116
GB53732	-1.13869	meta_720	POS	-0.596971	-0.849034	0.00765706
GB44871	-1.15017	meta_720	POS	-0.596971	-0.944412	0.000411721
GB44065	-0.803222	meta_720	POS	-0.596971	-0.825693	0.0115694
GB50149	-0.945828	meta_720	POS	-0.596971	-0.963574	0.000117552
GB51833	-0.623279	meta_720	POS	-0.596971	-0.866571	0.00536022
GB42515	1.07893	meta_720	POS	-0.596971	0.914376	0.00147032
GB40431	0.711378	meta_720	POS	-0.596971	0.865039	0.00554034
GB46737	-1.24159	meta_720	POS	-0.596971	-0.92264	0.00109131
GB51593	-0.594206	meta_720	POS	-0.596971	-0.890117	0.00304953
GB54361	1.25973	meta_720	POS	-0.596971	0.90312	0.00211126
GB42598	1.36853	meta_720	POS	-0.596971	0.892997	0.00282232
GB49380	1.1371	meta_720	POS	-0.596971	0.88912	0.00313085
GB48850	0.926206	meta_720	POS	-0.596971	0.929621	0.00082615
GB53978	-0.901987	meta_720	POS	-0.596971	-0.895838	0.00260917
GB51037	0.850801	meta_720	POS	-0.596971	0.937775	0.000574578
GB54752	-0.733828	meta_720	POS	-0.596971	-0.883979	0.00357254
GB44502	-0.888414	meta_720	POS	-0.596971	-0.840333	0.00899648
GB47379	-1.03371	meta_720	POS	-0.596971	-0.897811	0.00246752
GB42604	-0.789701	meta_720	POS	-0.596971	-0.90215	0.00217364
GB49078	0.809389	meta_720	POS	-0.596971	0.825288	0.0116465
GB50434	-1.0305	meta_720	POS	-0.596971	-0.871957	0.00475703
GB46183	-0.946408	meta_734	POS	-0.640956	-0.857361	0.00650128
GB52620	1.20183	meta_734	POS	-0.640956	0.81253	0.0142424
GB52348	-1.05244	meta_734	POS	-0.640956	-0.83392	0.0100732
GB45248	-0.828209	meta_734	POS	-0.640956	-0.824806	0.0117385
GB43095	0.638941	meta_734	POS	-0.640956	0.885887	0.0034042
GB41602	-0.870192	meta_942	POS	-2.06207	-0.900227	0.00230091
GB46305	-0.875632	meta_942	POS	-2.06207	-0.885006	0.00348124
GB47165	0.968087	meta_942	POS	-2.06207	0.857701	0.00645657
GB51303	-0.78238	meta_942	POS	-2.06207	-0.849956	0.00752315
GB51227	0.617571	meta_942	POS	-2.06207	0.816638	0.0133705
GB51783	1.14991	meta_942	POS	-2.06207	0.81882	0.0129215
GB46183	-0.946408	meta_942	POS	-2.06207	-0.827761	0.0111808
GB40503	-1.26853	meta_942	POS	-2.06207	-0.919432	0.00122973
GB51583	-1.56812	meta_942	POS	-2.06207	-0.809711	0.0148611
GB47506	1.05112	meta_942	POS	-2.06207	0.925173	0.000989492
GB48134	-1.45077	meta_942	POS	-2.06207	-0.964514	0.000108766
GB45655	4.06141	meta_942	POS	-2.06207	0.960392	0.000150767
GB52620	1.20183	meta_942	POS	-2.06207	0.928834	0.000853662
GB44829	-1.05937	meta_942	POS	-2.06207	-0.9466	0.000365608
GB52348	-1.05244	meta_942	POS	-2.06207	-0.966132	9.46659e-05
GB44954	1.15086	meta_942	POS	-2.06207	0.829447	0.0108704
GB48046	-0.950985	meta_942	POS	-2.06207	-0.846848	0.00798071
GB47505	1.10029	meta_942	POS	-2.06207	0.827343	0.0112587
GB45248	-0.828209	meta_942	POS	-2.06207	-0.809251	0.0149635
GB53732	-1.13869	meta_942	POS	-2.06207	-0.920916	0.00116437
GB44871	-1.15017	meta_942	POS	-2.06207	-0.916011	0.00138943
GB50149	-0.945828	meta_942	POS	-2.06207	-0.885604	0.00342882
GB51833	-0.623279	meta_942	POS	-2.06207	-0.902121	0.00217557
GB41233	-0.650292	meta_942	POS	-2.06207	-0.897561	0.00248515
GB40431	0.711378	meta_942	POS	-2.06207	0.801214	0.0168266
GB46737	-1.24159	meta_942	POS	-2.06207	-0.943554	0.000430789
GB51593	-0.594206	meta_942	POS	-2.06207	-0.934296	0.000674643
GB54151	-0.928977	meta_942	POS	-2.06207	-0.811083	0.014558
GB42598	1.36853	meta_942	POS	-2.06207	0.852715	0.00713118
GB49380	1.1371	meta_942	POS	-2.06207	0.830189	0.0107354
GB48850	0.926206	meta_942	POS	-2.06207	0.801878	0.0166674
GB51037	0.850801	meta_942	POS	-2.06207	0.804887	0.0159581
GB54752	-0.733828	meta_942	POS	-2.06207	-0.829534	0.0108545
GB51753	-1.09289	meta_942	POS	-2.06207	-0.884616	0.00351576
GB44502	-0.888414	meta_942	POS	-2.06207	-0.876648	0.0042688
GB50434	-1.0305	meta_942	POS	-2.06207	-0.941995	0.000466933
GB41602	-0.870192	meta_972	POS	0.967614	0.830931	0.0106015
GB46305	-0.875632	meta_972	POS	0.967614	0.875273	0.00440841
GB40503	-1.26853	meta_972	POS	0.967614	0.879833	0.00395651
GB47506	1.05112	meta_972	POS	0.967614	-0.916713	0.00135561
GB45655	4.06141	meta_972	POS	0.967614	-0.843971	0.00841974
GB52620	1.20183	meta_972	POS	0.967614	-0.840075	0.00903837
GB44829	-1.05937	meta_972	POS	0.967614	0.817991	0.013091
GB47505	1.10029	meta_972	POS	0.967614	-0.949785	0.000304745
GB51833	-0.623279	meta_972	POS	0.967614	0.863961	0.00566939
GB41233	-0.650292	meta_972	POS	0.967614	0.854885	0.00683242
GB48646	0.947041	meta_972	POS	0.967614	-0.876037	0.00433054
GB54151	-0.928977	meta_972	POS	0.967614	0.936518	0.000609524
GB50693	-0.663252	meta_972	POS	0.967614	0.902806	0.00213131
GB44502	-0.888414	meta_972	POS	0.967614	0.845951	0.0081159
GB49696	-0.587023	meta_972	POS	0.967614	0.900863	0.00225831
GB41602	-0.870192	meta_1047	POS	1.41497	0.915726	0.00140334
GB46305	-0.875632	meta_1047	POS	1.41497	0.901129	0.00224063
GB40503	-1.26853	meta_1047	POS	1.41497	0.870845	0.00487778
GB47506	1.05112	meta_1047	POS	1.41497	-0.914642	0.00145696
GB48134	-1.45077	meta_1047	POS	1.41497	0.863639	0.0057083
GB45655	4.06141	meta_1047	POS	1.41497	-0.9138	0.0014995
GB52620	1.20183	meta_1047	POS	1.41497	-0.870225	0.00494606
GB44829	-1.05937	meta_1047	POS	1.41497	0.810912	0.0145955
GB52348	-1.05244	meta_1047	POS	1.41497	0.837592	0.00944718
GB46017	0.627835	meta_1047	POS	1.41497	-0.817242	0.0132452
GB47505	1.10029	meta_1047	POS	1.41497	-0.903732	0.0020725
GB55538	-0.950138	meta_1047	POS	1.41497	0.862829	0.00580683
GB44871	-1.15017	meta_1047	POS	1.41497	0.872385	0.00471108
GB44065	-0.803222	meta_1047	POS	1.41497	0.854154	0.0069322
GB50149	-0.945828	meta_1047	POS	1.41497	0.848162	0.00778517
GB51833	-0.623279	meta_1047	POS	1.41497	0.964591	0.000108059
GB46737	-1.24159	meta_1047	POS	1.41497	0.857621	0.00646708
GB54151	-0.928977	meta_1047	POS	1.41497	0.921825	0.00112545
GB54851	0.610199	meta_1047	POS	1.41497	-0.881188	0.00382818
GB53978	-0.901987	meta_1047	POS	1.41497	0.809902	0.0148185
GB50693	-0.663252	meta_1047	POS	1.41497	0.85802	0.00641492
GB44502	-0.888414	meta_1047	POS	1.41497	0.952579	0.00025721
GB47379	-1.03371	meta_1047	POS	1.41497	0.867433	0.00526063
GB42604	-0.789701	meta_1047	POS	1.41497	0.860118	0.00614493
GB49696	-0.587023	meta_1047	POS	1.41497	0.964061	0.000112944
GB50147	1.13976	meta_1116	POS	-1.0118	0.819625	0.0127581
GB44954	1.15086	meta_1178	POS	-0.737589	0.9515	0.000274933
GB46410	0.989363	meta_1178	POS	-0.737589	0.804101	0.0161416
GB48646	0.947041	meta_1178	POS	-0.737589	0.886308	0.00336778
GB50147	1.13976	meta_1178	POS	-0.737589	0.903413	0.0020926
GB46305	-0.875632	meta_1211	POS	-1.16352	-0.803604	0.0162583
GB47165	0.968087	meta_1211	POS	-1.16352	0.828404	0.0110619
GB46183	-0.946408	meta_1211	POS	-1.16352	-0.943932	0.00042231
GB40503	-1.26853	meta_1211	POS	-1.16352	-0.855299	0.00677628
GB48134	-1.45077	meta_1211	POS	-1.16352	-0.875408	0.00439461
GB45655	4.06141	meta_1211	POS	-1.16352	0.831642	0.0104744
GB52620	1.20183	meta_1211	POS	-1.16352	0.864932	0.005553
GB44829	-1.05937	meta_1211	POS	-1.16352	-0.896863	0.00253495
GB52348	-1.05244	meta_1211	POS	-1.16352	-0.921842	0.00112475
GB53732	-1.13869	meta_1211	POS	-1.16352	-0.840336	0.00899601
GB41233	-0.650292	meta_1211	POS	-1.16352	-0.832135	0.0103867
GB40431	0.711378	meta_1211	POS	-1.16352	0.813573	0.0140178
GB46737	-1.24159	meta_1211	POS	-1.16352	-0.905068	0.00198944
GB51753	-1.09289	meta_1211	POS	-1.16352	-0.811155	0.0145421
GB50434	-1.0305	meta_1211	POS	-1.16352	-0.840449	0.00897772
GB41602	-0.870192	meta_1250	POS	-0.839985	-0.920328	0.00118998
GB46305	-0.875632	meta_1250	POS	-0.839985	-0.960585	0.000148589
GB47165	0.968087	meta_1250	POS	-0.839985	0.825098	0.0116826
GB50425	1.06405	meta_1250	POS	-0.839985	0.843144	0.00854873
GB51783	1.14991	meta_1250	POS	-0.839985	0.820293	0.0126237
GB46183	-0.946408	meta_1250	POS	-0.839985	-0.82944	0.0108716
GB40503	-1.26853	meta_1250	POS	-0.839985	-0.933638	0.000694745
GB47506	1.05112	meta_1250	POS	-0.839985	0.878512	0.00408415
GB48134	-1.45077	meta_1250	POS	-0.839985	-0.907713	0.00183151
GB45655	4.06141	meta_1250	POS	-0.839985	0.883954	0.00357478
GB52620	1.20183	meta_1250	POS	-0.839985	0.981775	1.49274e-05
GB44829	-1.05937	meta_1250	POS	-0.839985	-0.909946	0.00170469
GB52348	-1.05244	meta_1250	POS	-0.839985	-0.932204	0.00073995
GB46017	0.627835	meta_1250	POS	-0.839985	0.889043	0.00313723
GB47505	1.10029	meta_1250	POS	-0.839985	0.955938	0.000206862
GB45248	-0.828209	meta_1250	POS	-0.839985	-0.803843	0.016202
GB53696	0.835482	meta_1250	POS	-0.839985	0.85191	0.00724413
GB53732	-1.13869	meta_1250	POS	-0.839985	-0.837896	0.0093966
GB44871	-1.15017	meta_1250	POS	-0.839985	-0.862986	0.00578769
GB50149	-0.945828	meta_1250	POS	-0.839985	-0.814187	0.0138865
GB51833	-0.623279	meta_1250	POS	-0.839985	-0.887901	0.00323221
GB42515	1.07893	meta_1250	POS	-0.839985	0.807229	0.0154195
GB41233	-0.650292	meta_1250	POS	-0.839985	-0.875515	0.00438365
GB46737	-1.24159	meta_1250	POS	-0.839985	-0.947396	0.000349702
GB51593	-0.594206	meta_1250	POS	-0.839985	-0.809994	0.0147982
GB54151	-0.928977	meta_1250	POS	-0.839985	-0.866832	0.00532993
GB54851	0.610199	meta_1250	POS	-0.839985	0.939481	0.000529285
GB43095	0.638941	meta_1250	POS	-0.839985	0.84544	0.00819372
GB46528	1.0639	meta_1250	POS	-0.839985	0.850229	0.00748377
GB48850	0.926206	meta_1250	POS	-0.839985	0.802022	0.016633
GB51753	-1.09289	meta_1250	POS	-0.839985	-0.800788	0.0169292
GB44502	-0.888414	meta_1250	POS	-0.839985	-0.929389	0.000834181
GB47379	-1.03371	meta_1250	POS	-0.839985	-0.839197	0.00918158
GB50434	-1.0305	meta_1250	POS	-0.839985	-0.858317	0.00637624
GB44954	1.15086	meta_1276	POS	-1.04591	0.81893	0.012899
GB47505	1.10029	meta_1276	POS	-1.04591	0.862682	0.00582485
GB48646	0.947041	meta_1276	POS	-1.04591	0.807561	0.015344
GB54151	-0.928977	meta_1276	POS	-1.04591	-0.844256	0.00837554
GB50147	1.13976	meta_1276	POS	-1.04591	0.853032	0.0070871
GB41602	-0.870192	meta_1316	POS	-0.847966	-0.953821	0.00023774
GB46305	-0.875632	meta_1316	POS	-0.847966	-0.892709	0.00284455
GB51303	-0.78238	meta_1316	POS	-0.847966	-0.804554	0.0160357
GB40503	-1.26853	meta_1316	POS	-0.847966	-0.879124	0.00402469
GB51583	-1.56812	meta_1316	POS	-0.847966	-0.819973	0.0126879
GB47506	1.05112	meta_1316	POS	-0.847966	0.920474	0.0011836
GB48134	-1.45077	meta_1316	POS	-0.847966	-0.863997	0.00566497
GB45655	4.06141	meta_1316	POS	-0.847966	0.882485	0.00370795
GB52620	1.20183	meta_1316	POS	-0.847966	0.941612	0.000476107
GB44829	-1.05937	meta_1316	POS	-0.847966	-0.854108	0.00693838
GB52348	-1.05244	meta_1316	POS	-0.847966	-0.868336	0.00515744
GB44954	1.15086	meta_1316	POS	-0.847966	0.821567	0.0123698
GB48046	-0.950985	meta_1316	POS	-0.847966	-0.831935	0.0104223
GB46017	0.627835	meta_1316	POS	-0.847966	0.805964	0.0157089
GB47505	1.10029	meta_1316	POS	-0.847966	0.922343	0.00110365
GB53732	-1.13869	meta_1316	POS	-0.847966	-0.870062	0.00496403
GB44871	-1.15017	meta_1316	POS	-0.847966	-0.856568	0.00660619
GB51833	-0.623279	meta_1316	POS	-0.847966	-0.872608	0.00468723
GB41233	-0.650292	meta_1316	POS	-0.847966	-0.856028	0.00667816
GB48646	0.947041	meta_1316	POS	-0.847966	0.829344	0.0108891
GB46737	-1.24159	meta_1316	POS	-0.847966	-0.854137	0.00693441
GB51593	-0.594206	meta_1316	POS	-0.847966	-0.846785	0.00799009
GB54151	-0.928977	meta_1316	POS	-0.847966	-0.846198	0.00807864
GB54851	0.610199	meta_1316	POS	-0.847966	0.899206	0.00237038
GB43095	0.638941	meta_1316	POS	-0.847966	0.869958	0.00497551
GB50693	-0.663252	meta_1316	POS	-0.847966	-0.83513	0.00986406
GB51753	-1.09289	meta_1316	POS	-0.847966	-0.844232	0.00837927
GB44502	-0.888414	meta_1316	POS	-0.847966	-0.85263	0.00714318
GB50434	-1.0305	meta_1316	POS	-0.847966	-0.848626	0.00771676
GB43095	0.638941	meta_1525	POS	-0.628646	0.881705	0.00378
GB41471	1.05489	meta_55	POS	0.875287	-0.842366	0.00867127
GB47663	-0.816115	meta_55	POS	0.875287	0.800932	0.0168945
GB42690	-0.720655	meta_55	POS	0.875287	0.812982	0.0141449
GB49392	0.778215	meta_55	POS	0.875287	-0.840437	0.00897966
GB45906	-1.42869	meta_55	POS	0.875287	0.849962	0.00752232
GB41220	0.840832	meta_97	POS	-0.755505	0.917247	0.00133027
GB49392	0.778215	meta_97	POS	-0.755505	0.827059	0.0113119
GB52244	-0.863578	meta_138	POS	-0.683848	-0.84229	0.00868317
GB40848	0.87496	meta_138	POS	-0.683848	0.810972	0.0145823
GB53397	-1.2218	meta_139	POS	0.691062	0.829571	0.0108477
GB50026	-1.19662	meta_142	POS	-0.930297	-0.851402	0.00731602
GB44560	-0.669958	meta_142	POS	-0.930297	-0.817518	0.0131882
GB47475	-0.986368	meta_142	POS	-0.930297	-0.814873	0.0137409
GB51295	1.05739	meta_142	POS	-0.930297	0.926413	0.000942024
GB46587	-0.743646	meta_142	POS	-0.930297	-0.80858	0.0151137
GB47229	-0.917162	meta_142	POS	-0.930297	-0.852324	0.00718595
GB40261	-0.703955	meta_142	POS	-0.930297	-0.806685	0.0155435
GB46332	-0.806504	meta_142	POS	-0.930297	-0.869969	0.00497438
GB45544	0.755255	meta_142	POS	-0.930297	0.840019	0.00904741
GB40148	0.967104	meta_142	POS	-0.930297	0.802842	0.0164381
GB43739	-0.830696	meta_142	POS	-0.930297	-0.842402	0.00866557
GB52260	-0.626071	meta_142	POS	-0.930297	-0.849438	0.00759825
GB50482	-0.725622	meta_142	POS	-0.930297	-0.890074	0.00305301
GB52244	-0.863578	meta_159	POS	1.02043	0.94467	0.000406085
GB53397	-1.2218	meta_159	POS	1.02043	0.878967	0.00403995
GB52244	-0.863578	meta_184	POS	0.844984	0.802979	0.0164057
GB44560	-0.669958	meta_184	POS	0.844984	0.939721	0.000523118
GB51295	1.05739	meta_184	POS	0.844984	-0.831934	0.0104223
GB53397	-1.2218	meta_184	POS	0.844984	0.873347	0.0046089
GB40009	-0.601626	meta_184	POS	0.844984	0.94155	0.000477598
GB46587	-0.743646	meta_184	POS	0.844984	0.867718	0.00522789
GB45544	0.755255	meta_184	POS	0.844984	-0.853788	0.00698237
GB40148	0.967104	meta_184	POS	0.844984	-0.840194	0.00901903
GB52260	-0.626071	meta_184	POS	0.844984	0.881924	0.00375967
GB50482	-0.725622	meta_184	POS	0.844984	0.959611	0.000159762
GB53397	-1.2218	meta_238	POS	0.808171	0.936013	0.000623923
GB40009	-0.601626	meta_238	POS	0.808171	0.816192	0.0134635
GB47229	-0.917162	meta_270	POS	-1.37339	-0.807469	0.0153647
GB44043	1.2374	meta_270	POS	-1.37339	0.860621	0.00608126
GB45340	-0.90704	meta_270	POS	-1.37339	-0.818816	0.0129223
GB52244	-0.863578	meta_271	POS	1.88719	0.950002	0.000300861
GB44560	-0.669958	meta_271	POS	1.88719	0.944733	0.000404723
GB47475	-0.986368	meta_271	POS	1.88719	0.804969	0.0159392
GB51295	1.05739	meta_271	POS	1.88719	-0.800802	0.0169258
GB53397	-1.2218	meta_271	POS	1.88719	0.882227	0.00373166
GB40009	-0.601626	meta_271	POS	1.88719	0.870925	0.00486906
GB43248	-1.01955	meta_271	POS	1.88719	0.869443	0.00503282
GB46587	-0.743646	meta_271	POS	1.88719	0.876932	0.00424034
GB45544	0.755255	meta_271	POS	1.88719	-0.808999	0.0150198
GB45906	-1.42869	meta_271	POS	1.88719	0.83889	0.00923201
GB52260	-0.626071	meta_271	POS	1.88719	0.880245	0.0039172
GB50482	-0.725622	meta_271	POS	1.88719	0.884866	0.00349364
GB55242	-0.803914	meta_330	POS	-0.19695	-0.817056	0.0132838
GB52244	-0.863578	meta_346	POS	1.00633	0.945949	0.000378954
GB53397	-1.2218	meta_346	POS	1.00633	0.863153	0.00576725
GB49147	-0.859771	meta_384	POS	-1.19944	-0.864359	0.00562155
GB41471	1.05489	meta_384	POS	-1.19944	0.89265	0.00284906
GB50026	-1.19662	meta_384	POS	-1.19944	-0.811808	0.0143993
GB52244	-0.863578	meta_384	POS	-1.19944	-0.865519	0.00548352
GB54595	0.633009	meta_384	POS	-1.19944	0.869886	0.00498352
GB44560	-0.669958	meta_384	POS	-1.19944	-0.8456	0.00816934
GB51295	1.05739	meta_384	POS	-1.19944	0.838471	0.00930124
GB40848	0.87496	meta_384	POS	-1.19944	0.890351	0.00303064
GB46587	-0.743646	meta_384	POS	-1.19944	-0.811382	0.0144925
GB42690	-0.720655	meta_384	POS	-1.19944	-0.803264	0.0163382
GB47229	-0.917162	meta_384	POS	-1.19944	-0.87127	0.00483145
GB40261	-0.703955	meta_384	POS	-1.19944	-0.847646	0.00786154
GB49392	0.778215	meta_384	POS	-1.19944	0.856682	0.00659108
GB46332	-0.806504	meta_384	POS	-1.19944	-0.873949	0.00454554
GB45544	0.755255	meta_384	POS	-1.19944	0.829497	0.0108612
GB45906	-1.42869	meta_384	POS	-1.19944	-0.902798	0.00213185
GB54776	-0.712918	meta_384	POS	-1.19944	-0.858766	0.0063181
GB43739	-0.830696	meta_384	POS	-1.19944	-0.875148	0.00442126
GB52260	-0.626071	meta_384	POS	-1.19944	-0.837347	0.00948824
GB50026	-1.19662	meta_429	POS	-1.55865	-0.825197	0.0116638
GB47475	-0.986368	meta_429	POS	-1.55865	-0.841751	0.00876877
GB46587	-0.743646	meta_429	POS	-1.55865	-0.835035	0.00988041
GB42690	-0.720655	meta_429	POS	-1.55865	-0.927079	0.000917155
GB45906	-1.42869	meta_429	POS	-1.55865	-0.878009	0.00413353
GB52424	0.64477	meta_429	POS	-1.55865	0.806623	0.0155576
GB52260	-0.626071	meta_429	POS	-1.55865	-0.835615	0.00978105
GB52244	-0.863578	meta_439	POS	0.988031	0.9539	0.000236542
GB53397	-1.2218	meta_439	POS	0.988031	0.887554	0.00326142
GB54595	0.633009	meta_512	POS	-0.585684	0.804668	0.016009
GB51295	1.05739	meta_512	POS	-0.585684	0.854612	0.0068695
GB40009	-0.601626	meta_512	POS	-0.585684	-0.934458	0.000669737
GB40261	-0.703955	meta_512	POS	-0.585684	-0.837745	0.00942171
GB46332	-0.806504	meta_512	POS	-0.585684	-0.839874	0.00907095
GB45544	0.755255	meta_512	POS	-0.585684	0.836951	0.00955464
GB43739	-0.830696	meta_512	POS	-0.585684	-0.866593	0.00535775
GB52260	-0.626071	meta_512	POS	-0.585684	-0.941626	0.000475764
GB50482	-0.725622	meta_512	POS	-0.585684	-0.82254	0.012178
GB49147	-0.859771	meta_542	POS	-0.63867	-0.928323	0.00087184
GB50026	-1.19662	meta_542	POS	-0.63867	-0.94624	0.000372934
GB44560	-0.669958	meta_542	POS	-0.63867	-0.835322	0.00983122
GB51295	1.05739	meta_542	POS	-0.63867	0.927344	0.000907375
GB40848	0.87496	meta_542	POS	-0.63867	0.841071	0.00887754
GB47229	-0.917162	meta_542	POS	-0.63867	-0.96939	7.00655e-05
GB40261	-0.703955	meta_542	POS	-0.63867	-0.844515	0.00833554
GB46332	-0.806504	meta_542	POS	-0.63867	-0.959442	0.000161752
GB45544	0.755255	meta_542	POS	-0.63867	0.828515	0.0110413
GB45906	-1.42869	meta_542	POS	-0.63867	-0.855888	0.00669694
GB52895	-0.613313	meta_542	POS	-0.63867	-0.817047	0.0132856
GB54776	-0.712918	meta_542	POS	-0.63867	-0.894272	0.00272535
GB43739	-0.830696	meta_542	POS	-0.63867	-0.987337	5.02867e-06
GB52260	-0.626071	meta_542	POS	-0.63867	-0.878799	0.00405624
GB50482	-0.725622	meta_542	POS	-0.63867	-0.805909	0.0157216
GB52244	-0.863578	meta_549	POS	1.07851	0.954054	0.0002342
GB44560	-0.669958	meta_549	POS	1.07851	0.915796	0.00139991
GB53397	-1.2218	meta_549	POS	1.07851	0.804791	0.0159805
GB40009	-0.601626	meta_549	POS	1.07851	0.808923	0.015037
GB43248	-1.01955	meta_549	POS	1.07851	0.921113	0.00115586
GB46587	-0.743646	meta_549	POS	1.07851	0.827231	0.0112797
GB45906	-1.42869	meta_549	POS	1.07851	0.827417	0.0112449
GB52260	-0.626071	meta_549	POS	1.07851	0.852629	0.00714323
GB50482	-0.725622	meta_549	POS	1.07851	0.826627	0.0113929
GB41220	0.840832	meta_550	POS	-0.9077	0.905997	0.001933
GB49147	-0.859771	meta_550	POS	-0.9077	-0.945444	0.000389513
GB41471	1.05489	meta_550	POS	-0.9077	0.888558	0.00317735
GB47663	-0.816115	meta_550	POS	-0.9077	-0.856316	0.00663976
GB51295	1.05739	meta_550	POS	-0.9077	0.889757	0.00307874
GB40009	-0.601626	meta_550	POS	-0.9077	-0.831113	0.010569
GB40848	0.87496	meta_550	POS	-0.9077	0.833287	0.0101836
GB47229	-0.917162	meta_550	POS	-0.9077	-0.860632	0.00607982
GB40261	-0.703955	meta_550	POS	-0.9077	-0.967462	8.40373e-05
GB49392	0.778215	meta_550	POS	-0.9077	0.911251	0.00163329
GB46332	-0.806504	meta_550	POS	-0.9077	-0.912996	0.0015409
GB45544	0.755255	meta_550	POS	-0.9077	0.948066	0.000336691
GB56028	0.829761	meta_550	POS	-0.9077	0.846895	0.00797372
GB45340	-0.90704	meta_550	POS	-0.9077	-0.858763	0.00631848
GB45906	-1.42869	meta_550	POS	-0.9077	-0.832446	0.0103317
GB52895	-0.613313	meta_550	POS	-0.9077	-0.905337	0.00197299
GB54776	-0.712918	meta_550	POS	-0.9077	-0.820197	0.012643
GB43739	-0.830696	meta_550	POS	-0.9077	-0.851111	0.00735739
GB55448	-0.839615	meta_550	POS	-0.9077	-0.903499	0.0020872
GB52260	-0.626071	meta_550	POS	-0.9077	-0.817541	0.0131835
GB50026	-1.19662	meta_554	POS	-0.709839	-0.860885	0.00604803
GB51295	1.05739	meta_554	POS	-0.709839	0.822004	0.0122834
GB47229	-0.917162	meta_554	POS	-0.709839	-0.826265	0.0114611
GB49147	-0.859771	meta_594	POS	-0.715524	-0.934535	0.000667413
GB41471	1.05489	meta_594	POS	-0.715524	0.821679	0.0123476
GB50026	-1.19662	meta_594	POS	-0.715524	-0.826781	0.0113639
GB51295	1.05739	meta_594	POS	-0.715524	0.875216	0.00441432
GB40848	0.87496	meta_594	POS	-0.715524	0.891416	0.00294564
GB47229	-0.917162	meta_594	POS	-0.715524	-0.912575	0.00156287
GB40261	-0.703955	meta_594	POS	-0.715524	-0.819251	0.0128338
GB46332	-0.806504	meta_594	POS	-0.715524	-0.929369	0.000834899
GB45544	0.755255	meta_594	POS	-0.715524	0.868213	0.00517149
GB56028	0.829761	meta_594	POS	-0.715524	0.807344	0.0153931
GB43739	-0.830696	meta_594	POS	-0.715524	-0.945105	0.00039673
GB52260	-0.626071	meta_594	POS	-0.715524	-0.804533	0.0160405
GB49147	-0.859771	meta_660	POS	-0.913247	-0.923758	0.00104556
GB50026	-1.19662	meta_660	POS	-0.913247	-0.872044	0.00474772
GB44560	-0.669958	meta_660	POS	-0.913247	-0.843781	0.00844919
GB51295	1.05739	meta_660	POS	-0.913247	0.915121	0.00143309
GB47229	-0.917162	meta_660	POS	-0.913247	-0.927682	0.000894983
GB40261	-0.703955	meta_660	POS	-0.913247	-0.883469	0.00361836
GB46332	-0.806504	meta_660	POS	-0.913247	-0.926615	0.000934417
GB45544	0.755255	meta_660	POS	-0.913247	0.913383	0.00152092
GB45906	-1.42869	meta_660	POS	-0.913247	-0.812199	0.0143142
GB54776	-0.712918	meta_660	POS	-0.913247	-0.890663	0.00300563
GB43739	-0.830696	meta_660	POS	-0.913247	-0.944068	0.000419305
GB52260	-0.626071	meta_660	POS	-0.913247	-0.863548	0.00571929
GB50482	-0.725622	meta_660	POS	-0.913247	-0.847801	0.00783851
GB49147	-0.859771	meta_667	POS	-0.595949	-0.808963	0.0150279
GB50026	-1.19662	meta_667	POS	-0.595949	-0.816519	0.0133954
GB44560	-0.669958	meta_667	POS	-0.595949	-0.885935	0.0034
GB51295	1.05739	meta_667	POS	-0.595949	0.88101	0.00384489
GB40009	-0.601626	meta_667	POS	-0.595949	-0.831346	0.0105272
GB43248	-1.01955	meta_667	POS	-0.595949	-0.854285	0.00691418
GB47229	-0.917162	meta_667	POS	-0.595949	-0.84054	0.00896309
GB40261	-0.703955	meta_667	POS	-0.595949	-0.802768	0.0164555
GB46332	-0.806504	meta_667	POS	-0.595949	-0.867077	0.00530163
GB45544	0.755255	meta_667	POS	-0.595949	0.846841	0.00798179
GB43739	-0.830696	meta_667	POS	-0.595949	-0.942887	0.000446022
GB52260	-0.626071	meta_667	POS	-0.595949	-0.946698	0.000363621
GB50482	-0.725622	meta_667	POS	-0.595949	-0.867128	0.00529571
GB52244	-0.863578	meta_683	POS	1.60815	0.934029	0.000682747
GB44560	-0.669958	meta_683	POS	1.60815	0.971254	5.81101e-05
GB47475	-0.986368	meta_683	POS	1.60815	0.876392	0.00429464
GB51295	1.05739	meta_683	POS	1.60815	-0.838326	0.0093252
GB53397	-1.2218	meta_683	POS	1.60815	0.904623	0.00201688
GB40009	-0.601626	meta_683	POS	1.60815	0.883293	0.00363426
GB43248	-1.01955	meta_683	POS	1.60815	0.802342	0.0165567
GB46587	-0.743646	meta_683	POS	1.60815	0.937562	0.000580383
GB42690	-0.720655	meta_683	POS	1.60815	0.819849	0.0127129
GB45544	0.755255	meta_683	POS	1.60815	-0.862726	0.00581953
GB44043	1.2374	meta_683	POS	1.60815	-0.846	0.00810855
GB45906	-1.42869	meta_683	POS	1.60815	0.86277	0.00581411
GB40148	0.967104	meta_683	POS	1.60815	-0.823084	0.0120715
GB52260	-0.626071	meta_683	POS	1.60815	0.873214	0.00462288
GB50482	-0.725622	meta_683	POS	1.60815	0.937855	0.000572392
GB52244	-0.863578	meta_684	POS	1.92985	0.880481	0.00389484
GB54595	0.633009	meta_684	POS	1.92985	-0.81174	0.0144142
GB44560	-0.669958	meta_684	POS	1.92985	0.842178	0.00870096
GB47475	-0.986368	meta_684	POS	1.92985	0.826003	0.0115106
GB46587	-0.743646	meta_684	POS	1.92985	0.869221	0.00505767
GB42690	-0.720655	meta_684	POS	1.92985	0.850664	0.00742126
GB45906	-1.42869	meta_684	POS	1.92985	0.902194	0.00217079
GB54776	-0.712918	meta_684	POS	1.92985	0.803221	0.0163486
GB52260	-0.626071	meta_684	POS	1.92985	0.812013	0.0143547
GB49147	-0.859771	meta_720	POS	-0.596971	-0.856561	0.00660704
GB41471	1.05489	meta_720	POS	-0.596971	0.883359	0.00362835
GB50026	-1.19662	meta_720	POS	-0.596971	-0.884847	0.00349532
GB47663	-0.816115	meta_720	POS	-0.596971	-0.8457	0.00815405
GB54595	0.633009	meta_720	POS	-0.596971	0.905075	0.001989
GB44560	-0.669958	meta_720	POS	-0.596971	-0.816474	0.0134047
GB47475	-0.986368	meta_720	POS	-0.596971	-0.839493	0.00913322
GB51295	1.05739	meta_720	POS	-0.596971	0.852543	0.00715528
GB40848	0.87496	meta_720	POS	-0.596971	0.868708	0.00511544
GB46587	-0.743646	meta_720	POS	-0.596971	-0.85279	0.00712073
GB42690	-0.720655	meta_720	POS	-0.596971	-0.902864	0.00212763
GB47229	-0.917162	meta_720	POS	-0.596971	-0.897995	0.00245453
GB40261	-0.703955	meta_720	POS	-0.596971	-0.857268	0.00651356
GB49392	0.778215	meta_720	POS	-0.596971	0.849387	0.0076056
GB46332	-0.806504	meta_720	POS	-0.596971	-0.880953	0.00385023
GB44043	1.2374	meta_720	POS	-0.596971	0.814388	0.0138439
GB45340	-0.90704	meta_720	POS	-0.596971	-0.841183	0.00885951
GB45906	-1.42869	meta_720	POS	-0.596971	-0.961387	0.000139793
GB52895	-0.613313	meta_720	POS	-0.596971	-0.81272	0.0142014
GB54776	-0.712918	meta_720	POS	-0.596971	-0.911254	0.00163311
GB43739	-0.830696	meta_720	POS	-0.596971	-0.860512	0.00609505
GB52260	-0.626071	meta_720	POS	-0.596971	-0.830403	0.0106968
GB49147	-0.859771	meta_734	POS	-0.640956	-0.835126	0.00986479
GB51295	1.05739	meta_734	POS	-0.640956	0.81065	0.0146531
GB47229	-0.917162	meta_734	POS	-0.640956	-0.816644	0.0133694
GB46332	-0.806504	meta_734	POS	-0.640956	-0.833477	0.0101505
GB45544	0.755255	meta_734	POS	-0.640956	0.809774	0.0148471
GB43739	-0.830696	meta_734	POS	-0.640956	-0.900226	0.00230096
GB49147	-0.859771	meta_942	POS	-2.06207	-0.916582	0.00136189
GB50026	-1.19662	meta_942	POS	-2.06207	-0.934294	0.000674686
GB47663	-0.816115	meta_942	POS	-2.06207	-0.864356	0.00562186
GB54595	0.633009	meta_942	POS	-2.06207	0.840864	0.00891077
GB44560	-0.669958	meta_942	POS	-2.06207	-0.87531	0.00440466
GB47475	-0.986368	meta_942	POS	-2.06207	-0.833907	0.0100754
GB51295	1.05739	meta_942	POS	-2.06207	0.981593	1.53769e-05
GB40009	-0.601626	meta_942	POS	-2.06207	-0.880462	0.00389656
GB46587	-0.743646	meta_942	POS	-2.06207	-0.854238	0.00692067
GB42690	-0.720655	meta_942	POS	-2.06207	-0.870088	0.00496121
GB47229	-0.917162	meta_942	POS	-2.06207	-0.943511	0.000431772
GB40261	-0.703955	meta_942	POS	-2.06207	-0.905497	0.00196326
GB46332	-0.806504	meta_942	POS	-2.06207	-0.975678	3.53157e-05
GB45544	0.755255	meta_942	POS	-2.06207	0.88501	0.00348089
GB45340	-0.90704	meta_942	POS	-2.06207	-0.913169	0.00153197
GB45906	-1.42869	meta_942	POS	-2.06207	-0.890409	0.00302599
GB52895	-0.613313	meta_942	POS	-2.06207	-0.873405	0.00460269
GB54776	-0.712918	meta_942	POS	-2.06207	-0.847613	0.00786643
GB43739	-0.830696	meta_942	POS	-2.06207	-0.956687	0.000196593
GB55448	-0.839615	meta_942	POS	-2.06207	-0.852339	0.00718381
GB52260	-0.626071	meta_942	POS	-2.06207	-0.940924	0.000492877
GB50482	-0.725622	meta_942	POS	-2.06207	-0.891292	0.00295547
GB44560	-0.669958	meta_972	POS	0.967614	0.862864	0.00580254
GB51295	1.05739	meta_972	POS	0.967614	-0.825655	0.0115766
GB53397	-1.2218	meta_972	POS	0.967614	0.823584	0.0119743
GB40009	-0.601626	meta_972	POS	0.967614	0.904241	0.00204057
GB46587	-0.743646	meta_972	POS	0.967614	0.832364	0.0103461
GB45544	0.755255	meta_972	POS	0.967614	-0.886648	0.00333856
GB40148	0.967104	meta_972	POS	0.967614	-0.92859	0.000862301
GB50482	-0.725622	meta_972	POS	0.967614	0.932975	0.000715428
GB52244	-0.863578	meta_1047	POS	1.41497	0.868819	0.00510284
GB47663	-0.816115	meta_1047	POS	1.41497	0.81431	0.0138604
GB44560	-0.669958	meta_1047	POS	1.41497	0.952483	0.000258755
GB47475	-0.986368	meta_1047	POS	1.41497	0.885416	0.00344522
GB51295	1.05739	meta_1047	POS	1.41497	-0.849159	0.00763884
GB53397	-1.2218	meta_1047	POS	1.41497	0.91821	0.00128532
GB40009	-0.601626	meta_1047	POS	1.41497	0.905411	0.00196851
GB46587	-0.743646	meta_1047	POS	1.41497	0.944975	0.000399497
GB42690	-0.720655	meta_1047	POS	1.41497	0.824362	0.0118238
GB40261	-0.703955	meta_1047	POS	1.41497	0.808175	0.0152051
GB45544	0.755255	meta_1047	POS	1.41497	-0.893419	0.00278998
GB44043	1.2374	meta_1047	POS	1.41497	-0.845434	0.00819456
GB45906	-1.42869	meta_1047	POS	1.41497	0.844267	0.00837383
GB40148	0.967104	meta_1047	POS	1.41497	-0.879773	0.00396228
GB52260	-0.626071	meta_1047	POS	1.41497	0.857388	0.00649766
GB50482	-0.725622	meta_1047	POS	1.41497	0.956624	0.000197449
GB44043	1.2374	meta_1116	POS	-1.0118	0.80091	0.0168997
GB49147	-0.859771	meta_1211	POS	-1.16352	-0.852122	0.0072143
GB50026	-1.19662	meta_1211	POS	-1.16352	-0.857682	0.0064591
GB44560	-0.669958	meta_1211	POS	-1.16352	-0.807453	0.0153685
GB51295	1.05739	meta_1211	POS	-1.16352	0.892428	0.00286631
GB47229	-0.917162	meta_1211	POS	-1.16352	-0.893332	0.00279659
GB46332	-0.806504	meta_1211	POS	-1.16352	-0.912618	0.00156062
GB43739	-0.830696	meta_1211	POS	-1.16352	-0.935909	0.00062694
GB52260	-0.626071	meta_1211	POS	-1.16352	-0.838061	0.00936911
GB49147	-0.859771	meta_1250	POS	-0.839985	-0.857925	0.00642738
GB50026	-1.19662	meta_1250	POS	-0.839985	-0.838729	0.00925854
GB52244	-0.863578	meta_1250	POS	-0.839985	-0.811933	0.0143721
GB47663	-0.816115	meta_1250	POS	-0.839985	-0.830395	0.0106982
GB44560	-0.669958	meta_1250	POS	-0.839985	-0.955817	0.000208547
GB47475	-0.986368	meta_1250	POS	-0.839985	-0.887969	0.00322645
GB51295	1.05739	meta_1250	POS	-0.839985	0.938283	0.000560843
GB40009	-0.601626	meta_1250	POS	-0.839985	-0.838218	0.00934311
GB46587	-0.743646	meta_1250	POS	-0.839985	-0.910532	0.0016724
GB42690	-0.720655	meta_1250	POS	-0.839985	-0.810159	0.0147616
GB47229	-0.917162	meta_1250	POS	-0.839985	-0.919053	0.00124681
GB40261	-0.703955	meta_1250	POS	-0.839985	-0.832308	0.010356
GB46332	-0.806504	meta_1250	POS	-0.839985	-0.90837	0.00179359
GB45544	0.755255	meta_1250	POS	-0.839985	0.929554	0.000828455
GB44043	1.2374	meta_1250	POS	-0.839985	0.927747	0.00089264
GB56028	0.829761	meta_1250	POS	-0.839985	0.877629	0.00417104
GB45340	-0.90704	meta_1250	POS	-0.839985	-0.834624	0.00995111
GB45906	-1.42869	meta_1250	POS	-0.839985	-0.857134	0.00653122
GB40148	0.967104	meta_1250	POS	-0.839985	0.909851	0.00170999
GB54776	-0.712918	meta_1250	POS	-0.839985	-0.842018	0.00872632
GB43739	-0.830696	meta_1250	POS	-0.839985	-0.880317	0.00391036
GB55448	-0.839615	meta_1250	POS	-0.839985	-0.805336	0.015854
GB52260	-0.626071	meta_1250	POS	-0.839985	-0.855102	0.00680294
GB50482	-0.725622	meta_1250	POS	-0.839985	-0.949079	0.000317605
GB50482	-0.725622	meta_1276	POS	-1.04591	-0.828625	0.011021
GB49147	-0.859771	meta_1316	POS	-0.847966	-0.841316	0.00883833
GB50026	-1.19662	meta_1316	POS	-0.847966	-0.880203	0.00392119
GB47663	-0.816115	meta_1316	POS	-0.847966	-0.846847	0.00798086
GB44560	-0.669958	meta_1316	POS	-0.847966	-0.889946	0.0030634
GB47475	-0.986368	meta_1316	POS	-0.847966	-0.909108	0.00175161
GB51295	1.05739	meta_1316	POS	-0.847966	0.955208	0.000217184
GB46587	-0.743646	meta_1316	POS	-0.847966	-0.905103	0.00198728
GB42690	-0.720655	meta_1316	POS	-0.847966	-0.850923	0.00738422
GB47229	-0.917162	meta_1316	POS	-0.847966	-0.900763	0.00226497
GB40261	-0.703955	meta_1316	POS	-0.847966	-0.873893	0.00455146
GB46332	-0.806504	meta_1316	POS	-0.847966	-0.898909	0.00239088
GB45544	0.755255	meta_1316	POS	-0.847966	0.905666	0.00195298
GB44043	1.2374	meta_1316	POS	-0.847966	0.838223	0.00934218
GB56028	0.829761	meta_1316	POS	-0.847966	0.805725	0.0157641
GB45340	-0.90704	meta_1316	POS	-0.847966	-0.824279	0.0118398
GB45906	-1.42869	meta_1316	POS	-0.847966	-0.841996	0.00872977
GB52895	-0.613313	meta_1316	POS	-0.847966	-0.815608	0.0135858
GB40148	0.967104	meta_1316	POS	-0.847966	0.873664	0.00457551
GB54776	-0.712918	meta_1316	POS	-0.847966	-0.862526	0.00584399
GB52424	0.64477	meta_1316	POS	-0.847966	0.881178	0.00382918
GB43739	-0.830696	meta_1316	POS	-0.847966	-0.860221	0.00613177
GB52260	-0.626071	meta_1316	POS	-0.847966	-0.875834	0.00435113
GB50482	-0.725622	meta_1316	POS	-0.847966	-0.939444	0.000530242
		meta_1263
		meta_184
		meta_439
		meta_684
