# Supplementary material for: Combined transcriptome and metabolite profiling analyses provide insights into the chronic toxicity of carbaryl and acetamiprid to Apis mellifera larvae
Source: Sci Rep. 2022 Oct 7;12:16898. doi: 10.1038/s41598-022-21403-0 (PMC9543932; doi:10.1038/s41598-022-21403-0)
Supplement: Supplementary file 13 — Supplementary Table S12. [file 41598_2022_21403_MOESM13_ESM.xlsx]

## Sheet: SC_vs_CR.Integrated.KEGG.enrich
Table S12 . Results of integrated pathway analysis with significantly altered genes and metabolites in CR treated bees.
#Kegg_pathway	ko_id	Gene_Cluter_frequency	Gene_Genome_frequency	Gene_P-value	Gene_rich_factor	Metabolite_Cluter_frequency	Metabolite_Genome_frequency	Metabolite_P-value	Metabolite_rich_factor	Gene_id	Compound KEGG_annotation	Expected	FDR	Impact
Tryptophan metabolism	ko00380	1 out of 24	24 out of2663	0.196056	4.62326	4 out of 18	18 out of 283	0.118655	10.256	GB51583	C0564;C00632;C00328;C01598	0.89602	0.023609	0.176
Pyrimidine metabolism	ko00240	2 out of 24	89 out of 2663	0.190316	2.49345	5 out of 18	13 out of 283	0.028851	12.821	GB40431;GB52424	C00099;C02170;C00429;C00438;C00526	0.88157	0.0090167	0.27132
Purine metabolism	ko00230	3 out of 24	138 out of 2663	0.124695	2.41214	3 out of 20	15 out of 265	0.0743546	10.256	GB44829;GB41233;GB52260	C05512;C00212;C00387	1.6258	0.050897	0.27228
Propanoate metabolism	ko00640	1 out of 24	28 out of 2663	0.224921	3.9628	2 out of 18	5 out of 283	0.234733	5.128	GB48134	C00099;C02170	0.59253	0.54485	0.097222
Pantothenate and CoA biosynthesis	ko00770	2 out of 24	10 out of 2663	0.00335272	22.1917	2out of 18	4 out of 283	0.198964	5.128	GB40431;GB52424	C00429;C00099	0.33962	0.023609	0.30952
Insect hormone biosynthesis	ko00981	1 out of 24	9 out of 2663	0.0783617	12.3287	1 out of 18	3 out of 283	0.253506	2.564	GB44043	C00448	0.48044	1	0.030824
Histidine metabolism	ko00340	1 out of 24	9 out of 2663	0.0783617	12.3287	1 out of 18	13 out of 283	0.773334	2.564	GB47379	C01262	0.50582	1	0.16129
Glyoxylate and dicarboxylate metabolism	ko00630	1 out of 24	27 out of 2663	0.2178	4.10957	3 out of 18	7 out of 283	0.130751	7.692	GB46737	C01182;C00975;C00552;C02226	0.66479	0.18084	0.090909
Glycine, serine and threonine metabolism	ko00260	2 out of 24	32 out of 2663	0.032755	6.9349	1 out of 18	13 out of 283	0.832712	2.564	GB40503;GB44871	C01026	0.65033	0.60133	0.24706
Carbon metabolism	ko01200	2 out of 24	102 out of 2663	0.233735	2.17565	2 out of 18	14 out of 283	0.717559	5.128	GB40503;GB46737	C01182;C00279;C02226	0.81265	1	0.19373
Biosynthesis of amino acids	ko01230	3 out of 24	62 out of 2663	0.0171712	5.36895	4 out of 18	36 out of 283	0.621393	10.256	GB40503;GB51583;GB49147	C00148;C00407;C00279;C00437	0.48044	1	0.030824
beta-Alanine metabolism	ko00410	2 out of 24	19 out of 2663	0.0121252	11.6798	3 out of 18	11 out of 283	0.130751	7.692	GB40431;GB52424	C00429;C00099;C01262	0.45523	0.01459	0.77778
Alanine, aspartate and glutamate metabolism	ko00250	3 out of 24	28 out of 2663	0.00181838	11.8884	1 out of 20	10 out of 265	0.661391	2.564	GB49147;GB45340;GB52260	C00438	0.46246	0.055897	0.47541
2-Oxocarboxylic acid metabolism	ko01210	1 out of 24	16 out of 2663	0.135206	6.9349	3 out of 18	17 out of 283	0.36044	7.692	GB51583	C00407;C02226;C00437	0.63377	0.0042313	0.016452
