# Supplementary material for: Combined transcriptome and metabolite profiling analyses provide insights into the chronic toxicity of carbaryl and acetamiprid to Apis mellifera larvae
Source: Sci Rep. 2022 Oct 7;12:16898. doi: 10.1038/s41598-022-21403-0 (PMC9543932; doi:10.1038/s41598-022-21403-0)
Supplement: Supplementary file 14 — Supplementary Table S13. [file 41598_2022_21403_MOESM14_ESM.xlsx]

## Sheet: network
Table S13 . Network analysis of gene-metabolite interaction under carbaryl stress generated by MetaboAnalyst database.
ID	Name	Degree	Betweeness	Expr
471	GB44829	2	7.5	-1.05937
3939	GB48134	3	16.5	-1.45077
4852	GB50693	2	9	-0.663252
26227	GB40503	1	0	-1.26853
51166	GB51583	2	9	-1.56812
84188	GB49380	1	0	1.1371
C00212	NADH	5	30	0.624227
C00328	Adenosine	3	17	0.988031
C00791	L-Kynurenine	1	0	0.877683
C00791	Creatinine	1	0	0.877683
C01598	Melatonin	1	0	1.92985
